# Supplementary material for: DNA Methylation Signatures of Multiple Sclerosis Occur Independently of Known Genetic Risk and Are Primarily Attributed to B Cells and Monocytes
Source: Int J Mol Sci. 2023 Aug 8;24(16):12576. doi: 10.3390/ijms241612576 (PMC10454485; doi:10.3390/ijms241612576)
Supplement: Supplementary file 1 [file ijms-24-12576-s001.zip]

Archive with 5 entries (5 files):
- .DS_Store
- Supplementary figures_and_tables.pdf
- Supplementary File_3_Combined_DMPs.xlsx
- Supplementary_File_1_genotype_independant.xlsx
- Supplementary_File_2_genome_wide_csDMP_Final_Table.xlsx
