# Supplementary material for: DNA Methylation Signatures of Multiple Sclerosis Occur Independently of Known Genetic Risk and Are Primarily Attributed to B Cells and Monocytes
Source: Int J Mol Sci. 2023 Aug 8;24(16):12576. doi: 10.3390/ijms241612576 (PMC10454485; doi:10.3390/ijms241612576)
Supplement: Supplementary file 1 [file ijms-24-12576-s001.zip › Supplementary File_3_Combined_DMPs.xlsx]

## Sheet: CpG which meet both P and dB
CpG sites that meet both the delta beta and genome-wide significance p value of <9.8e-8
CpG	Model Estimate	Std. Error	p-value	Mean_Case	Mean_Control	Delta-Beta	Absolute Detla-Beta	Chromosome	Position	Gene	Feature	IN_MHC
cg04380118	5.55654	0.89377	5.07e-10	0.718	0.692	0.026	0.026	1	45670624	ZSWIM5	Body	NO
cg15627300	6.41694	1.13092	1.39e-08	0.796	0.775	0.022	0.022	1	52309831	NRD1	Body	NO
cg04104489	5.37012	0.998322	7.48e-08	0.765	0.743	0.021	0.021	1	64063351	PGM1	Body	NO
cg03607951	-6.17157	0.826195	8.03e-14	0.458	0.508	-0.05	0.05	1	79085586	IFI44L	TSS1500	NO
cg01533966	8.98122	1.23385	3.36e-13	0.716	0.691	0.026	0.026	1	90363165	LRRC8D	5'UTR	NO
cg25032124	6.08964	1.12151	5.64e-08	0.785	0.765	0.02	0.02	1	110946480	HBXIP	Body	NO
cg18596139	8.96418	1.40075	1.56e-10	0.778	0.758	0.02	0.02	1	145389393		IGR	NO
cg25004385	6.52311	1.08643	1.92e-09	0.725	0.704	0.021	0.021	1	147097078	BCL9	3'UTR	NO
cg04137323	5.18258	0.961944	7.14e-08	0.728	0.707	0.021	0.021	1	153854324	GATAD2B	5'UTR	NO
cg16372976	4.93353	0.836477	3.68e-09	0.707	0.68	0.028	0.028	1	176172985	RFWD2	Body	NO
cg10973726	8.56407	1.27354	1.76e-11	0.85	0.829	0.022	0.022	1	179089187	ABL2	Body	NO
cg03132727	7.78965	1.28551	1.36e-09	0.799	0.779	0.02	0.02	1	180967813	STX6	Body	NO
cg00572889	6.73241	1.13508	3.01e-09	0.772	0.75	0.022	0.022	1	230493461	PGBD5	Body	NO
cg01028142	-18.1716	2.11355	8.13e-18	0.823	0.853	-0.03	0.03	2	7004578	CMPK2	Body	NO
cg14930864	12.8602	1.71191	5.82e-14	0.828	0.805	0.024	0.024	2	9759203	YWHAQ	Body	NO
cg11796910	10.2719	1.4566	1.76e-12	0.822	0.8	0.023	0.023	2	11475299	ROCK2	Body	NO
cg03754165	-8.09554	1.24644	8.31e-11	0.211	0.232	-0.021	0.021	2	60780427	BCL11A	1stExon	NO
cg27457290	-7.30837	1.16301	3.3e-10	0.294	0.315	-0.021	0.021	2	64246845	VPS54	TSS1500	NO
cg25950728	10.71	1.50484	1.1e-12	0.814	0.792	0.022	0.022	2	152145110	NMI	5'UTR	NO
cg02176678	-4.04062	0.707278	1.11e-08	0.663	0.692	-0.028	0.028	2	219576539	TTLL4	5'UTR	NO
cg23223755	6.18153	1.14401	6.54e-08	0.777	0.756	0.021	0.021	3	9596849	LHFPL4	TSS1500	NO
cg13523468	6.6081	1.10909	2.55e-09	0.803	0.78	0.023	0.023	3	12047002	SYN2	Body	NO
cg05073904	7.97603	1.18291	1.55e-11	0.77	0.745	0.024	0.024	3	31975169	OSBPL10	Body	NO
cg13024275	13.762	1.8151	3.4e-14	0.861	0.841	0.02	0.02	3	101579557	NFKBIZ	3'UTR	NO
cg22930808	-6.6656	0.864267	1.23e-14	0.661	0.712	-0.051	0.051	3	122281881	PARP9	5'UTR	NO
cg08122652	-8.42267	1.28439	5.46e-11	0.748	0.776	-0.028	0.028	3	122281939	PARP9	5'UTR	NO
cg00959259	-4.97604	0.698408	1.04e-12	0.557	0.61	-0.052	0.052	3	122281975	PARP9	5'UTR	NO
cg05502766	9.86291	1.47925	2.6e-11	0.786	0.763	0.023	0.023	3	122604506	LOC100129550	TSS1500	NO
cg06981309	-6.95319	1.17163	2.95e-09	0.42	0.452	-0.031	0.031	3	146260954	PLSCR1	5'UTR	NO
cg03604388	9.1138	1.40065	7.68e-11	0.822	0.801	0.021	0.021	3	151150844	MED12L	3'UTR	NO
cg13143743	6.15434	0.889996	4.68e-12	0.729	0.695	0.034	0.034	3	177570694		IGR	NO
cg07481360	6.2501	0.885686	1.7e-12	0.641	0.609	0.032	0.032	3	196902551	DLG1	Body	NO
cg08343347	13.1691	1.77448	1.16e-13	0.875	0.855	0.02	0.02	4	36076000	ARAP2	Body	NO
cg11009257	9.29985	1.44595	1.26e-10	0.838	0.816	0.022	0.022	4	154190404	TRIM2	Body	NO
cg11854729	8.68087	1.41016	7.46e-10	0.812	0.791	0.021	0.021	4	164257334		IGR	NO
cg18720622	7.70362	1.2805	1.79e-09	0.763	0.739	0.024	0.024	5	1229256	SLC6A18	Body	NO
cg14506366	8.61674	1.2981	3.18e-11	0.787	0.767	0.021	0.021	5	1430421	SLC6A3	Body	NO
cg06890464	10.2449	1.47437	3.69e-12	0.823	0.801	0.022	0.022	5	2833124		IGR	NO
cg19612004	6.79067	0.895555	3.39e-14	0.717	0.681	0.036	0.036	5	13395168		IGR	NO
cg26526853	6.75573	1.07656	3.49e-10	0.776	0.75	0.026	0.026	5	36340133		IGR	NO
cg03210210	9.34553	1.42975	6.3e-11	0.803	0.78	0.023	0.023	5	118690955	TNFAIP8	Body	NO
cg08790036	7.78716	1.32999	4.77e-09	0.789	0.766	0.023	0.023	5	118732897		IGR	NO
cg13331011	9.43834	1.37578	6.87e-12	0.796	0.776	0.02	0.02	5	139054289	CXXC5	5'UTR	NO
cg26362852	-16.3141	1.95211	6.42e-17	0.12	0.14	-0.02	0.02	5	158634905	RNF145	TSS200	NO
cg10784548	4.31378	0.784285	3.79e-08	0.559	0.532	0.027	0.027	5	176571350	NSD1	Body	NO
cg04327675	7.00327	1.17558	2.56e-09	0.796	0.771	0.025	0.025	6	3342030	SLC22A23	Body	NO
cg17014647	6.01965	0.963043	4.09e-10	0.773	0.746	0.027	0.027	6	16431306	ATXN1	5'UTR	NO
cg27224478	10.9421	1.43851	2.81e-14	0.805	0.781	0.024	0.024	6	20620920	CDKAL1	Body	NO
cg09296453	-4.99493	0.928565	7.48e-08	0.213	0.234	-0.022	0.022	6	29692035	HLA-F	Body	YES
cg15634083	-2.01683	0.371693	5.76e-08	0.273	0.332	-0.058	0.058	6	31238908	HLA-C	Body	YES
cg18698799	1.20713	0.214578	1.85e-08	0.692	0.594	0.099	0.099	6	32301513	C6orf10	Body	YES
cg26166145	9.07477	1.24336	2.91e-13	0.837	0.809	0.027	0.027	6	32340208	C6orf10	TSS1500	YES
cg00119778	12.5909	1.55902	6.68e-16	0.16	0.138	0.022	0.022	6	32466447		IGR	YES
cg17369694	1.93034	0.214609	2.37e-19	0.387	0.216	0.17	0.17	6	32485396	HLA-DRB5	3'UTR	YES
cg15708909	-3.13268	0.435555	6.37e-13	0.575	0.64	-0.065	0.065	6	32487314	HLA-DRB5	Body	YES
cg01341801	1.71334	0.187247	5.69e-20	0.439	0.243	0.197	0.197	6	32489203	HLA-DRB5	Body	YES
cg18816397	2.076	0.316684	5.55e-11	0.625	0.544	0.081	0.081	6	32489555	HLA-DRB5	Body	YES
cg23365293	1.67925	0.273241	7.96e-10	0.658	0.565	0.092	0.092	6	32489984	HLA-DRB5	Body	YES
cg00579921	2.6409	0.394468	2.16e-11	0.702	0.632	0.07	0.07	6	32489991	HLA-DRB5	Body	YES
cg26981746	2.34689	0.276634	2.18e-17	0.657	0.534	0.123	0.123	6	32490012	HLA-DRB5	Body	YES
cg27362989	1.75598	0.205885	1.48e-17	0.595	0.429	0.165	0.165	6	32492198	HLA-DRB5	Body	YES
cg00440797	3.00509	0.393547	2.24e-14	0.311	0.235	0.077	0.077	6	32493873	HLA-DRB5	Body	YES
cg19516921	2.61703	0.330429	2.37e-15	0.583	0.483	0.1	0.1	6	32493994	HLA-DRB5	Body	YES
cg13739333	6.24078	1.03904	1.9e-09	0.397	0.373	0.024	0.024	6	32495746	HLA-DRB5	Body	YES
cg21698879	-4.31896	0.551375	4.76e-15	0.762	0.817	-0.055	0.055	6	32496326	HLA-DRB5	Body	YES
cg18111114	3.57501	0.560908	1.85e-10	0.195	0.148	0.047	0.047	6	32498493	HLA-DRB5	TSS1500	YES
cg04461101	3.43132	0.58913	5.73e-09	0.463	0.42	0.043	0.043	6	32515251		IGR	YES
cg00886432	5.77125	0.814678	1.4e-12	0.41	0.374	0.035	0.035	6	32515815		IGR	YES
cg22627029	1.3576	0.184636	1.94e-13	0.485	0.324	0.161	0.161	6	32520615	HLA-DRB6	Body	YES
cg13076785	-2.85258	0.406443	2.24e-12	0.696	0.764	-0.068	0.068	6	32520916	HLA-DRB6	Body	YES
cg19774683	1.97563	0.219015	1.87e-19	0.677	0.512	0.165	0.165	6	32522400	HLA-DRB6	Body	YES
cg25140213	1.83989	0.211786	3.71e-18	0.588	0.423	0.165	0.165	6	32522683	HLA-DRB6	Body	YES
cg10995422	1.22224	0.176758	4.69e-12	0.637	0.486	0.151	0.151	6	32522872	HLA-DRB6	Body	YES
cg25664050	2.07729	0.326551	2e-10	0.861	0.781	0.08	0.08	6	32522905	HLA-DRB6	Body	YES
cg00103771	1.47745	0.216297	8.45e-12	0.744	0.624	0.121	0.121	6	32525805	HLA-DRB6	Body	YES
cg11888470	1.44587	0.220278	5.24e-11	0.755	0.641	0.114	0.114	6	32526021	HLA-DRB6	Body	YES
cg24638099	1.46378	0.226753	1.08e-10	0.729	0.618	0.111	0.111	6	32526027	HLA-DRB6	Body	YES
cg06559318	1.86439	0.254838	2.55e-13	0.804	0.694	0.11	0.11	6	32526260	HLA-DRB6	Body	YES
cg03607220	4.53037	0.808193	2.08e-08	0.897	0.864	0.033	0.033	6	32526263	HLA-DRB6	Body	YES
cg10104420	-3.23976	0.391947	1.39e-16	0.706	0.79	-0.084	0.084	6	32526414	HLA-DRB6	Body	YES
cg04422742	1.99338	0.21883	8.3e-20	0.655	0.49	0.165	0.165	6	32527793	HLA-DRB6	TSS200	YES
cg19864342	2.16497	0.284113	2.53e-14	0.753	0.645	0.108	0.108	6	32529189	HLA-DRB6	TSS1500	YES
cg26590106	1.7738	0.211531	5.05e-17	0.599	0.441	0.158	0.158	6	32548321	HLA-DRB1	Body	YES
cg12867728	6.83041	0.839469	4.07e-16	0.379	0.341	0.039	0.039	6	32549283	HLA-DRB1	Body	YES
cg20022036	-3.0552	0.442562	5.08e-12	0.71	0.769	-0.059	0.059	6	32549496	HLA-DRB1	Body	YES
cg13910785	1.5037	0.185763	5.74e-16	0.57	0.391	0.179	0.179	6	32549849	HLA-DRB1	Body	YES
cg23905789	1.59186	0.226761	2.22e-12	0.74	0.621	0.119	0.119	6	32549935	HLA-DRB1	Body	YES
cg09086151	2.16704	0.388782	2.49e-08	0.793	0.731	0.062	0.062	6	32550067	HLA-DRB1	Body	YES
cg11404906	-1.68929	0.1931	2.17e-18	0.437	0.617	-0.181	0.181	6	32551749	HLA-DRB1	Body	YES
cg19575208	-3.29785	0.390717	3.16e-17	0.686	0.773	-0.087	0.087	6	32551888	HLA-DRB1	Body	YES
cg08845336	-2.97692	0.351795	2.63e-17	0.703	0.8	-0.097	0.097	6	32551891	HLA-DRB1	Body	YES
cg15568074	-1.49704	0.191268	5e-15	0.376	0.536	-0.16	0.16	6	32551949	HLA-DRB1	Body	YES
cg24242384	-2.5402	0.446731	1.3e-08	0.378	0.428	-0.05	0.05	6	32551954	HLA-DRB1	Body	YES
cg06032479	-2.71389	0.47551	1.15e-08	0.657	0.706	-0.049	0.049	6	32552026	HLA-DRB1	Body	YES
cg08578320	-1.82948	0.259347	1.74e-12	0.529	0.638	-0.109	0.109	6	32552039	HLA-DRB1	Body	YES
cg09139047	-1.72943	0.2125	4e-16	0.576	0.731	-0.155	0.155	6	32552042	HLA-DRB1	Body	YES
cg15602423	-1.408	0.188792	8.79e-14	0.47	0.624	-0.154	0.154	6	32552095	HLA-DRB1	Body	YES
cg16514085	-1.66848	0.213551	5.58e-15	0.259	0.41	-0.151	0.151	6	32552152	HLA-DRB1	Body	YES
cg14645244	-2.4408	0.273265	4.18e-19	0.253	0.383	-0.13	0.13	6	32552205	HLA-DRB1	Body	YES
cg09949906	-1.37575	0.189929	4.37e-13	0.446	0.598	-0.153	0.153	6	32552350	HLA-DRB1	Body	YES
cg26036029	-3.64101	0.613722	2.98e-09	0.842	0.879	-0.037	0.037	6	32552443	HLA-DRB1	Body	YES
cg10632894	-1.82086	0.233076	5.61e-15	0.638	0.77	-0.132	0.132	6	32552453	HLA-DRB1	Body	YES
cg17480035	1.25167	0.20068	4.46e-10	0.556	0.439	0.116	0.116	6	32552670	HLA-DRB1	Body	YES
cg05383619	2.14169	0.269133	1.75e-15	0.637	0.515	0.123	0.123	6	32553920	HLA-DRB1	Body	YES
cg17416722	2.92072	0.33789	5.43e-18	0.259	0.154	0.105	0.105	6	32554385	HLA-DRB1	Body	YES
cg24147543	3.04954	0.409124	9.07e-14	0.305	0.23	0.075	0.075	6	32554481	HLA-DRB1	Body	YES
cg17376015	-1.99329	0.311727	1.61e-10	0.437	0.513	-0.076	0.076	6	32557422	HLA-DRB1	1stExon	YES
cg24760581	1.417	0.204692	4.44e-12	0.58	0.452	0.128	0.128	6	32557970	HLA-DRB1	TSS1500	YES
cg10385522	1.52128	0.220338	5.04e-12	0.754	0.634	0.12	0.12	6	32558175	HLA-DRB1	TSS1500	YES
cg07007382	4.45105	0.671067	3.29e-11	0.315	0.273	0.042	0.042	6	32578070		IGR	YES
cg21223191	1.1642	0.213276	4.8e-08	0.731	0.629	0.103	0.103	6	32583741		IGR	YES
cg02919082	2.81577	0.366492	1.55e-14	0.645	0.562	0.083	0.083	6	32605694	HLA-DQA1	Body	YES
cg22933800	1.31455	0.226767	6.75e-09	0.493	0.398	0.095	0.095	6	32605704	HLA-DQA1	Body	YES
cg01541565	6.57844	1.04236	2.77e-10	0.684	0.658	0.027	0.027	6	32606385	HLA-DQA1	Body	YES
cg02793323	2.85787	0.430605	3.2e-11	0.265	0.205	0.06	0.06	6	32606884	HLA-DQA1	Body	YES
cg10217052	1.34673	0.242299	2.73e-08	0.777	0.69	0.087	0.087	6	32607174	HLA-DQA1	Body	YES
cg24470466	0.937139	0.172351	5.41e-08	0.65	0.525	0.124	0.124	6	32608858	HLA-DQA1	Body	YES
cg11784298	1.06476	0.19133	2.62e-08	0.751	0.645	0.106	0.106	6	32610971	HLA-DQA1	3'UTR	YES
cg21543081	-2.76903	0.518577	9.31e-08	0.64	0.68	-0.04	0.04	6	32632106	HLA-DQB1	Body	YES
cg26159068	-3.43677	0.642393	8.8e-08	0.674	0.706	-0.031	0.031	6	32632159	HLA-DQB1	Body	YES
cg01745539	2.38709	0.368725	9.55e-11	0.312	0.244	0.068	0.068	6	32632331	HLA-DQB1	Body	YES
cg10180404	1.87253	0.294085	1.92e-10	0.421	0.337	0.084	0.084	6	32632334	HLA-DQB1	Body	YES
cg13423887	-1.48495	0.226718	5.76e-11	0.392	0.502	-0.11	0.11	6	32632694	HLA-DQB1	Body	YES
cg05341252	-2.04035	0.260257	4.51e-15	0.195	0.31	-0.116	0.116	6	32632715	HLA-DQB1	Body	YES
cg04696840	-3.21747	0.522645	7.45e-10	0.139	0.184	-0.045	0.045	6	32633354	HLA-DQB1	Body	YES
cg03344051	-2.14381	0.390706	4.09e-08	0.461	0.505	-0.044	0.044	6	32635948	HLA-DQB1	TSS1500	YES
cg25219495	2.02436	0.343945	3.96e-09	0.644	0.58	0.065	0.065	6	32640493		IGR	YES
cg23785275	-2.63122	0.426804	7.05e-10	0.601	0.649	-0.048	0.048	6	32725270	HLA-DQB2	Body	YES
cg17360552	-3.10591	0.54989	1.62e-08	0.674	0.713	-0.039	0.039	6	32725332	HLA-DQB2	Body	YES
cg03546163	-7.08313	0.958687	1.49e-13	0.522	0.56	-0.038	0.038	6	35654363	FKBP5	5'UTR	NO
cg01284595	11.0213	1.33498	1.51e-16	0.82	0.792	0.028	0.028	6	38079362	ZFAND3	Body	NO
cg20107184	9.97294	1.48659	1.96e-11	0.834	0.814	0.02	0.02	6	46967866	GPR110	3'UTR	NO
cg04733681	9.55717	1.12695	2.24e-17	0.798	0.761	0.037	0.037	6	160423822	IGF2R	Body	NO
cg12698713	14.3517	1.74578	2.02e-16	0.862	0.841	0.022	0.022	6	167836850		IGR	NO
cg20101012	8.68882	1.22391	1.25e-12	0.852	0.828	0.024	0.024	6	168570436		IGR	NO
cg25991468	10.8997	1.51099	5.45e-13	0.831	0.81	0.021	0.021	7	28475121	CREB5	5'UTR	NO
cg21581567	8.11026	1.27762	2.18e-10	0.75	0.723	0.028	0.028	7	28502140	CREB5	5'UTR	NO
cg16908556	6.86133	1.13153	1.33e-09	0.803	0.78	0.023	0.023	7	33383025	BBS9	Body	NO
cg25815893	12.875	1.75453	2.17e-13	0.837	0.816	0.021	0.021	7	55199930	EGFR	Body	NO
cg19268947	7.84484	1.22516	1.52e-10	0.794	0.772	0.022	0.022	7	77268833	PTPN12	3'UTR	NO
cg26441104	6.45023	1.00409	1.33e-10	0.718	0.689	0.028	0.028	7	90822169	CDK14	3'UTR	NO
cg24576298	10.2977	1.46939	2.41e-12	0.795	0.775	0.02	0.02	7	108137995	PNPLA8	Body	NO
cg12246945	10.534	1.54712	9.85e-12	0.826	0.806	0.02	0.02	7	139257086	HIPK2	3'UTR	NO
cg07943849	7.95532	1.22369	7.97e-11	0.778	0.756	0.023	0.023	7	151201868	RHEB	Body	NO
cg21406217	-11.7385	1.57818	1.02e-13	0.176	0.196	-0.02	0.02	8	28748500	INTS9	TSS1500	NO
cg10103036	9.59619	1.48436	1.01e-10	0.848	0.828	0.02	0.02	8	92079649		IGR	NO
cg17981254	9.08037	1.34585	1.51e-11	0.796	0.775	0.021	0.021	10	65386604		IGR	NO
cg22964146	6.6235	1.10027	1.75e-09	0.817	0.792	0.025	0.025	10	74767376	P4HA1	3'UTR	NO
cg06188083	-6.94416	1.08548	1.58e-10	0.505	0.532	-0.027	0.027	10	91093005	IFIT3	Body	NO
cg05552874	-6.57309	1.0964	2.03e-09	0.611	0.643	-0.032	0.032	10	91153143	IFIT1	Body	NO
cg01226278	7.79763	1.17528	3.25e-11	0.783	0.758	0.024	0.024	10	119774576	RAB11FIP2	Body	NO
cg25936818	7.08662	1.12028	2.52e-10	0.779	0.755	0.023	0.023	10	126630735	ZRANB1	1stExon	NO
cg17304188	5.83875	0.906163	1.17e-10	0.902	0.875	0.027	0.027	10	133874744		IGR	NO
cg11124915	4.85028	0.896862	6.37e-08	0.622	0.602	0.02	0.02	11	10828419	EIF4G2	Body	NO
cg25437531	6.25066	1.00616	5.22e-10	0.643	0.62	0.023	0.023	11	33880362	LMO2	3'UTR	NO
cg24872885	6.44705	0.953239	1.35e-11	0.551	0.519	0.032	0.032	11	65489140	RNASEH2C	TSS1500	NO
cg26651188	7.6577	1.05009	3.04e-13	0.769	0.739	0.029	0.029	12	7092012	LPCAT3	Body	NO
cg20734030	9.68391	1.39789	4.28e-12	0.8	0.779	0.021	0.021	12	95111263		IGR	NO
cg21805179	5.88434	1.07451	4.34e-08	0.426	0.403	0.022	0.022	12	123707825	MPHOSPH9	TSS1500	NO
cg03321912	6.1317	0.983756	4.58e-10	0.695	0.669	0.026	0.026	13	41950907	NAA16	3'UTR	NO
cg24498885	-7.02874	1.11121	2.53e-10	0.708	0.735	-0.027	0.027	13	45770307	KCTD4	5'UTR	NO
cg05876564	-7.08994	1.2782	2.91e-08	0.285	0.309	-0.024	0.024	13	107144036	EFNB2	3'UTR	NO
cg02949523	5.79277	0.943315	8.21e-10	0.697	0.67	0.026	0.026	13	111334467	CARS2	Body	NO
cg06847429	5.06563	0.94551	8.44e-08	0.745	0.721	0.024	0.024	13	112881733		IGR	NO
cg02269496	8.22693	1.29573	2.16e-10	0.797	0.774	0.023	0.023	13	113105282		IGR	NO
cg21465061	5.71191	1.04436	4.52e-08	0.661	0.641	0.02	0.02	13	113221912	TUBGCP3	Body	NO
cg00000289	14.8909	1.86143	1.25e-15	0.836	0.816	0.02	0.02	14	69341139	ACTN1	3'UTR	NO
cg18506020	6.31094	1.00306	3.14e-10	0.734	0.704	0.029	0.029	14	71758942		IGR	NO
cg07077665	-10.4749	1.32026	2.12e-15	0.24	0.272	-0.032	0.032	15	37395084		IGR	NO
cg11937920	7.15573	1.21596	3.98e-09	0.777	0.751	0.026	0.026	15	70995381	UACA	Body	NO
cg13044277	-17.8426	1.99676	4.04e-19	0.136	0.157	-0.02	0.02	15	76304546	NRG4	5'UTR	NO
cg03319082	4.18072	0.727571	9.13e-09	0.611	0.581	0.029	0.029	16	1295309		IGR	NO
cg03339854	8.4622	1.28126	3.99e-11	0.764	0.741	0.022	0.022	16	9797401		IGR	NO
cg01369829	11.363	1.61018	1.7e-12	0.844	0.823	0.021	0.021	16	22029878	C16orf52	Body	NO
cg03665818	6.97867	1.27172	4.07e-08	0.79	0.769	0.021	0.021	16	54724064		IGR	NO
cg08483768	5.39582	0.915427	3.76e-09	0.586	0.556	0.03	0.03	16	86304619		IGR	NO
cg02383666	8.70041	1.36751	1.99e-10	0.813	0.791	0.022	0.022	16	88534398	ZFPM1	Body	NO
cg04300553	7.14214	1.18568	1.7e-09	0.759	0.738	0.021	0.021	17	33734847		IGR	NO
cg07895381	7.66509	1.19089	1.22e-10	0.845	0.821	0.024	0.024	17	42541896	GPATCH8	Body	NO
cg14678442	-8.68405	1.17595	1.53e-13	0.262	0.288	-0.026	0.026	17	54672540	NOG	1stExon	NO
cg02363653	5.40412	0.989163	4.67e-08	0.869	0.848	0.021	0.021	17	78815421	RPTOR	Body	NO
cg05385188	7.92321	1.47019	7.08e-08	0.798	0.778	0.02	0.02	17	80215375	CSNK1D	Body	NO
cg06938133	10.6635	1.56607	9.82e-12	0.84	0.82	0.021	0.021	17	80584878	WDR45L	Body	NO
cg00628277	5.8134	1.02197	1.28e-08	0.525	0.504	0.021	0.021	17	80875739	TBCD	Body	NO
cg26241877	6.31784	1.0833	5.48e-09	0.707	0.683	0.024	0.024	18	52630003		IGR	NO
cg03347722	-11.3506	1.43647	2.75e-15	0.235	0.256	-0.021	0.021	19	13134771	NFIX	Body	NO
cg07711067	6.91247	1.04032	3.04e-11	0.774	0.747	0.028	0.028	19	40577565	ZNF780A	3'UTR	NO
cg17502614	9.80873	1.3492	3.59e-13	0.809	0.785	0.024	0.024	20	13977717	MACROD2	Body	NO
cg23352030	6.40141	1.13908	1.91e-08	0.689	0.663	0.027	0.027	20	62198469	PRIC285	Body	NO
cg26312951	-6.98004	1.08114	1.07e-10	0.338	0.368	-0.03	0.03	21	42797847	MX1	TSS200	NO
