# Supplementary material for: DNA Methylation Signatures of Multiple Sclerosis Occur Independently of Known Genetic Risk and Are Primarily Attributed to B Cells and Monocytes
Source: Int J Mol Sci. 2023 Aug 8;24(16):12576. doi: 10.3390/ijms241612576 (PMC10454485; doi:10.3390/ijms241612576)
Supplement: Supplementary file 1 [file ijms-24-12576-s001.zip › Supplementary_File_1_genotype_independant.xlsx]

## Sheet: Genotype Independant
CpG	Mean_CDMS	Mean_Control	Mean_Delta	Absolute Delta	Estimate	p_value	CHR	MAPINFO	Strand	Type	gene	feature	cgi	feat.cgi	UCSC_Islands_Name	SNP_ID	SNP_DISTANCE
cg03147852	0.784931	0.743603	0.0413279	0.0413279	8.54459	6.46581e-08	16	81353400	R	II	GAN	Body	shelf	Body-shelf	chr16:81348350-81349526	rs563544639;rs4598907	31;29
cg07526328	0.637517	0.597721	0.039796	0.039796	17.1605	4.51776e-13	18	22009467	F	II	IMPACT	Body	shelf	Body-shelf	chr18:22006310-22007007	rs547547368;rs544179197;rs558096883	0;8;34
cg13155430	0.873965	0.911566	-0.0376017	0.0376017	-15.5658	6.75247e-09	21	42795929	R	II	MX1	5'UTR	shelf	5'UTR-shelf	chr21:42798146-42798884	rs188120729	14
cg01028142	0.817463	0.853912	-0.0364492	0.0364492	-18.6536	3.84725e-10	2	7004578	R	II	CMPK2	Body	shore	Body-shore	chr2:7005163-7006340	rs561697078;rs575301477	50;23
cg20103078	0.818826	0.850644	-0.031818	0.031818	-36.0566	2.668e-18	15	95398919	F	II	LOC440311	Body	island	Body-island	chr15:95398742-95400029	rs558537209;rs577986605;rs141725991;rs150173674;rs192544039;rs543122976	1;9;13;31;41;45
cg23395702	0.857077	0.825484	0.0315929	0.0315929	12.0957	6.96009e-09	1	151589144	R	II	SNX27	Body	shelf	Body-shelf	chr1:151584374-151585205	rs146348010;rs572830636	13;1
cg07823755	0.801196	0.832658	-0.031462	0.031462	-30.1333	2.53408e-16	2	234668355	R	II	UGT1A10	Body	opensea	Body-opensea		rs537890519;rs139134152	23;2
cg15323084	0.719854	0.751278	-0.0314236	0.0314236	-32.9955	2.35774e-16	1	1556707	R	II	MIB2	Body	shore	Body-shore	chr1:1558587-1559359
cg15468576	0.814194	0.844985	-0.0307906	0.0307906	-34.0487	1.36003e-16	8	36017009	F	II		IGR	opensea	IGR-opensea		rs184762266;rs187641589;rs545330374;rs116639077	1;7;48;51
cg08770311	0.826132	0.795797	0.0303352	0.0303352	12.7298	6.24135e-09	17	15925225	R	II	TTC19	Body	opensea	Body-opensea		rs554867348	2
cg01533966	0.601036	0.570764	0.0302713	0.0302713	16.0361	3.02242e-10	1	90363165	R	II	LRRC8D	5'UTR	opensea	5'UTR-opensea		rs566255689	2
cg16221563	0.815883	0.845777	-0.0298939	0.0298939	-37.4172	2.20814e-17	9	37537133	R	II	FBXO10	Body	opensea	Body-opensea		rs576774419;rs536164018	34;9
cg03358378	0.843767	0.814125	0.0296419	0.0296419	11.9014	8.84241e-09	20	13759430	R	II	ESF1	Body	opensea	Body-opensea		rs17191186;rs77453371;rs568662083;rs537610286;rs115624016	40;18;7;5;2
cg15283588	0.868998	0.898573	-0.029575	0.029575	-40.0584	3.3534e-19	17	33479797	F	II	UNC45B	Body	opensea	Body-opensea		rs549807018;rs185807723;rs146461760	8;11;27
cg10297223	0.425539	0.395965	0.0295743	0.0295743	12.4091	1.05421e-08	3	148414649	R	II	AGTR1	TSS1500	shore	TSS1500-shore	chr3:148415442-148415932	rs146973827;rs545545182	41;15
cg10640362	0.845033	0.874278	-0.0292443	0.0292443	-39.5442	2.28003e-19	5	168027050	F	II		IGR	opensea	IGR-opensea
cg13099445	0.717086	0.746256	-0.0291698	0.0291698	-36.9756	3.21809e-17	16	58529666	R	II	NDRG4	Body	opensea	Body-opensea		rs185762061;rs189847156;rs145114566;rs529590973	51;42;32;1
cg19641667	0.744198	0.772693	-0.0284946	0.0284946	-30.2691	1.16332e-15	7	16566456	F	II	LRRC72	TSS200	island	TSS200-island	chr7:16566252-16566674	rs533273855	26
cg04608271	0.877036	0.849168	0.0278687	0.0278687	13.3871	7.15252e-09	12	53844597	R	II	PCBP2	TSS1500	shore	TSS1500-shore	chr12:53845668-53846606	rs544097125	38
cg03539653	0.723106	0.750719	-0.0276127	0.0276127	-29.3436	6.29521e-15	12	103163773	R	II		IGR	opensea	IGR-opensea		rs537214008;rs537526985;rs150020778;rs192712970	39;18;12;9
cg00517117	0.842264	0.869871	-0.0276066	0.0276066	-33.506	7.73774e-16	3	176761918	R	II	TBL1XR1	Body	opensea	Body-opensea		rs533992682;rs535955684	9;1
cg05099186	0.735794	0.763129	-0.0273347	0.0273347	-35.5631	8.30096e-16	13	39923838	F	II	LHFP	Body	opensea	Body-opensea		rs187684270;rs192538880;rs183691774	1;7;8
cg07892879	0.824526	0.85167	-0.0271447	0.0271447	-40.3338	1.57099e-17	17	79845984	F	II	THOC4	3'UTR	shore	3'UTR-shore	chr17:79846204-79846486	rs374614336;rs550241378;rs377201658	4;19;51
cg07043823	0.846518	0.873628	-0.0271099	0.0271099	-38.7411	4.12143e-18	8	58982980	F	II	FAM110B	5'UTR	opensea	5'UTR-opensea		rs142529151;rs568641757;rs7015049;rs188030621	0;9;11;43
cg19357275	0.79828	0.825049	-0.026769	0.026769	-21.9063	3.29376e-12	1	248855040	R	II		IGR	island	IGR-island	chr1:248855030-248855470	rs547634605	23
cg26872588	0.839621	0.866284	-0.0266624	0.0266624	-44.8253	5.82426e-20	1	230992820	F	II	C1orf198	Body	opensea	Body-opensea		rs564516322;rs571755688;rs564199948	1;19;35
cg01100931	0.759696	0.786312	-0.0266156	0.0266156	-23.9007	1.8102e-12	17	80982625	R	II	B3GNTL1	Body	shore	Body-shore	chr17:80983038-80983563	rs546657806;rs571736132;rs78152251;rs186716204;rs569441916;rs536993303;rs555310528	31;27;17;14;10;9;1
cg02600514	0.795729	0.822264	-0.0265354	0.0265354	-34.7954	6.49996e-16	16	67472499	F	II	ATP6V0D1	Body	opensea	Body-opensea		rs570401854	37
cg25386597	0.831872	0.805914	0.0259576	0.0259576	15.8792	2.70541e-09	3	46305950	R	II	CCR3	Body	opensea	Body-opensea		rs41358045	4
cg07273127	0.851989	0.877827	-0.0258373	0.0258373	-32.7053	1.17634e-16	22	43811841	R	II	MPPED1	5'UTR	shelf	5'UTR-shelf	chr22:43807400-43808455	rs143556138	36
cg19990438	0.712316	0.738101	-0.0257849	0.0257849	-29.214	1.6643e-13	11	36297713	F	II	COMMD9	Body	opensea	Body-opensea		rs145482286;rs201628324;rs74559365;rs200282879;rs116305051;rs186863747	0;1;2;8;20;40
cg07884414	0.828526	0.854215	-0.0256899	0.0256899	-30.3942	1.19315e-14	21	36773381	F	II	LOC100506403	Body	opensea	Body-opensea		rs143011639;rs561711522;rs73373348;rs2834928;rs562403169	0;5;8;39;48
cg22311403	0.83369	0.859225	-0.0255353	0.0255353	-33.4303	1.02434e-14	6	168352521	F	II	MLLT4	Body	island	Body-island	chr6:168352516-168352728
cg06748758	0.725594	0.751011	-0.0254165	0.0254165	-32.6711	1.73268e-14	4	105828352	R	II		IGR	opensea	IGR-opensea		rs547594753	35
cg03858782	0.788855	0.81421	-0.0253551	0.0253551	-41.0051	8.09206e-17	6	383180	R	II		IGR	opensea	IGR-opensea		rs1033179;rs78124985	16;1
cg08180131	0.806914	0.832002	-0.0250882	0.0250882	-31.1407	3.1887e-15	3	185118252	R	II	MAP3K13	5'UTR	opensea	5'UTR-opensea		rs138374299	29
cg01534818	0.838846	0.863911	-0.0250652	0.0250652	-41.2666	1.98654e-17	11	63325889	R	II	HRASLS2	Body	opensea	Body-opensea		rs183132185;rs550940863;rs571117336;rs201966137;rs138690084;rs142689067;rs201347954	44;39;38;28;16;10;9
cg10199929	0.862101	0.887107	-0.0250062	0.0250062	-48.6797	4.72337e-20	7	130144785	F	II	MEST	Body	opensea	Body-opensea		rs143264785;rs146696030	7;22
cg03521252	0.921776	0.896835	0.0249412	0.0249412	12.5983	7.37239e-08	3	134160455	F	II		IGR	opensea	IGR-opensea		rs528744598;rs187159895	1;51
cg18715061	0.815536	0.840351	-0.0248156	0.0248156	-16.8149	3.80253e-09	2	153415329	F	II	FMNL2	ExonBnd	opensea	ExonBnd-opensea		rs201635793;rs148249353;rs114662803;rs6434098	4;8;23;47
cg26986629	0.750568	0.775217	-0.0246492	0.0246492	-26.8348	1.45025e-12	2	37604081	R	II		IGR	opensea	IGR-opensea		rs544547040;rs533213567;rs562841584;rs188101232	24;23;9;6
cg16250402	0.780946	0.805573	-0.0246272	0.0246272	-32.3803	3.90534e-14	1	234796042	F	II		IGR	opensea	IGR-opensea		rs548054827;rs78263504;rs141375049	7;17;34
cg26935875	0.742194	0.766748	-0.0245537	0.0245537	-29.7543	2.50656e-13	3	40179651	R	II	MYRIP	5'UTR	opensea	5'UTR-opensea		rs536985293;rs553373648;rs573217657	30;21;8
cg15253964	0.697923	0.722305	-0.0243829	0.0243829	-17.2814	7.16776e-09	12	93968644	R	II	SOCS2	Body	shore	Body-shore	chr12:93963963-93967395
cg18072687	0.748814	0.77317	-0.0243564	0.0243564	-31.9255	2.03745e-13	11	2406272	R	II	CD81	Body	shore	Body-shore	chr11:2406711-2406927	rs564097988	2
cg14520079	0.522391	0.498062	0.0243288	0.0243288	21.3394	1.23884e-10	3	106825871	F	II		IGR	opensea	IGR-opensea		rs184486954;rs537849514;rs558039321;rs571499156;rs149104862	7;37;41;45;46
cg11963436	0.450144	0.425838	0.0243061	0.0243061	13.6441	3.49855e-08	10	93567261	F	I	TNKS2	Body	opensea	Body-opensea		rs547138513;rs183755993;rs535937326	22;34;47
cg20592700	0.327312	0.303253	0.0240596	0.0240596	19.8501	2.31157e-09	7	5230083	F	II	WIPI2	1stExon	island	1stExon-island	chr7:5229657-5230341
cg14566095	0.361417	0.385454	-0.0240368	0.0240368	-12.86	7.10638e-08	16	55876964	R	II		IGR	opensea	IGR-opensea		rs532088868;rs111785402;rs141149734	7;6;2
cg03117577	0.861781	0.885641	-0.0238599	0.0238599	-41.2628	7.63615e-17	17	20187457	F	II	CYTSB	Body	opensea	Body-opensea		rs72832516	20
cg02963846	0.839345	0.86316	-0.0238151	0.0238151	-46.1154	9.65559e-18	17	33900674	F	II	SNORD7	TSS200	opensea	TSS200-opensea		rs145586192;rs532005639;rs114393730;rs561687613	1;14;21;45
cg27010421	0.725159	0.748917	-0.023758	0.023758	-26.8853	3.63026e-12	7	95495133	F	II	DYNC1I1	Body	opensea	Body-opensea		rs556364138;rs576155133;rs115560875	0;1;8
cg21565508	0.425105	0.448795	-0.0236902	0.0236902	-13.828	3.42897e-08	8	103816801	F	II		IGR	shore	IGR-shore	chr8:103818620-103819495	rs201767627	0
cg27341428	0.73986	0.763526	-0.0236663	0.0236663	-33.1062	3.5158e-14	2	281534	F	II	FAM150B	Body	opensea	Body-opensea		rs565821480;rs533755232	4;24
cg03555836	0.232928	0.209319	0.0236097	0.0236097	30.4679	9.62095e-13	8	41422764	F	II		IGR	shore	IGR-shore	chr8:41424341-41425300	rs192918729;rs531523081;rs544930893	0;17;21
cg14361741	0.755092	0.778662	-0.0235702	0.0235702	-31.6389	2.73343e-14	9	71685390	F	II	FXN	Body	shelf	Body-shelf	chr9:71681913-71682311	rs547840411;rs569552635;rs537094875;rs78630091	1;6;9;42
cg08367536	0.806967	0.830524	-0.0235567	0.0235567	-24.4011	2.36694e-12	12	132682880	R	II	GALNT9	Body	island	Body-island	chr12:132682572-132682895	rs553166090;rs113614811;rs570501232;rs539175631	50;35;17;1
cg07325917	0.870525	0.893948	-0.023423	0.023423	-45.134	4.48679e-18	7	99058374	F	II	ATP5J2-PTCD1	Body	opensea	Body-opensea		rs557524374;rs79285548;rs114993746;rs115541951	0;22;28;32
cg14162457	0.607093	0.583994	0.0230996	0.0230996	16.8405	9.83823e-09	13	113444243	F	II	ATP11A	Body	shelf	Body-shelf	chr13:113440233-113441057	rs113977597;rs144410088;rs147412378;rs574139581;rs542094143;rs560445413;rs139761137;rs552709604	1;5;13;28;36;37;40;49
cg23351370	0.734714	0.757773	-0.023059	0.023059	-35.0602	3.41262e-15	18	44139465	R	II	LOXHD1	TSS200	shore	TSS200-shore	chr18:44140362-44140575	rs200260213;rs555210209	6;1
cg11576271	0.825425	0.848392	-0.022967	0.022967	-32.8672	1.30255e-13	5	595347	F	II		IGR	opensea	IGR-opensea		rs533062317;rs139708133;rs566573995;rs72703083;rs549077089	0;3;4;18;19
cg06543365	0.759831	0.782687	-0.0228557	0.0228557	-23.7828	6.6298e-12	6	167190149	R	II	RPS6KA2	Body	opensea	Body-opensea		rs560109106;rs139883469;rs549437996	15;2;1
cg20215494	0.356282	0.333633	0.0226494	0.0226494	40.1524	5.61681e-15	1	231263435	F	I		IGR	opensea	IGR-opensea		rs16853710;rs190479378;rs552185969;rs559297708	1;5;39;46
cg27420005	0.825789	0.848364	-0.0225755	0.0225755	-37.5461	3.95441e-14	2	3197996	F	II	TSSC1	Body	opensea	Body-opensea		rs531426322;rs543607492;rs114388497	19;30;45
cg27225658	0.748838	0.771344	-0.0225064	0.0225064	-30.585	1.95565e-12	17	72207595	R	II	MGC16275	Body	shore	Body-shore	chr17:72208474-72208902	rs570915638;rs112339705;rs187147159	29;10;1
cg23357208	0.856005	0.878367	-0.0223617	0.0223617	-28.6911	3.7177e-12	7	112420010	F	II	TMEM168	Body	opensea	Body-opensea		rs568844194;rs181977973;rs553273352	9;23;45
cg17144305	0.788312	0.810612	-0.0222999	0.0222999	-35.1938	7.35466e-14	1	233432923	R	II	PCNXL2	TSS1500	shore	TSS1500-shore	chr1:233431149-233431540	rs190003252;rs560414466;rs181638042;rs542673488	24;10;6;1
cg23880496	0.84266	0.820424	0.0222356	0.0222356	17.8035	7.50851e-09	2	166811795	F	II	TTC21B	TSS1500	shore	TSS1500-shore	chr2:166809970-166810826	rs552048341	28
cg14932133	0.763796	0.786011	-0.022215	0.022215	-29.9768	5.7187e-13	2	121739247	F	II	GLI2	Body	shelf	Body-shelf	chr2:121742106-121742396	rs551439000	1
cg08521620	0.840598	0.862688	-0.0220897	0.0220897	-28.6331	9.90421e-13	11	116646866	R	II		IGR	shelf	IGR-shelf	chr11:116643309-116643892	rs140575350;rs529779466;rs11602073;rs145648042;rs531987643;rs12276683	48;17;10;9;2;1
cg02887715	0.761005	0.782975	-0.0219708	0.0219708	-16.3328	1.87776e-09	17	39420951	R	II	KRTAP9-6	TSS1500	opensea	TSS1500-opensea		rs548706698;rs9895355	23;21
cg00353571	0.75127	0.773203	-0.0219331	0.0219331	-36.0648	2.39114e-14	19	49238653	F	II	RASIP1	Body	island	Body-island	chr19:49238427-49238813	rs369628707;rs534161771	29;51
cg10099524	0.771264	0.793139	-0.0218757	0.0218757	-30.3026	3.85425e-11	10	3153608	F	II	PFKP	Body	opensea	Body-opensea		rs560187584;rs532481147;rs142895068;rs531275858;rs547895540	0;7;8;12;30
cg26307879	0.624874	0.646636	-0.0217619	0.0217619	-28.7337	2.7884e-13	20	24189516	F	II	FLJ33581	Body	opensea	Body-opensea		rs574727651;rs76194225;rs374551595;rs577090236	1;9;23;32
cg25918514	0.81369	0.835364	-0.0216739	0.0216739	-31.6788	8.43946e-13	12	56349110	F	II	PMEL	Body	opensea	Body-opensea		rs145874882;rs57990974;rs528855850	8;11;16
cg00927601	0.786599	0.808194	-0.0215955	0.0215955	-38.7068	7.10399e-15	11	69357401	R	II		IGR	opensea	IGR-opensea		rs559938609	31
cg14359689	0.884891	0.906471	-0.0215801	0.0215801	-37.5491	1.0772e-14	6	55009445	R	II		IGR	opensea	IGR-opensea		rs9475168;rs190382240;rs138580406;rs73432967	39;31;15;5
cg11398588	0.704583	0.683025	0.021558	0.021558	16.993	3.07206e-08	22	33031699	F	II	SYN3	Body	opensea	Body-opensea		rs574348909	6
cg17664316	0.891076	0.912524	-0.0214476	0.0214476	-43.9525	4.29258e-17	3	184905781	F	II	EHHADH-AS1	Body	opensea	Body-opensea		rs139253374;rs16859792	1;28
cg10059104	0.652709	0.674094	-0.0213845	0.0213845	-18.4744	8.48465e-09	22	21986360	F	II	CCDC116	TSS1500	shore	TSS1500-shore	chr22:21982786-21984484	rs111386671;rs527926241;rs540020904;rs12158334	1;7;32;36
cg10078703	0.651867	0.630483	0.0213833	0.0213833	14.852	3.15492e-08	11	35963440	R	I		IGR	shelf	IGR-shelf	chr11:35965642-35966454	rs193006946;rs532495510;rs183904930;rs137950307	33;26;11;2
cg10961637	0.79621	0.81749	-0.0212797	0.0212797	-31.942	8.87392e-14	5	8906818	R	II		IGR	opensea	IGR-opensea		rs200798651;rs535584425;rs4702597;rs568899669;rs537811824	38;37;36;23;20
cg03263334	0.832771	0.811511	0.0212604	0.0212604	12.2399	7.24752e-08	18	725626	R	II	YES1	Body	opensea	Body-opensea		rs193249421;rs532946333;rs535152775;rs551049228	36;34;33;31
cg21025025	0.79162	0.812854	-0.0212341	0.0212341	-31.3219	3.27474e-13	15	68607139	R	II	ITGA11	Body	opensea	Body-opensea		rs528996599;rs549057614	45;15
cg06417215	0.857659	0.836435	0.0212243	0.0212243	16.9875	1.33467e-08	16	3281522	F	II	ZNF200	Body	shelf	Body-shelf	chr16:3284639-3285511	rs79800578	27
cg05665093	0.868205	0.889278	-0.021073	0.021073	-39.9823	1.0254e-15	2	192547246	R	II	OBFC2A	Body	shelf	Body-shelf	chr2:192542573-192543329	rs529405025;rs182709643	51;22
cg18784451	0.715686	0.736689	-0.0210031	0.0210031	-18.839	2.98706e-09	1	114201741	F	II	MAGI3	Body	opensea	Body-opensea		rs531102980;rs550906136;rs140728689	8;9;25
cg10469659	0.560423	0.539488	0.020935	0.020935	24.8249	4.36134e-10	15	51057714	R	I	SPPL2A	1stExon	island	1stExon-island	chr15:51057603-51058123
cg04691163	0.863973	0.884883	-0.0209099	0.0209099	-30.3406	5.14585e-12	21	42601427	R	II	BACE2	Body	opensea	Body-opensea		rs574589022;rs186910135	32;8
cg24596382	0.327723	0.306967	0.0207563	0.0207563	35.6243	2.58501e-13	2	158236983	F	I		IGR	opensea	IGR-opensea		rs548657270;rs186682328;rs531406047	15;19;42
cg04318492	0.904065	0.92482	-0.0207554	0.0207554	-56.5933	1.40588e-18	15	91510641	R	II	PRC1-AS1	Body	opensea	Body-opensea		rs565710884;rs55937561;rs59909618;rs569746208;rs537183500	39;10;8;5;2
cg26351679	0.832494	0.853178	-0.0206841	0.0206841	-42.244	2.87803e-16	8	94165880	R	II		IGR	opensea	IGR-opensea		rs545258107	2
cg07740640	0.882476	0.861811	0.0206648	0.0206648	39.5446	1.1045e-14	7	97841941	F	II	BHLHA15	1stExon	island	1stExon-island	chr7:97841636-97842005	rs145495721;rs552021360	28;33
cg14356440	0.826389	0.847052	-0.0206628	0.0206628	-26.0062	7.3336e-11	2	135050894	F	II	MGAT5	Body	opensea	Body-opensea		rs556293750;rs577707930;rs114270715;rs558099635	4;29;34;49
cg11511669	0.739699	0.760358	-0.0206586	0.0206586	-28.0138	1.43372e-11	12	131556214	R	II	GPR133	Body	shore	Body-shore	chr12:131554750-131555169	rs115839813;rs547297603	10;1
cg09410871	0.882694	0.903306	-0.0206128	0.0206128	-42.8639	7.86789e-16	10	8408591	R	II		IGR	opensea	IGR-opensea		rs12098460;rs147789940;rs186497409;rs555954021	22;21;17;15
cg27653667	0.373339	0.352735	0.0206036	0.0206036	26.9351	9.17969e-12	7	50850755	F	I	GRB10	5'UTR	island	5'UTR-island	chr7:50849752-50850871	rs557947653;rs114287043	19;48
cg09964921	0.787947	0.808542	-0.0205957	0.0205957	-15.3468	2.80238e-08	21	35885767	F	II		IGR	opensea	IGR-opensea		rs78901583	1
cg10922802	0.757784	0.778378	-0.0205945	0.0205945	-29.084	1.91854e-12	2	133073810	R	II	ZNF806	Body	opensea	Body-opensea		rs546727289;rs568233454;rs535524631	17;9;8
cg17409731	0.792318	0.812863	-0.0205455	0.0205455	-34.1796	1.05992e-13	2	240515828	F	II		IGR	opensea	IGR-opensea		rs374148461;rs74696859;rs537272045	5;40;41
cg15891076	0.259488	0.238944	0.0205439	0.0205439	35.3364	1.18897e-13	10	65930618	R	II		IGR	island	IGR-island	chr10:65930617-65930890	rs564688951	23
cg17451879	0.718702	0.739235	-0.0205329	0.0205329	-21.0009	5.92105e-10	1	52253655	F	II	OSBPL9	3'UTR	opensea	3'UTR-opensea		rs145349580;rs367676469	0;1
cg04091926	0.832913	0.853409	-0.0204964	0.0204964	-45.4036	2.55202e-17	17	41953620	R	II	MPP2	3'UTR	opensea	3'UTR-opensea
cg24641254	0.77931	0.758824	0.0204865	0.0204865	38.0102	5.32692e-14	1	245848637	R	II	KIF26B	Body	island	Body-island	chr1:245848539-245849103	rs542380811;rs73127007;rs527735859	24;2;1
cg07960587	0.831791	0.852249	-0.0204579	0.0204579	-35.5439	1.05839e-14	14	66481512	R	II		IGR	opensea	IGR-opensea		rs560556420;rs150618914;rs548851960;rs140743234	39;10;9;1
cg27200564	0.699014	0.719416	-0.0204021	0.0204021	-32.149	5.85972e-13	3	9216298	F	II	SRGAP3	Body	opensea	Body-opensea
cg23101675	0.750582	0.770955	-0.0203724	0.0203724	-29.7994	1.08239e-12	17	80300063	F	II		IGR	shelf	IGR-shelf	chr17:80303446-80303715	rs557910813;rs569962632;rs537335433;rs113432868	1;6;21;32
cg19271640	0.804689	0.784353	0.0203356	0.0203356	17.9439	6.20462e-08	19	574881	F	II	BSG	5'UTR	shore	5'UTR-shore	chr19:572278-573134	rs117933091;rs138039913;rs12609912	1;12;46
cg14908986	0.805168	0.825499	-0.0203312	0.0203312	-30.6985	1.21627e-11	11	70120720	R	II	PPFIA1	Body	shelf	Body-shelf	chr11:70116237-70117497	rs550835317;rs185586240;rs190192266	44;26;20
cg12021882	0.796551	0.816735	-0.0201842	0.0201842	-24.7066	2.51332e-10	12	132841141	R	II	GALNT9	Body	shore	Body-shore	chr12:132842538-132842784	rs567703525;rs190821969;rs112417815;rs553103263	37;23;10;9
cg10778971	0.85989	0.880057	-0.020167	0.020167	-23.9998	1.5778e-10	14	94577101	R	II	IFI27	5'UTR	opensea	5'UTR-opensea		rs560614555	30
cg07691874	0.859385	0.879546	-0.0201611	0.0201611	-32.2113	4.54033e-13	18	61255671	F	II	SERPINB13	5'UTR	opensea	5'UTR-opensea		rs73470404	5
cg23705223	0.891806	0.911863	-0.0200574	0.0200574	-53.3757	6.03369e-18	21	42676122	R	II		IGR	island	IGR-island	chr21:42676113-42676413
cg24745753	0.338458	0.318436	0.0200217	0.0200217	23.7131	1.69754e-09	2	80777204	R	II	CTNNA2	Body	opensea	Body-opensea		rs183282239;rs546769292	49;2
cg03883331	0.854748	0.87473	-0.0199829	0.0199829	-22.961	1.20686e-08	1	244217328	R	II	ZNF238	Body	shore	Body-shore	chr1:244218274-244218538	rs202227336	26
cg01623261	0.800435	0.780527	0.0199087	0.0199087	14.7051	6.0878e-08	17	79377850	R	I	BAHCC1	Body	island	Body-island	chr17:79377529-79377870	rs559039954;rs532740899;rs138131825;rs569976294;rs191792802	37;15;14;4;1
cg11947010	0.845645	0.865532	-0.0198862	0.0198862	-27.6463	1.80106e-11	3	50357676	F	II	HYAL2	Body	island	Body-island	chr3:50357453-50357683	rs587644095;rs201365993	22;24
cg13734707	0.793533	0.813416	-0.0198821	0.0198821	-25.8256	1.91972e-10	2	10540304	R	II	HPCAL1	5'UTR	opensea	5'UTR-opensea		rs186498266;rs370909288	9;2
cg27625481	0.83137	0.851117	-0.019747	0.019747	-35.8914	2.62771e-13	15	63967230	F	II	HERC1	Body	opensea	Body-opensea		rs564349063;rs531415921;rs550003106;rs568287494	0;9;37;40
cg11974768	0.775938	0.795641	-0.0197032	0.0197032	-27.2066	5.17306e-11	10	88978778	R	II		IGR	shelf	IGR-shelf	chr10:88982693-88982962	rs147168859;rs115410412;rs576411213	49;24;9
cg12904680	0.765433	0.785097	-0.019664	0.019664	-29.3286	1.03677e-10	3	182781611	F	II	MCCC1	Body	shore	Body-shore	chr3:182782174-182782576	rs576490989;rs544396202;rs556442437	1;46;50
cg02186346	0.799347	0.818992	-0.0196444	0.0196444	-29.6093	1.14582e-11	17	48602566	F	II	MYCBPAP	Body	opensea	Body-opensea		rs563600887;rs112673981	10;45
cg03933490	0.743056	0.762599	-0.0195436	0.0195436	-25.4025	6.74663e-11	20	43053214	F	II	HNF4A	Body	opensea	Body-opensea		rs550374513	9
cg21748836	0.87073	0.890212	-0.0194824	0.0194824	-56.8022	1.13993e-18	2	239313057	F	II		IGR	opensea	IGR-opensea		rs554607034	21
cg19224186	0.820724	0.840187	-0.019463	0.019463	-31.329	6.29084e-12	5	5319267	R	II	ADAMTS16	3'UTR	opensea	3'UTR-opensea		rs370378266;rs112816140;rs201958971	44;2;1
cg09437692	0.780454	0.799888	-0.0194344	0.0194344	-28.3704	3.1931e-11	7	101842731	R	II	CUX1	Body	shelf	Body-shelf	chr7:101838731-101839597	rs369903281	9
cg04180623	0.838587	0.857982	-0.019395	0.019395	-37.6961	5.67971e-14	2	174057774	R	II	ZAK	Body	opensea	Body-opensea		rs541045447;rs539101297	29;7
cg18449426	0.797067	0.816344	-0.0192771	0.0192771	-33.2495	4.90959e-13	10	134817112	R	II		IGR	opensea	IGR-opensea		rs116907429;rs72863229;rs540669072;rs551642413;rs181901864;rs549961204	51;33;21;20;2;1
cg23798387	0.204747	0.185522	0.0192248	0.0192248	25.057	2.98632e-10	17	26972805	F	I	KIAA0100	TSS1500	shore	TSS1500-shore	chr17:26971782-26972481	rs531036180	31
cg11406662	0.784446	0.803647	-0.0192009	0.0192009	-24.831	1.70013e-10	18	38053811	F	II		IGR	opensea	IGR-opensea		rs142617964;rs7232120;rs557015725	1;9;42
cg08440736	0.863203	0.882366	-0.0191632	0.0191632	-39.0111	3.44246e-14	20	30822686	R	II	POFUT1	3'UTR	opensea	3'UTR-opensea		rs574051612;rs74585664	15;2
cg04404741	0.689302	0.708462	-0.0191608	0.0191608	-14.7088	5.41688e-08	3	167581409	F	II		IGR	opensea	IGR-opensea		rs192702110;rs184547274	0;1
cg10543380	0.789842	0.808982	-0.0191401	0.0191401	-24.2411	3.89553e-10	1	59354515	F	II	LINC01135	Body	opensea	Body-opensea		rs373476538	1
cg06889454	0.602795	0.621923	-0.0191278	0.0191278	-43.4994	2.0469e-15	14	101532938	F	II	MIR656	TSS200	shore	TSS200-shore	chr14:101531643-101532384	rs151232738;rs112573372;rs556331174;rs576208358;rs535760842;rs188410712;rs571745470	0;1;6;8;9;28;40
cg05268278	0.891879	0.910941	-0.0190614	0.0190614	-51.7301	2.31907e-16	3	128876772	R	II	ISY1	Body	shelf	Body-shelf	chr3:128879823-128880447	rs551720696	1
cg25723614	0.703315	0.684288	0.0190266	0.0190266	34.9209	5.35935e-13	10	103602939	R	II	KCNIP2	Body	shore	Body-shore	chr10:103603166-103603642	rs570356414;rs186239791	7;1
cg14597827	0.75135	0.770365	-0.0190149	0.0190149	-35.5439	3.13128e-13	14	24608615	F	II	EMC9	Body	shore	Body-shore	chr14:24610406-24611158	rs149399035;rs143770220;rs201100583	7;18;20
cg08855484	0.874014	0.893028	-0.0190134	0.0190134	-42.126	2.36577e-15	9	72130756	R	II	APBA1	Body	shore	Body-shore	chr9:72131221-72132174	rs577515990	49
cg09241097	0.792141	0.811149	-0.0190078	0.0190078	-24.6562	2.55619e-09	6	129478865	F	II	LAMA2	Body	opensea	Body-opensea		rs116489643	40
cg03695871	0.6385	0.619502	0.0189988	0.0189988	21.06	3.21376e-09	11	65547172	R	I	DKFZp761E198	1stExon	shore	1stExon-shore	chr11:65547499-65549261	rs559089372;rs565910416;rs142051081;rs554924731;rs574628865	49;48;41;33;15
cg14025123	0.79424	0.813237	-0.0189966	0.0189966	-32.7752	2.0471e-12	2	249839	R	II	SH3YL1	ExonBnd	opensea	ExonBnd-opensea		rs370528206	49
cg25441467	0.853957	0.872933	-0.0189761	0.0189761	-43.7023	1.86971e-15	3	129246192	R	II	RHO	TSS1500	opensea	TSS1500-opensea		rs531409081	5
cg13791269	0.875817	0.894779	-0.0189619	0.0189619	-23.0633	3.99736e-10	7	1971233	R	II	MAD1L1	Body	shore	Body-shore	chr7:1970627-1970924	rs61409925;rs141547763	9;1
cg17850275	0.773476	0.792415	-0.018939	0.018939	-30.2232	5.1162e-12	9	100427644	R	II	NCBP1	Body	opensea	Body-opensea		rs550001979;rs544535006;rs372360336;rs181796624	35;28;16;2
cg09946142	0.83404	0.852978	-0.0189378	0.0189378	-33.8319	6.61815e-12	11	787342	R	II	CEND1	3'UTR	shelf	3'UTR-shelf	chr11:789871-790133	rs575075462;rs10603197;rs116184888;rs554237242	33;24;8;5
cg01239717	0.413911	0.395003	0.0189084	0.0189084	22.1247	6.98199e-10	6	107077302	F	I	RTN4IP1	5'UTR	opensea	5'UTR-opensea		rs113968187;rs112247788;rs150702171	8;16;44
cg18865725	0.804044	0.822951	-0.0189062	0.0189062	-35.1315	1.26606e-13	1	231171318	R	II	FAM89A	Body	shelf	Body-shelf	chr1:231175062-231176317	rs568417091	2
cg25230305	0.789581	0.808475	-0.018894	0.018894	-38.369	4.53872e-14	19	47341466	R	II	AP2S1	3'UTR	opensea	3'UTR-opensea		rs142218524;rs151258195;rs186474446;rs117577810	51;48;3;1
cg11938477	0.841907	0.823018	0.018889	0.018889	49.7987	2.61831e-16	14	34960883	R	II		IGR	opensea	IGR-opensea		rs73249323	2
cg12109178	0.688496	0.707374	-0.0188781	0.0188781	-19.079	1.45415e-09	17	38934435	R	II	KRT27	Body	shore	Body-shore	chr17:38935799-38936093	rs141390698;rs4890132;rs538561423;rs113153146	48;24;9;1
cg14417676	0.272576	0.25372	0.0188568	0.0188568	24.3874	1.4918e-10	2	202316517	R	I	TRAK2	TSS200	island	TSS200-island	chr2:202315853-202317008	rs551931970;rs2953278;rs538164832	47;35;24
cg18321533	0.759157	0.77801	-0.0188525	0.0188525	-35.7162	1.5142e-12	14	21162163	R	II	ANG	Body	opensea	Body-opensea		rs121909543;rs565444731;rs539098577	35;9;6
cg08159242	0.850969	0.869782	-0.0188133	0.0188133	-28.8085	1.69463e-11	12	1604915	R	II	ERC1	3'UTR	opensea	3'UTR-opensea		rs557492111;rs572717719;rs113121031	15;9;3
cg15934687	0.904731	0.923537	-0.0188063	0.0188063	-63.3196	6.0784e-19	15	81206182	F	II	CEMIP	Body	opensea	Body-opensea		rs7182025	18
cg14105901	0.650742	0.631995	0.0187479	0.0187479	19.5881	1.06093e-08	8	333333	R	I	FAM87A	TSS200	opensea	TSS200-opensea		rs76988816;rs527448291	22;6
cg17069541	0.759462	0.778182	-0.0187197	0.0187197	-35.4596	2.18147e-12	4	4380019	F	II		IGR	opensea	IGR-opensea		rs539076529	39
cg06866653	0.621263	0.639968	-0.0187049	0.0187049	-18.7516	2.59773e-08	15	92105030	F	II		IGR	opensea	IGR-opensea		rs187907447;rs191839493	0;32
cg24466927	0.920212	0.901509	0.0187026	0.0187026	28.0173	2.04208e-10	4	3315925	F	II	RGS12	5'UTR	shelf	5'UTR-shelf	chr4:3318577-3319128	rs547911155;rs566546358	0;1
cg07092376	0.324783	0.343474	-0.0186911	0.0186911	-22.4151	3.0189e-10	3	22876754	F	II		IGR	opensea	IGR-opensea
cg16067947	0.604316	0.622961	-0.0186447	0.0186447	-38.3593	9.24203e-14	17	5990595	F	II	WSCD1	Body	opensea	Body-opensea		rs149091329;rs563285255	1;10
cg06273077	0.874292	0.892819	-0.0185274	0.0185274	-28.4181	1.5623e-11	4	17587331	F	II	LAP3	Body	opensea	Body-opensea		rs75282622;rs4698620;rs538038809	7;30;34
cg04777769	0.847194	0.865718	-0.0185236	0.0185236	-29.4203	2.09914e-11	6	170544352	R	II		IGR	shelf	IGR-shelf	chr6:170546535-170547104	rs531703212;rs141959231	9;2
cg06261595	0.869255	0.887754	-0.018499	0.018499	-28.0638	5.19793e-12	12	132110388	R	II		IGR	opensea	IGR-opensea		rs533275469;rs191935769	10;1
cg09171931	0.79605	0.814543	-0.0184936	0.0184936	-24.7612	1.70937e-09	11	34876740	R	II		IGR	opensea	IGR-opensea		rs560258716;rs529302016	10;9
cg10416735	0.657589	0.676054	-0.0184641	0.0184641	-22.624	5.73095e-09	4	111455252	F	II	ENPEP	Body	opensea	Body-opensea		rs558611183	0
cg06135068	0.809599	0.828054	-0.0184549	0.0184549	-24.1871	3.32289e-09	16	31034016	F	II		IGR	opensea	IGR-opensea		rs575607073	1
cg24356337	0.568185	0.586639	-0.0184536	0.0184536	-15.1633	6.54076e-08	5	93758545	R	II	KIAA0825	Body	opensea	Body-opensea		rs562473329	49
cg22247041	0.607719	0.589284	0.0184342	0.0184342	26.9676	9.05905e-09	17	73004677	R	II		IGR	shelf	IGR-shelf	chr17:73008562-73009170
cg19532028	0.74423	0.762663	-0.0184326	0.0184326	-44.1595	3.81245e-14	1	144592506	R	II	NBPF20	Body	shore	Body-shore	chr1:144593334-144594233
cg10508111	0.91906	0.900635	0.0184253	0.0184253	16.8694	5.95632e-08	12	48515382	R	II	PFKM	TSS1500	opensea	TSS1500-opensea
cg21700582	0.476003	0.457606	0.0183977	0.0183977	38.0183	6.54363e-13	7	93474119	F	I		IGR	opensea	IGR-opensea		rs182023899	9
cg10659176	0.845848	0.864199	-0.0183514	0.0183514	-33.4847	2.31793e-13	12	3215303	F	II	TSPAN9	5'UTR	opensea	5'UTR-opensea		rs56152649;rs536248685;rs556551280;rs184788477;rs57828768	12;13;20;37;42
cg05933651	0.796961	0.815237	-0.0182763	0.0182763	-39.0448	6.03523e-13	17	47009021	R	II	SNF8	Body	opensea	Body-opensea		rs539029884;rs144528176;rs573455270	12;9;5
cg21126680	0.731626	0.749902	-0.0182761	0.0182761	-34.492	6.37108e-13	12	118589026	R	II	TAOK3	Body	opensea	Body-opensea		rs558929147;rs572598633;rs541391200;rs561612755	51;10;9;3
cg18969029	0.883767	0.902041	-0.0182737	0.0182737	-32.0986	1.57769e-11	2	242169895	F	II	HDLBP	Body	opensea	Body-opensea		rs528231324	48
cg23510313	0.700587	0.718846	-0.0182597	0.0182597	-26.5847	1.13547e-10	10	133677169	F	II		IGR	opensea	IGR-opensea		rs377387755;rs555469829;rs112508050	0;5;6
cg02039580	0.805648	0.823883	-0.0182343	0.0182343	-31.7977	5.37257e-12	2	162878125	F	II	DPP4	Body	opensea	Body-opensea		rs139185754;rs536183992	24;49
cg16086416	0.839503	0.857734	-0.0182313	0.0182313	-24.6851	2.53902e-09	5	3339474	R	II		IGR	opensea	IGR-opensea		rs78974771;rs562928652	45;8
cg03120102	0.869629	0.887857	-0.018228	0.018228	-29.6225	2.20304e-10	16	78991723	R	II	WWOX	Body	opensea	Body-opensea		rs575367179;rs142001377;rs9673718;rs573275600	37;34;24;2
cg14463333	0.88697	0.905149	-0.0181793	0.0181793	-49.0374	3.0989e-17	10	101120670	F	II	CNNM1	Body	opensea	Body-opensea		rs61735150;rs142775718;rs142710118	1;9;37
cg17194100	0.881101	0.899246	-0.0181453	0.0181453	-21.4119	7.44287e-09	15	96949312	R	II		IGR	shelf	IGR-shelf	chr15:96952547-96953085	rs568159964;rs193216099	23;8
cg24326567	0.788075	0.806188	-0.0181139	0.0181139	-28.0941	4.64875e-10	3	195250177	R	II	PPP1R2	Body	opensea	Body-opensea		rs80134223;rs529257996;rs565343170;rs114548059	49;10;9;2
cg17924390	0.873001	0.891096	-0.0180951	0.0180951	-39.8974	1.09792e-13	19	49841960	F	II	CD37	Body	shore	Body-shore	chr19:49842018-49842323
cg11753372	0.866612	0.884704	-0.0180918	0.0180918	-24.7534	6.44157e-10	9	23672394	F	II	LOC101929563	Body	opensea	Body-opensea		rs529699460;rs549762788	5;9
cg15052791	0.857259	0.875316	-0.0180567	0.0180567	-22.5032	1.12466e-09	1	203136700	F	II		IGR	opensea	IGR-opensea
cg20275244	0.859339	0.877372	-0.018033	0.018033	-37.9639	1.53741e-14	2	235973138	R	II		IGR	opensea	IGR-opensea
cg13124353	0.832345	0.85036	-0.018015	0.018015	-28.8936	1.53708e-10	5	111540131	R	II	EPB41L4A	Body	opensea	Body-opensea		rs6865673;rs560756820;rs527940542;rs201592124;rs201980333;rs114541405;rs531199200;rs201974109	41;26;25;10;9;7;4;1
cg24376286	0.424278	0.406296	0.0179815	0.0179815	21.2727	2.97078e-08	2	198245629	R	II		IGR	opensea	IGR-opensea		rs532840619;rs552769843	36;1
cg10496420	0.864912	0.882818	-0.0179063	0.0179063	-25.8907	3.87946e-10	10	1767915	F	II	ADARB2	Body	opensea	Body-opensea
cg13138836	0.805291	0.823189	-0.017898	0.017898	-22.4876	4.4461e-09	7	158735130	F	II	WDR60	Body	opensea	Body-opensea		rs146630564	9
cg09266144	0.817377	0.835259	-0.0178816	0.0178816	-35.2635	2.27082e-12	14	73075591	R	II		IGR	opensea	IGR-opensea
cg26636443	0.824759	0.842593	-0.0178334	0.0178334	-29.5733	4.0574e-09	8	67418846	R	II	C8orf46	Body	shore	Body-shore	chr8:67417588-67417876	rs78829791;rs563622083	49;5
cg06908087	0.82266	0.840455	-0.0177945	0.0177945	-44.1565	1.45912e-14	2	121299261	R	II		IGR	opensea	IGR-opensea
cg26812506	0.862294	0.880077	-0.0177832	0.0177832	-39.2505	8.87612e-14	7	33018996	F	II	FKBP9	TSS200	opensea	TSS200-opensea		rs530415209;rs542293043	0;26
cg03818793	0.222354	0.204611	0.0177433	0.0177433	21.4465	4.84462e-09	18	24129558	F	I	KCTD1	TSS1500	island	TSS1500-island	chr18:24126780-24131138	rs559869246;rs4488532	13;19
cg08470264	0.792468	0.810207	-0.0177391	0.0177391	-38.3846	1.94856e-13	16	86580384	R	II	MTHFSD	Body	opensea	Body-opensea		rs575208588;rs188008464;rs557697933	12;3;1
cg13853806	0.562302	0.580037	-0.0177342	0.0177342	-38.9216	3.74874e-14	8	56895940	R	II	LYN	Body	opensea	Body-opensea		rs78598186;rs561634963;rs576572078;rs73590352;rs532748791	44;21;18;9;1
cg04193901	0.394221	0.376515	0.0177062	0.0177062	27.1759	9.96696e-11	20	43343736	R	I	WISP2	TSS200	opensea	TSS200-opensea		rs75565962;rs562106645	5;3
cg03827626	0.217062	0.199357	0.0177054	0.0177054	38.3945	1.9752e-14	3	181431306	F	I	SOX2	3'UTR	shore	3'UTR-shore	chr3:181430141-181431076	rs542130902;rs563991531	17;50
cg02991513	0.847712	0.865383	-0.0176702	0.0176702	-34.1235	7.12073e-13	14	91042455	R	II	TTC7B	Body	opensea	Body-opensea		rs555373028	26
cg02332540	0.861302	0.878945	-0.0176435	0.0176435	-23.5379	3.13116e-09	19	47312867	R	II		IGR	opensea	IGR-opensea		rs552789277	9
cg17399727	0.847844	0.830214	0.0176296	0.0176296	38.2997	1.06931e-13	3	48622078	R	II	COL7A1	Body	opensea	Body-opensea		rs191878752	1
cg27120934	0.321741	0.304129	0.0176122	0.0176122	26.8676	4.29674e-10	6	129480619	F	I	LAMA2	Body	opensea	Body-opensea		rs540707776;rs540093857;rs533108515	1;6;9
cg07544482	0.87995	0.897533	-0.0175826	0.0175826	-43.6141	7.70565e-15	5	43558859	F	II	PAIP1	TSS1500	shore	TSS1500-shore	chr5:43556419-43557603	rs75145519	0
cg14596477	0.916669	0.934243	-0.0175741	0.0175741	-60.239	1.1019e-17	6	89088016	F	II		IGR	opensea	IGR-opensea		rs151029671;rs112252780;rs185313887;rs62430754	0;10;11;20
cg10663937	0.81397	0.831529	-0.0175587	0.0175587	-36.0963	1.27092e-12	1	3551984	R	II	WRAP73	Body	opensea	Body-opensea		rs572696640	8
cg00175844	0.828962	0.846518	-0.017556	0.017556	-32.5574	7.52267e-12	8	141580128	F	II	EIF2C2	Body	opensea	Body-opensea		rs141732636;rs544556056;rs562757628;rs186854731;rs545275295	6;17;25;42;48
cg03069148	0.649446	0.666998	-0.0175517	0.0175517	-17.0133	3.69164e-08	12	116014003	R	II		IGR	opensea	IGR-opensea		rs140314053	42
cg26277248	0.874461	0.891985	-0.0175239	0.0175239	-35.6373	4.33164e-13	2	121734451	F	II	GLI2	Body	opensea	Body-opensea		rs376080145;rs578261944	1;18
cg14179065	0.852941	0.870441	-0.0174997	0.0174997	-27.3925	8.83002e-10	9	71682302	F	II	FXN	Body	island	Body-island	chr9:71681913-71682311	rs555987834;rs573808388	40;44
cg07044414	0.780382	0.797873	-0.0174913	0.0174913	-26.337	5.70304e-09	17	73316622	F	II	GRB2	Body	opensea	Body-opensea		rs200101972	21
cg04747388	0.798219	0.815699	-0.0174804	0.0174804	-24.8606	3.34741e-09	11	8680189	F	II	TRIM66	5'UTR	opensea	5'UTR-opensea		rs571772135	0
cg24317827	0.889645	0.90712	-0.0174754	0.0174754	-55.9552	5.33906e-17	1	45106404	R	II	RNF220	Body	opensea	Body-opensea		rs574247660;rs536278146;rs116258257;rs372654582	48;30;17;6
cg01279426	0.90709	0.924521	-0.0174316	0.0174316	-48.8897	2.74326e-15	17	40116432	F	II	TTC25	Body	shelf	Body-shelf	chr17:40118605-40119301	rs530349792	8
cg16539218	0.663519	0.680944	-0.017425	0.017425	-42.1453	4.39453e-14	X	13785314	F	II	OFD1	Body	opensea	Body-opensea
cg11199901	0.808257	0.825681	-0.0174233	0.0174233	-37.4918	1.5222e-12	2	28672195	R	II		IGR	opensea	IGR-opensea		rs550035563;rs571419344	17;5
cg12344600	0.568585	0.551175	0.0174093	0.0174093	23.2686	2.27324e-09	6	89769123	F	I		IGR	opensea	IGR-opensea		rs535866536;rs531887960;rs9451129;rs115521231;rs538794027;rs547398764	2;30;35;40;45;51
cg22620285	0.868959	0.886323	-0.0173639	0.0173639	-37.5336	1.38321e-13	10	3123487	R	II	PFKP	Body	opensea	Body-opensea		rs184134349;rs537931006	38;28
cg10170131	0.767507	0.784869	-0.0173616	0.0173616	-36.727	1.96318e-12	18	47808592	R	II	MBD1	TSS1500	island	TSS1500-island	chr18:47807857-47809365	rs546802115;rs567050339	31;17
cg05996375	0.809605	0.826937	-0.0173313	0.0173313	-26.8157	3.92693e-10	12	8026327	R	II	SLC2A14	TSS1500	shore	TSS1500-shore	chr12:8025364-8025908	rs7309059	40
cg06946593	0.762309	0.779621	-0.0173113	0.0173113	-35.0797	2.95233e-12	13	97986395	R	II	MBNL2	Body	opensea	Body-opensea		rs536738159;rs562971854;rs567126257;rs183072916	12;6;5;1
cg10185299	0.856019	0.873303	-0.017284	0.017284	-34.9655	1.18267e-12	22	44386196	R	II	SAMM50	Body	opensea	Body-opensea		rs201717661;rs150254094;rs139551220;rs201556963;rs142536449	30;25;9;6;1
cg13257395	0.812489	0.795249	0.01724	0.01724	31.8592	7.30862e-12	19	17737483	R	II	UNC13A	Body	opensea	Body-opensea		rs372633027;rs12610816;rs532443826;rs552048814	51;50;8;2
cg02544313	0.637573	0.654797	-0.0172235	0.0172235	-24.838	6.96286e-10	4	8043734	F	II	ABLIM2	Body	opensea	Body-opensea		rs114588111;rs150630736;rs532158021	3;5;28
cg19589686	0.509105	0.526321	-0.0172164	0.0172164	-20.0594	2.95866e-10	6	14816644	F	II		IGR	opensea	IGR-opensea		rs193063307	1
cg07723902	0.75083	0.768033	-0.0172025	0.0172025	-20.1681	5.07777e-09	12	42987806	R	II		IGR	shelf	IGR-shelf	chr12:42982832-42983881	rs143116472;rs575920410;rs543286094;rs193005007	11;10;9;2
cg05300435	0.861524	0.878717	-0.0171929	0.0171929	-24.3012	1.25587e-10	8	96453832	F	II	C8orf37-AS1	Body	opensea	Body-opensea		rs570537841	0
cg11284281	0.812306	0.795116	0.0171905	0.0171905	35.1159	6.45393e-13	13	20967659	R	II		IGR	shore	IGR-shore	chr13:20968851-20969220	rs117349729;rs200539799	17;6
cg15658919	0.843587	0.860726	-0.0171394	0.0171394	-27.0378	6.42031e-09	15	32929497	R	II	ARHGAP11A	Body	opensea	Body-opensea		rs201625863;rs199808572	16;9
cg00609285	0.811919	0.829022	-0.0171032	0.0171032	-20.6981	1.6378e-08	2	112050087	R	II		IGR	opensea	IGR-opensea		rs570329513	17
cg05626551	0.753369	0.770385	-0.0170155	0.0170155	-25.5654	2.31843e-09	7	55344392	F	II		IGR	opensea	IGR-opensea
cg02734600	0.703151	0.720161	-0.0170101	0.0170101	-35.2441	7.02514e-12	16	67467751	F	II	HSD11B2	Body	shelf	Body-shelf	chr16:67464388-67465462
cg21836562	0.841102	0.85809	-0.0169879	0.0169879	-27.0224	1.48087e-10	11	128738762	F	II	KCNJ1	TSS1500	opensea	TSS1500-opensea		rs371274048;rs138497368;rs142746273;rs73577404	0;7;35;50
cg03948648	0.396762	0.379839	0.0169233	0.0169233	32.4639	4.16718e-11	15	43408662	F	II		IGR	opensea	IGR-opensea		rs188340272;rs371405619;rs557564816;rs182066227;rs536556229	0;1;9;24;25
cg21007972	0.6385	0.655419	-0.0169187	0.0169187	-23.3987	1.32753e-09	6	140033095	R	II		IGR	opensea	IGR-opensea		rs535606061;rs188874014	49;22
cg16471084	0.304147	0.287234	0.016913	0.016913	26.7866	4.32718e-10	6	11537861	R	I	TMEM170B	TSS1500	island	TSS1500-island	chr6:11537537-11538929	rs540914543;rs6936962;rs572794400	37;26;1
cg07257718	0.747477	0.764326	-0.0168494	0.0168494	-36.9058	1.12195e-12	12	132407522	F	II	ULK1	3'UTR	opensea	3'UTR-opensea		rs550005694	31
cg05036279	0.718973	0.735801	-0.0168286	0.0168286	-31.9724	4.28939e-11	16	2917040	F	II		IGR	shore	IGR-shore	chr16:2918179-2918680	rs146975583;rs557736273	25;51
cg24681753	0.8182	0.835025	-0.0168249	0.0168249	-25.6598	6.4185e-10	17	46002868	F	II	SP2	Body	opensea	Body-opensea
cg17789904	0.857835	0.874654	-0.0168185	0.0168185	-43.3133	3.13682e-15	2	16500851	F	II		IGR	opensea	IGR-opensea		rs555926518;rs112051889;rs535061746	7;11;37
cg00141253	0.756976	0.740171	0.0168049	0.0168049	42.1996	1.83419e-14	12	108912716	R	II	FICD	Body	shelf	Body-shelf	chr12:108908702-108909475	rs201680778;rs138967251	2;1
cg11356706	0.268132	0.251331	0.0168005	0.0168005	33.6836	2.22195e-13	20	656240	R	I	SCRT2	1stExon	island	1stExon-island	chr20:655880-656604	rs564496715	51
cg26135783	0.798837	0.815635	-0.0167987	0.0167987	-23.1992	3.27648e-09	1	205505291	R	II		IGR	opensea	IGR-opensea		rs541130486;rs554737084	24;2
cg00021413	0.881625	0.898411	-0.0167865	0.0167865	-34.3892	5.15565e-12	16	15876895	F	II	MYH11	Body	opensea	Body-opensea		rs555832128;rs570971735;rs538351421	0;7;8
cg05060686	0.88341	0.900166	-0.0167562	0.0167562	-26.4504	1.39599e-09	6	168426413	R	II	KIF25	5'UTR	opensea	5'UTR-opensea		rs368740395;rs559415350;rs138883459;rs193164398	49;36;35;5
cg08599294	0.378173	0.361454	0.0167188	0.0167188	31.1164	1.2458e-11	13	96329351	F	I	DNAJC3	TSS200	island	TSS200-island	chr13:96328868-96329946	rs545846133;rs562762546	5;47
cg13943141	0.195631	0.178933	0.0166983	0.0166983	37.8028	5.97087e-11	9	93205862	R	II		IGR	opensea	IGR-opensea		rs142445871;rs571418741;rs76675185	37;33;25
cg22324740	0.876924	0.893597	-0.0166734	0.0166734	-45.6197	3.372e-14	11	63679907	F	II	RCOR2	Body	shore	Body-shore	chr11:63679403-63679638	rs557101084;rs144368985	8;40
cg03528037	0.834626	0.851271	-0.0166446	0.0166446	-30.554	2.47649e-11	7	75695731	F	II	MDH2	3'UTR	opensea	3'UTR-opensea		rs200200341;rs201988434	1;30
cg25771941	0.883482	0.866862	0.0166202	0.0166202	20.1401	3.73862e-08	14	57116274	F	II		IGR	opensea	IGR-opensea		rs559972404;rs142932442;rs145093240	10;35;39
cg14148209	0.882972	0.89958	-0.0166077	0.0166077	-46.7313	5.17636e-15	9	7543165	R	II		IGR	opensea	IGR-opensea		rs535078703;rs139918149;rs578067541;rs143764478;rs537960342	24;22;21;9;1
cg03861065	0.843104	0.859705	-0.0166004	0.0166004	-43.4785	2.3568e-13	10	64344052	F	II	ZNF365	5'UTR	opensea	5'UTR-opensea		rs79520425;rs181314651	33;43
cg14565427	0.76597	0.749397	0.0165731	0.0165731	38.9672	1.28143e-12	8	22062507	F	II	BMP1	Body	opensea	Body-opensea		rs554567171;rs190244717	0;47
cg14515984	0.812536	0.829101	-0.0165651	0.0165651	-37.2153	6.93357e-12	16	2120486	F	II	TSC2	Body	opensea	Body-opensea		rs1800729;rs141285742;rs150352976	1;6;39
cg20391833	0.456041	0.439477	0.0165636	0.0165636	22.4034	7.52487e-09	6	167116208	R	I	RPS6KA2	Body	opensea	Body-opensea		rs561660490;rs3817828;rs544442690	51;50;5
cg19963496	0.88872	0.905282	-0.0165618	0.0165618	-34.106	6.99834e-12	12	76084518	F	II		IGR	opensea	IGR-opensea		rs183596047;rs572009352;rs79476482;rs564315669;rs533489889	7;31;32;42;43
cg00094585	0.78026	0.796819	-0.0165591	0.0165591	-29.6854	2.84144e-10	1	53631322	F	II		IGR	opensea	IGR-opensea		rs187223713;rs576486268;rs190470294	8;9;26
cg27325224	0.553075	0.536529	0.0165456	0.0165456	24.6454	1.06125e-08	16	87946544	F	I	CA5A	Body	shore	Body-shore	chr16:87948518-87948765	rs555500951;rs141795009;rs541361576;rs150319515;rs577866717;rs113143285	1;4;7;11;27;31
cg01791523	0.85055	0.867075	-0.0165243	0.0165243	-21.4667	3.76579e-08	13	111145770	R	II	COL4A2	Body	opensea	Body-opensea		rs564438462;rs531588117	37;1
cg08679301	0.831065	0.847579	-0.0165142	0.0165142	-24.1243	2.82929e-09	18	56723993	F	II		IGR	opensea	IGR-opensea		rs115995690;rs148559273;rs12967988	7;8;24
cg10119383	0.692188	0.708687	-0.0164992	0.0164992	-17.5702	6.0588e-08	6	106342563	F	II		IGR	opensea	IGR-opensea		rs189834749	0
cg03432151	0.274874	0.258406	0.0164678	0.0164678	23.6644	4.48511e-08	15	89745000	R	II	ABHD2	3'UTR	opensea	3'UTR-opensea		rs149549561;rs560793997;rs527289726;rs545803684;rs74029952;rs113748815	51;32;25;24;20;12
cg13579034	0.795434	0.778972	0.0164618	0.0164618	36.9051	2.70734e-11	1	186510597	R	II		IGR	opensea	IGR-opensea		rs148029535	24
cg02870950	0.338501	0.322066	0.016435	0.016435	22.6597	5.88934e-09	10	46168231	F	I	ANUBL1	5'UTR	island	5'UTR-island	chr10:46167677-46168642	rs540931815	5
cg16168885	0.90041	0.916844	-0.0164343	0.0164343	-27.8927	4.76824e-10	1	179548211	R	II		IGR	shelf	IGR-shelf	chr1:179544720-179545307	rs12038458;rs189736160;rs143100114;rs150695281	22;10;2;1
cg08073527	0.700636	0.71706	-0.0164234	0.0164234	-30.1562	2.27373e-10	21	43256581	F	II	PRDM15	Body	shore	Body-shore	chr21:43255476-43255722	rs146308202;rs536148119;rs571298391;rs73219067;rs200485154	0;4;14;48;49
cg17157592	0.865011	0.881423	-0.0164115	0.0164115	-24.2907	1.11535e-08	9	126415725	R	II	DENND1A	Body	opensea	Body-opensea		rs6415840;rs143799310	38;10
cg16727987	0.859238	0.875625	-0.0163868	0.0163868	-37.8824	5.13105e-13	5	127713525	R	II	FBN2	Body	opensea	Body-opensea		rs113898806	40
cg21195535	0.421848	0.405477	0.0163711	0.0163711	29.8592	6.38228e-10	2	58689156	R	I		IGR	opensea	IGR-opensea
cg22958243	0.551557	0.567919	-0.0163629	0.0163629	-19.9205	1.68545e-08	9	99850526	R	II		IGR	opensea	IGR-opensea		rs534585570;rs552873985;rs570748574;rs148895781	37;35;25;1
cg20787112	0.849293	0.865645	-0.0163525	0.0163525	-26.3182	7.07654e-10	2	206623164	R	II	NRP2	Body	opensea	Body-opensea		rs555749825;rs188667248;rs547934825;rs78122348;rs181735885	47;32;10;9;1
cg26515854	0.826623	0.842954	-0.016331	0.016331	-26.1052	1.01231e-09	20	10628454	F	II	JAG1	Body	opensea	Body-opensea		rs552615687;rs148102695;rs534977231	5;12;31
cg22604155	0.89682	0.913127	-0.0163078	0.0163078	-40.1448	4.02984e-13	5	64132913	F	II	CWC27	Body	opensea	Body-opensea		rs190902380	47
cg16305805	0.827279	0.843585	-0.0163062	0.0163062	-23.0965	3.82289e-09	3	53552964	R	II	CACNA1D	Body	opensea	Body-opensea		rs545380945;rs559025752;rs572678421;rs541288904	29;10;9;2
cg18703227	0.83238	0.848669	-0.0162894	0.0162894	-27.5064	4.01255e-10	6	33757854	F	II	LEMD2	TSS1500	shore	TSS1500-shore	chr6:33756063-33757006	rs151084946	41
cg25297654	0.855945	0.839665	0.0162803	0.0162803	35.3733	1.77966e-11	1	43528329	F	II		IGR	opensea	IGR-opensea		rs578261297;rs368246549	1;12
cg14373396	0.703367	0.719627	-0.0162607	0.0162607	-35.1759	1.17225e-11	17	3474728	F	II	TRPV1	Body	island	Body-island	chr17:3474582-3474897	rs142345901;rs551468024	1;9
cg09255005	0.888054	0.904295	-0.0162413	0.0162413	-38.7254	5.87015e-13	17	1158276	F	II		IGR	opensea	IGR-opensea		rs571148141;rs117503081;rs8067529;rs568575501	1;3;20;46
cg14245473	0.742129	0.758353	-0.0162237	0.0162237	-30.0052	1.79187e-10	2	112974014	R	II	ZC3H8	3'UTR	opensea	3'UTR-opensea
cg08947542	0.203	0.186787	0.0162125	0.0162125	34.8435	1.2286e-10	8	35383200	R	II	UNC5D	Body	opensea	Body-opensea		rs200374865	29
cg20580350	0.797333	0.813535	-0.0162019	0.0162019	-31.7266	1.91034e-10	8	123930912	R	II	ZHX2	5'UTR	opensea	5'UTR-opensea		rs551300929;rs181235289	10;5
cg23899649	0.82706	0.843252	-0.0161919	0.0161919	-21.2938	7.50364e-08	14	95553486	F	II	DICER1	3'UTR	opensea	3'UTR-opensea		rs113050387;rs180705469	8;37
cg00156858	0.931251	0.915065	0.0161856	0.0161856	23.8998	1.64514e-09	10	119028963	F	II	SLC18A2	Body	opensea	Body-opensea		rs115564578	49
cg08947087	0.75954	0.743357	0.0161833	0.0161833	20.7628	5.73303e-08	14	73445973	F	II	ZFYVE1	Body	opensea	Body-opensea		rs548913840;rs567104341	3;10
cg07451222	0.822839	0.839021	-0.0161815	0.0161815	-28.2791	4.30288e-10	13	95602734	F	II		IGR	opensea	IGR-opensea
cg03198948	0.807061	0.790886	0.0161759	0.0161759	40.7416	6.51572e-13	10	99309636	R	II	UBTD1	Body	opensea	Body-opensea		rs10430661	48
cg11469627	0.842581	0.858755	-0.0161732	0.0161732	-36.0505	1.52045e-11	4	184434026	F	II		IGR	opensea	IGR-opensea		rs73870584	0
cg14710175	0.776605	0.792763	-0.0161589	0.0161589	-30.54	5.234e-11	3	15123978	R	II	RBSN	Body	opensea	Body-opensea		rs144261272;rs199726466	2;1
cg05924741	0.843213	0.85936	-0.0161465	0.0161465	-32.89	2.36604e-10	16	48389362	R	II	LOC100507577	TSS1500	opensea	TSS1500-opensea		rs528057759;rs544569407;rs139649962	23;16;1
cg19237483	0.809422	0.825538	-0.0161161	0.0161161	-28.467	1.26782e-09	6	21367836	F	II		IGR	opensea	IGR-opensea		rs543439795;rs555860265	26;45
cg13126969	0.864015	0.880114	-0.0160983	0.0160983	-21.8429	1.41618e-08	18	76187365	R	II		IGR	shelf	IGR-shelf	chr18:76189718-76190190	rs79877567;rs187245587;rs75952108;rs192040661;rs528235658	38;29;10;9;1
cg24019731	0.814157	0.830245	-0.0160877	0.0160877	-25.9075	2.22438e-09	4	153862964	F	II	FHDC1	TSS1500	shelf	TSS1500-shelf	chr4:153857112-153859245	rs540244482;rs62320605;rs187477645;rs544371197	0;1;11;22
cg19536713	0.280163	0.264083	0.0160794	0.0160794	22.5458	2.50653e-08	4	152020826	R	II	RPS3A	1stExon	island	1stExon-island	chr4:152020470-152021110	rs2280283;rs75660387;rs543997120;rs369867797	51;49;26;12
cg03008286	0.785039	0.801092	-0.0160531	0.0160531	-28.5053	3.51681e-09	20	60394429	R	II	CDH4	Body	opensea	Body-opensea		rs61065471;rs117328443;rs574124274	8;7;6
cg26365581	0.72164	0.737679	-0.0160383	0.0160383	-13.481	7.45776e-08	1	172243209	R	II	DNM3	Body	opensea	Body-opensea		rs557578626;rs575739564	51;49
cg18037746	0.824558	0.840596	-0.0160373	0.0160373	-35.0045	3.64844e-12	15	88992135	R	II		IGR	opensea	IGR-opensea		rs184097324;rs7176114	44;9
cg25368912	0.839025	0.855052	-0.0160277	0.0160277	-36.0688	1.70173e-12	22	50664767	R	II	TUBGCP6	Body	opensea	Body-opensea		rs199698450;rs75788615	34;17
cg02361610	0.915657	0.931679	-0.0160223	0.0160223	-67.853	6.94526e-18	16	84087045	F	II		IGR	shore	IGR-shore	chr16:84085866-84086115	rs77666472;rs2089723	24;43
cg03575966	0.843683	0.827668	0.0160142	0.0160142	37.0488	1.07602e-12	9	139443292	F	II	LINC01573	Body	shore	Body-shore	chr9:139439041-139441532	rs544302763;rs186401110;rs529879887	1;42;47
cg12552303	0.844087	0.860082	-0.0159948	0.0159948	-30.2371	4.11163e-10	1	1691817	F	II	NADK	Body	island	Body-island	chr1:1691767-1692063	rs576181120;rs114185462;rs76601697;rs184534099	7;15;23;50
cg19031475	0.798998	0.814983	-0.0159848	0.0159848	-28.342	2.53105e-10	10	134659481	R	II		IGR	opensea	IGR-opensea		rs11146542;rs571984834;rs189505525	31;2;1
cg24449629	0.415505	0.399529	0.0159758	0.0159758	40.8119	1.34164e-12	19	52646265	R	I		IGR	shelf	IGR-shelf	chr19:52642613-52642841	rs539595251;rs190370057;rs569984416;rs145850145;rs139720274	49;32;15;6;2
cg00726151	0.903525	0.9195	-0.0159754	0.0159754	-64.8592	1.6337e-17	14	97881274	R	II		IGR	opensea	IGR-opensea
cg13981729	0.732846	0.748811	-0.015965	0.015965	-20.9535	1.02395e-08	10	108991216	R	II		IGR	opensea	IGR-opensea		rs544880337	19
cg08342560	0.396859	0.3809	0.0159586	0.0159586	24.5395	6.2933e-08	19	13251889	F	II	NACC1	3'UTR	shelf	3'UTR-shelf	chr19:13248997-13249238	rs571795753	4
cg13686436	0.736249	0.720307	0.0159424	0.0159424	30.3967	5.41117e-10	2	61661084	R	II	USP34	Body	opensea	Body-opensea		rs117268437	50
cg04918350	0.763284	0.779224	-0.0159395	0.0159395	-26.6023	1.2949e-09	8	134124199	R	II	TG	Body	opensea	Body-opensea		rs573144849;rs56350942	29;2
cg19769811	0.838438	0.822506	0.0159325	0.0159325	21.2954	1.00272e-08	5	80255244	F	II	RASGRF2	TSS1500	shore	TSS1500-shore	chr5:80255904-80257006	rs189826627;rs565665761;rs534625755	1;45;48
cg18957976	0.825651	0.809725	0.0159254	0.0159254	27.1586	9.72258e-08	22	31537069	F	II	PLA2G3	TSS1500	opensea	TSS1500-opensea		rs143738178	26
cg12486712	0.867874	0.883791	-0.0159163	0.0159163	-39.0787	6.08024e-13	5	1324156	R	II	CLPTM1L	Body	opensea	Body-opensea		rs414965;rs538499138;rs115872967;rs146685033	37;35;20;2
cg08568561	0.414318	0.398413	0.0159052	0.0159052	40.592	7.76162e-13	7	42834498	R	I		IGR	opensea	IGR-opensea		rs550078538	40
cg25820971	0.267071	0.251194	0.015877	0.015877	50.2924	1.80876e-14	14	21852127	F	I	SUPT16H	5'UTR	island	5'UTR-island	chr14:21851498-21852550	rs372735332;rs529540234;rs28364671;rs28364670	10;15;21;28
cg20044645	0.338596	0.322719	0.0158767	0.0158767	44.9788	9.40629e-13	2	203103203	R	I	SUMO1	1stExon	island	1stExon-island	chr2:203102615-203103328	rs142025459;rs189758392;rs551895493	35;13;7
cg11254602	0.798588	0.814442	-0.0158539	0.0158539	-40.9854	8.08611e-13	12	75703120	R	II	CAPS2	Body	shelf	Body-shelf	chr12:75699310-75699513	rs557814932	49
cg09418267	0.805056	0.820903	-0.0158466	0.0158466	-29.7117	2.39555e-10	19	1555045	F	II	MEX3D	3'UTR	island	3'UTR-island	chr19:1555010-1555213
cg02164508	0.329939	0.314094	0.015845	0.015845	26.799	8.46936e-09	9	33289938	F	II	NFX1	TSS1500	shore	TSS1500-shore	chr9:33290318-33291003	rs202184189;rs570894587;rs538820715	1;25;32
cg07695047	0.281588	0.265756	0.0158314	0.0158314	48.2771	2.09376e-14	3	52312341	R	I	WDR82	1stExon	island	1stExon-island	chr3:52312069-52313057	rs202089647	1
cg09762165	0.790468	0.806288	-0.0158203	0.0158203	-30.3593	1.0235e-10	3	10560299	F	II		IGR	opensea	IGR-opensea		rs541026779;rs559346890;rs186515858	0;3;4
cg12416929	0.333661	0.31786	0.0158011	0.0158011	25.0138	1.71958e-08	6	108882205	R	II	FOXO3	5'UTR	island	5'UTR-island	chr6:108878830-108883404
cg24958366	0.348319	0.332525	0.0157939	0.0157939	22.1787	7.34876e-08	17	46952555	F	II		IGR	opensea	IGR-opensea		rs149399302	39
cg27046148	0.820505	0.836287	-0.0157817	0.0157817	-32.484	1.17916e-10	4	166131112	F	II	KLHL2	TSS200	shore	TSS200-shore	chr4:166128385-166129255	rs533101147;rs551294555;rs146651821	0;9;51
cg12595729	0.706083	0.721864	-0.0157811	0.0157811	-34.342	2.64085e-12	17	3496196	F	II	TRPV1	5'UTR	opensea	5'UTR-opensea		rs531020860;rs61454261;rs161385	0;14;30
cg05479435	0.781962	0.797739	-0.0157765	0.0157765	-31.0736	4.67937e-12	8	107072844	F	II	ZFPM2-AS1	TSS200	opensea	TSS200-opensea
cg10746450	0.874244	0.890016	-0.0157722	0.0157722	-44.0881	3.29363e-13	5	139405059	R	II	NRG2	Body	opensea	Body-opensea		rs576311097	2
cg09335712	0.786958	0.802713	-0.0157548	0.0157548	-21.7255	1.30787e-08	17	62255234	F	II	TEX2	Body	opensea	Body-opensea		rs533903758	37
cg25575883	0.83311	0.848863	-0.0157531	0.0157531	-30.4529	5.60166e-10	22	18043394	R	II	SLC25A18	1stExon	opensea	1stExon-opensea		rs530964316	22
cg11125966	0.751344	0.735602	0.0157422	0.0157422	37.3345	1.69346e-12	7	73785680	F	II	CLIP2	Body	opensea	Body-opensea
cg08116386	0.870706	0.886431	-0.0157248	0.0157248	-32.8642	3.85977e-10	5	134209284	R	II	TXNDC15	TSS200	shore	TSS200-shore	chr5:134209887-134210504	rs529065499;rs78112636;rs569076014	36;23;6
cg22281935	0.351864	0.336141	0.0157234	0.0157234	22.0068	3.25341e-08	2	162934111	F	II		IGR	shelf	IGR-shelf	chr2:162930233-162930879	rs569388942;rs573272707;rs185775739;rs192018385;rs1054906	1;21;22;24;37
cg07743199	0.632802	0.64851	-0.0157082	0.0157082	-38.3619	3.93084e-12	11	104901196	F	II	CASP1	Body	opensea	Body-opensea		rs137959643;rs562777550;rs531803659	8;22;29
cg05121190	0.765716	0.781419	-0.0157027	0.0157027	-22.0332	4.1915e-09	8	34871734	F	II		IGR	opensea	IGR-opensea		rs148349636;rs141495568;rs368552670;rs189294233;rs150746985;rs576698532	0;8;9;23;35;40
cg24718437	0.702211	0.717912	-0.0157009	0.0157009	-30.3687	1.50631e-09	3	15176643	R	II		IGR	opensea	IGR-opensea		rs559151236	33
cg16572079	0.763882	0.748182	0.0157	0.0157	24.5324	2.20994e-08	10	47575095	R	II		IGR	opensea	IGR-opensea		rs375759091;rs184921440	16;8
cg22205539	0.849614	0.865267	-0.015653	0.015653	-37.448	6.34109e-12	6	84325297	R	II	SNAP91	Body	opensea	Body-opensea		rs191187822	10
cg23857936	0.871724	0.856091	0.015633	0.015633	38.1129	2.41577e-12	11	45946150	R	II	GYLTL1B	Body	shore	Body-shore	chr11:45943513-45944852	rs201899150	2
cg19924857	0.801954	0.817578	-0.0156239	0.0156239	-35.2324	2.25603e-11	20	57245663	F	II	STX16	ExonBnd	opensea	ExonBnd-opensea		rs543252839;rs139470665	6;39
cg24014584	0.804368	0.819968	-0.0156002	0.0156002	-22.2295	5.51058e-08	7	99360886	F	II	CYP3A4	Body	opensea	Body-opensea		rs188525538;rs181414078	1;38
cg08191311	0.87792	0.893503	-0.0155823	0.0155823	-35.1371	1.11859e-11	15	69857808	R	II	DRAIC	Body	opensea	Body-opensea		rs1978548;rs529641760;rs549582459	23;10;9
cg05563450	0.766289	0.781861	-0.0155721	0.0155721	-39.7367	9.9604e-12	7	138603324	F	II	KIAA1549	Body	opensea	Body-opensea		rs557237781;rs370573254	1;27
cg16734331	0.681185	0.665638	0.0155472	0.0155472	26.6394	6.25323e-09	7	2657662	R	II		IGR	opensea	IGR-opensea		rs148756202;rs75857770;rs535168769	29;16;8
cg25361694	0.847291	0.831761	0.0155302	0.0155302	33.4464	3.36686e-10	1	3512048	F	II	MEGF6	Body	island	Body-island	chr1:3511709-3512118	rs554549764;rs574492602;rs540763651;rs560370530	0;1;16;51
cg10035812	0.82421	0.839712	-0.0155015	0.0155015	-44.1925	1.90183e-13	2	31251951	F	II	GALNT14	Body	opensea	Body-opensea		rs549862598;rs570026457;rs185695997;rs147116950	2;23;24;43
cg15453206	0.869066	0.884531	-0.0154645	0.0154645	-36.6843	3.22136e-12	3	24729317	F	II		IGR	opensea	IGR-opensea		rs144669261;rs533192366;rs551588976;rs75685053;rs566600798;rs190906677;rs4358252	0;1;7;8;17;27;49
cg26725552	0.7804	0.795836	-0.0154356	0.0154356	-28.9377	1.53938e-10	10	126314758	R	II	FAM53B	Body	opensea	Body-opensea		rs116387312;rs546115631;rs564734351;rs3781475;rs547285400;rs75050433	44;39;27;25;5;1
cg25327401	0.829381	0.844781	-0.0153992	0.0153992	-24.1079	2.14952e-08	8	13462871	R	II		IGR	opensea	IGR-opensea		rs143287558;rs571058874;rs148332048	46;28;2
cg05471491	0.830637	0.846021	-0.0153839	0.0153839	-25.0689	5.07922e-09	7	83746888	F	II	SEMA3A	Body	opensea	Body-opensea		rs531082087;rs530078843	0;27
cg11350141	0.766929	0.78231	-0.0153806	0.0153806	-26.1292	3.42973e-09	2	131520597	R	II	AMER3	Body	opensea	Body-opensea		rs186201647;rs539498441;rs113802956;rs200015684	33;18;2;1
cg02896705	0.389859	0.37448	0.0153795	0.0153795	22.2252	8.89062e-08	19	18112042	R	I	ARRDC2	5'UTR	island	5'UTR-island	chr19:18111566-18112481	rs78767885	24
cg03891464	0.881522	0.896894	-0.0153717	0.0153717	-28.4095	8.06053e-10	14	75475901	R	II	EIF2B2	3'UTR	opensea	3'UTR-opensea		rs112087431;rs370756093	9;1
cg24909939	0.896725	0.881354	0.0153716	0.0153716	33.4627	3.45499e-09	1	152483155	F	II	LCE5A	TSS200	opensea	TSS200-opensea		rs566580416;rs528943832;rs548768738	0;49;50
cg04984052	0.432948	0.417577	0.0153712	0.0153712	28.0999	4.53687e-09	1	46268207	R	II	MAST2	TSS1500	shore	TSS1500-shore	chr1:46269099-46269820
cg01369207	0.808207	0.823567	-0.0153597	0.0153597	-32.193	1.18482e-10	2	45484726	R	II		IGR	opensea	IGR-opensea		rs568747525	5
cg04799831	0.810955	0.795619	0.0153363	0.0153363	46.7185	1.01304e-14	22	40784715	F	II	SGSM3	5'UTR	opensea	5'UTR-opensea		rs187024541	41
cg14760973	0.857125	0.87246	-0.0153351	0.0153351	-28.3287	6.10646e-10	6	20437950	F	II	E2F3	Body	opensea	Body-opensea		rs571728012;rs146440736	1;7
cg11554937	0.856913	0.872227	-0.0153137	0.0153137	-44.7641	1.70692e-12	9	99064321	R	II	HSD17B3	1stExon	opensea	1stExon-opensea		rs2066480;rs114520006;rs116530138	27;9;8
cg21036971	0.849019	0.864329	-0.0153104	0.0153104	-41.9123	1.22441e-12	8	126514608	F	II		IGR	opensea	IGR-opensea		rs181046993	23
cg00892632	0.819337	0.834633	-0.0152961	0.0152961	-34.2784	4.05498e-11	19	49296857	R	II		IGR	shore	IGR-shore	chr19:49298405-49298745	rs113496978;rs73585793;rs574166558;rs73585795	51;34;33;10
cg16068401	0.850024	0.865317	-0.0152923	0.0152923	-37.6945	5.48993e-12	18	54317872	R	II	WDR7	TSS1500	shore	TSS1500-shore	chr18:54318456-54318785	rs192706092;rs554107416;rs572347160	43;16;1
cg15230182	0.711626	0.726895	-0.0152682	0.0152682	-24.1249	2.09227e-08	16	57650534	R	II		IGR	opensea	IGR-opensea		rs79506458;rs571693123;rs539110071	46;25;3
cg12812382	0.278831	0.263567	0.0152644	0.0152644	33.0992	1.19265e-09	20	4004425	R	II		IGR	opensea	IGR-opensea		rs563255151;rs530588693;rs552325845	38;31;2
cg11936381	0.846253	0.861504	-0.015251	0.015251	-29.6029	1.43583e-09	11	111595099	R	II	SIK2	3'UTR	opensea	3'UTR-opensea		rs117478616;rs557818060;rs572901294;rs540193400	33;10;6;5
cg22189856	0.776265	0.791504	-0.0152388	0.0152388	-32.427	1.40872e-10	20	56797031	R	II	ANKRD60	Body	opensea	Body-opensea		rs567681188;rs150224692;rs556303790	8;7;1
cg06727993	0.898508	0.88327	0.0152378	0.0152378	29.4082	2.08763e-11	16	87894690	F	II	SLC7A5	Body	shore	Body-shore	chr16:87894359-87894566	rs113846654;rs533855773;rs193083944;rs185476019;rs2077615	1;3;5;6;32
cg10935882	0.83379	0.849002	-0.0152122	0.0152122	-23.8552	4.15316e-08	18	53176051	R	II	TCF4	Body	opensea	Body-opensea		rs574216104;rs112456640	42;10
cg01936347	0.835373	0.820168	0.0152051	0.0152051	33.7084	4.28417e-11	16	679189	R	II	RAB40C	3'UTR	shore	3'UTR-shore	chr16:677367-678128	rs185520196;rs529261613	44;11
cg11979055	0.841215	0.856405	-0.0151896	0.0151896	-30.7801	2.64757e-10	9	43160094	F	II		IGR	opensea	IGR-opensea		rs571447656;rs538423973;rs547882489;rs565793049	0;1;11;39
cg26556624	0.871247	0.886434	-0.0151872	0.0151872	-31.8537	1.39923e-10	18	9099862	F	II		IGR	shelf	IGR-shelf	chr18:9102416-9102973	rs571888881	46
cg22562509	0.735929	0.720771	0.0151576	0.0151576	26.7702	7.03936e-09	16	53478714	R	I	RBL2	Body	opensea	Body-opensea		rs116373828;rs565205548;rs149538892	25;24;5
cg08133229	0.894471	0.909623	-0.0151519	0.0151519	-42.6168	7.38734e-14	3	196626891	F	II	SENP5	Body	opensea	Body-opensea
cg16121383	0.734347	0.749491	-0.0151437	0.0151437	-13.8735	8.66045e-08	17	49426822	F	II		IGR	opensea	IGR-opensea		rs558641477;rs182983629	0;1
cg23188331	0.893641	0.878506	0.0151355	0.0151355	42.9699	1.83154e-12	19	8661264	R	II	ADAMTS10	Body	island	Body-island	chr19:8661080-8661287	rs545679370	1
cg06588457	0.867445	0.882566	-0.0151204	0.0151204	-26.5804	9.91915e-09	19	10791697	F	II	ILF3	Body	opensea	Body-opensea		rs201772863	21
cg04041880	0.507422	0.492317	0.0151046	0.0151046	34.7993	4.83788e-11	3	139302639	F	I	NMNAT3	Body	opensea	Body-opensea		rs562028015;rs530673333;rs544494802	3;38;45
cg08277444	0.859218	0.844127	0.0150906	0.0150906	28.6419	9.18462e-10	14	24551212	R	II	NRL	Body	shore	Body-shore	chr14:24550317-24551148
cg24143510	0.874671	0.859603	0.0150677	0.0150677	37.723	1.75674e-11	19	685252	F	II		IGR	shelf	IGR-shelf	chr19:681345-681576	rs544160654;rs562852095;rs530325449	3;10;35
cg11416594	0.815727	0.830781	-0.0150541	0.0150541	-32.1583	6.70297e-10	12	5349431	R	II	LOC101929584	Body	opensea	Body-opensea		rs577134622;rs145064412;rs568425599;rs573382816	40;12;8;1
cg15052246	0.833395	0.818353	0.0150421	0.0150421	25.1299	3.0087e-08	19	10225060	R	II	PPAN-P2RY11	Body	island	Body-island	chr19:10224442-10225138	rs145891760;rs138457517;rs142011996;rs376693285;rs142110342;rs138899519;rs77496977	50;39;30;29;26;8;2
cg24718710	0.827709	0.842725	-0.0150159	0.0150159	-35.0888	7.14484e-11	10	334537	F	II	DIP2C	Body	opensea	Body-opensea		rs145763004;rs140585035;rs192974735	4;22;34
cg19253504	0.861254	0.876214	-0.0149605	0.0149605	-31.9895	1.02988e-10	22	34280275	F	II	LARGE	5'UTR	opensea	5'UTR-opensea		rs182412975;rs73406676;rs114920295	1;41;42
cg25191983	0.857085	0.872036	-0.014951	0.014951	-25.5521	1.50482e-08	8	26239060	R	II	BNIP3L	TSS1500	shore	TSS1500-shore	chr8:26240290-26241017
cg05380167	0.639054	0.653997	-0.0149435	0.0149435	-27.098	1.7108e-10	X	33059563	F	II	DMD	5'UTR	opensea	5'UTR-opensea
cg13884344	0.688157	0.703097	-0.0149398	0.0149398	-21.1875	9.34396e-08	9	36338497	R	II	RNF38	3'UTR	opensea	3'UTR-opensea		rs528936483;rs41277103	45;20
cg06820354	0.682799	0.667866	0.0149339	0.0149339	22.7505	7.49667e-08	19	17432981	R	II	DDA1	3'UTR	opensea	3'UTR-opensea
cg01759437	0.244945	0.230016	0.0149284	0.0149284	22.1626	7.96847e-08	7	44925080	F	I	PURB	TSS200	opensea	TSS200-opensea		rs555278088;rs551057772;rs537672493;rs557003388	1;3;6;49
cg15512101	0.544985	0.559906	-0.0149209	0.0149209	-36.5562	4.37484e-11	7	98478802	F	II	MIR3609	TSS1500	shore	TSS1500-shore	chr7:98476004-98476954	rs182473524	16
cg00027729	0.899394	0.914312	-0.0149171	0.0149171	-63.3461	4.85874e-17	16	31285773	F	II	ITGAM	Body	opensea	Body-opensea		rs555920210;rs574502220	4;26
cg08989195	0.766158	0.781061	-0.0149031	0.0149031	-27.4308	4.70821e-09	8	53207704	R	II	ST18	5'UTR	opensea	5'UTR-opensea		rs116853374;rs185340138;rs17315309;rs115854541	45;20;19;9
cg21994360	0.787094	0.772206	0.0148883	0.0148883	31.0407	1.09732e-09	7	99950632	R	II	PVRIG2P	Body	opensea	Body-opensea		rs553211768;rs574840420;rs536091884;rs138063741;rs576452705;rs543732469	47;42;23;12;5;2
cg23843180	0.87469	0.889565	-0.0148748	0.0148748	-30.2356	2.38393e-10	2	233852839	R	II	NGEF	5'UTR	opensea	5'UTR-opensea		rs545147235;rs73995773;rs141842084	51;9;8
cg24816178	0.798255	0.813117	-0.0148617	0.0148617	-22.3284	9.56054e-08	6	64286215	F	II	PTP4A1	5'UTR	shelf	5'UTR-shelf	chr6:64282151-64283736	rs538648526	7
cg21891922	0.761272	0.776133	-0.0148603	0.0148603	-27.5954	1.80311e-08	2	86246476	F	II		IGR	opensea	IGR-opensea		rs536682775;rs555320043;rs573701577;rs534706030;rs552751754	0;5;7;8;22
cg15014491	0.870852	0.88571	-0.0148578	0.0148578	-35.5989	1.44811e-10	7	29865936	R	II	WIPF3	5'UTR	opensea	5'UTR-opensea		rs539075431;rs551103248	15;1
cg16521773	0.839388	0.824533	0.0148553	0.0148553	25.5599	2.76737e-08	11	865988	R	II	TSPAN4	Body	opensea	Body-opensea		rs147393594;rs149881035;rs541034792;rs138229481	31;30;4;1
cg07597576	0.654989	0.640171	0.0148186	0.0148186	29.5703	7.44157e-11	X	3856597	F	II		IGR	opensea	IGR-opensea
cg22240409	0.644806	0.659623	-0.0148167	0.0148167	-39.6633	5.34063e-12	14	69829454	F	II		IGR	opensea	IGR-opensea		rs145148831;rs535056442	0;23
cg22475353	0.413299	0.398488	0.0148114	0.0148114	26.6786	4.42027e-09	19	54041163	R	I	ZNF331	TSS200	island	TSS200-island	chr19:54040812-54041857	rs559930911	2
cg26337236	0.889504	0.9043	-0.0147964	0.0147964	-30.8403	5.29914e-11	12	19155330	R	II		IGR	opensea	IGR-opensea		rs547084003;rs570724291	22;7
cg11998431	0.782	0.796791	-0.0147912	0.0147912	-24.5235	2.85815e-09	7	3343581	F	II	SDK1	Body	shore	Body-shore	chr7:3341450-3341733	rs73672077	30
cg11441416	0.871082	0.856296	0.0147868	0.0147868	38.3789	1.0918e-12	15	25489229	F	II	SNORD115-41	TSS1500	opensea	TSS1500-opensea		rs115932273	49
cg01367204	0.834692	0.81991	0.014782	0.014782	36.539	7.71213e-12	19	12998414	F	II	KLF1	TSS1500	shore	TSS1500-shore	chr19:12996086-12997039
cg09814342	0.779252	0.794011	-0.0147592	0.0147592	-28.33	3.0917e-09	14	79164528	R	II	NRXN3	Body	opensea	Body-opensea		rs566890356;rs17108071;rs552273788;rs116651652	35;32;26;1
cg11728879	0.834831	0.820073	0.0147581	0.0147581	32.6583	2.37982e-10	17	4393424	F	II		IGR	opensea	IGR-opensea		rs75236975	0
cg02736602	0.218101	0.203361	0.0147405	0.0147405	38.9381	1.58955e-12	1	197744226	R	I	DENND1B	Body	island	Body-island	chr1:197743931-197744788	rs545009757	10
cg12412573	0.82746	0.842169	-0.0147084	0.0147084	-22.8953	1.83572e-08	1	213781890	R	II		IGR	opensea	IGR-opensea
cg14103696	0.676991	0.691694	-0.0147028	0.0147028	-28.0772	4.11062e-09	6	151180957	F	II		IGR	opensea	IGR-opensea
cg14528835	0.767167	0.781846	-0.0146794	0.0146794	-22.3773	6.91426e-08	11	111742798	R	II	ALG9	TSS1500	shore	TSS1500-shore	chr11:111741953-111742292	rs527550469;rs140164262	28;16
cg08265548	0.830376	0.815699	0.0146769	0.0146769	29.4994	4.86541e-09	11	71953422	R	II	PHOX2A	Body	shore	Body-shore	chr11:71954816-71955659	rs141460435;rs529499677	37;4
cg12184255	0.892331	0.907	-0.0146693	0.0146693	-38.25	2.53616e-12	2	242326032	R	II	FARP2	Body	opensea	Body-opensea		rs534559847;rs569503249;rs530638863	23;8;1
cg14905756	0.889364	0.904028	-0.0146635	0.0146635	-31.1489	2.00401e-09	11	108696087	F	II	DDX10	Body	opensea	Body-opensea		rs78339659;rs527420746	1;36
cg05560635	0.879294	0.893953	-0.0146592	0.0146592	-20.8191	8.51479e-08	17	55713229	F	II	MSI2	Body	opensea	Body-opensea		rs73992126;rs192473369;rs877071;rs60710835	13;32;33;35
cg18962319	0.857002	0.871661	-0.0146583	0.0146583	-19.1357	1.73358e-08	12	111395741	F	II		IGR	opensea	IGR-opensea		rs77294083;rs558102044	10;26
cg07086112	0.88304	0.8684	0.0146405	0.0146405	38.5831	1.59328e-12	8	22853394	F	II	RHOBTB2	Body	shelf	Body-shelf	chr8:22856800-22857728	rs529567354;rs370771020	1;37
cg15701208	0.853155	0.867792	-0.0146371	0.0146371	-32.3483	6.10626e-12	2	139465825	R	II	NXPH2	Body	opensea	Body-opensea		rs78269997;rs182107500;rs544302766;rs375533117;rs144948700	44;10;4;2;1
cg00118513	0.688192	0.702809	-0.0146174	0.0146174	-26.6461	9.49458e-09	17	229394	F	II		IGR	opensea	IGR-opensea		rs73972013;rs565757749	22;27
cg11278485	0.76151	0.746896	0.0146141	0.0146141	27.5501	8.97745e-09	19	17739751	R	II	UNC13A	Body	opensea	Body-opensea		rs59631291;rs551736180	36;2
cg14511644	0.463079	0.448481	0.0145977	0.0145977	26.619	1.22694e-08	9	15055021	F	I		IGR	opensea	IGR-opensea		rs539149203;rs7850083;rs565971383;rs536456969;rs148324290	0;2;26;41;50
cg13641956	0.902394	0.916988	-0.0145939	0.0145939	-23.5477	2.30221e-08	4	84558291	F	II		IGR	opensea	IGR-opensea
cg20647800	0.860562	0.875154	-0.0145923	0.0145923	-24.2326	1.99158e-08	5	71075113	F	II		IGR	opensea	IGR-opensea		rs144606854;rs551139766;rs564174475;rs565866774	0;4;9;31
cg20036493	0.869696	0.884286	-0.0145896	0.0145896	-34.8999	3.51782e-11	11	92141980	F	II	FAT3	Body	opensea	Body-opensea		rs548304012;rs561708824	0;48
cg24098859	0.622824	0.637385	-0.0145604	0.0145604	-40.2117	7.21361e-12	19	45152536	R	II	PVR	Body	shore	Body-shore	chr19:45150371-45150834	rs143775488	19
cg06621241	0.830858	0.845415	-0.0145573	0.0145573	-33.2336	6.03048e-12	1	229908805	R	II		IGR	opensea	IGR-opensea		rs16850205;rs549456079;rs568965955;rs537860730;rs576084223	37;31;26;9;8
cg05710512	0.836549	0.851104	-0.0145547	0.0145547	-28.9546	4.65181e-09	5	32501420	R	II		IGR	opensea	IGR-opensea		rs558539999;rs146006755;rs371862268	20;14;1
cg09610725	0.825856	0.840404	-0.0145473	0.0145473	-35.4427	2.70004e-10	12	121712374	F	II	CAMKK2	1stExon	shore	1stExon-shore	chr12:121711846-121712162	rs201046704;rs559328726;rs200175447;rs138447556;rs202096386	0;6;13;18;35
cg17447791	0.868678	0.883219	-0.0145411	0.0145411	-40.3316	3.30675e-11	17	19772219	R	II	ULK2	TSS1500	shore	TSS1500-shore	chr17:19770306-19771508	rs532495906	43
cg20981794	0.886069	0.90061	-0.0145407	0.0145407	-29.5091	2.19291e-11	13	43332988	R	II		IGR	opensea	IGR-opensea		rs553413275;rs186938704;rs538855259	45;9;3
cg14473646	0.871476	0.886015	-0.0145388	0.0145388	-31.4272	7.58796e-10	5	65242494	F	II	ERBB2IP	5'UTR	opensea	5'UTR-opensea		rs10068158;rs144269097	22;40
cg14260709	0.851343	0.865868	-0.0145255	0.0145255	-28.7619	1.05883e-09	7	157506466	F	II	PTPRN2	Body	shelf	Body-shelf	chr7:157503469-157504144
cg08595278	0.961852	0.947328	0.0145243	0.0145243	23.0434	8.86855e-08	9	80004560	R	II	VPS13A	Body	opensea	Body-opensea		rs76314863;rs567018999	45;2
cg24851600	0.824918	0.83944	-0.0145219	0.0145219	-29.9795	3.67396e-10	7	4049819	F	II	SDK1	Body	opensea	Body-opensea		rs75592320;rs532176754;rs551953294	7;16;45
cg03215535	0.738423	0.752943	-0.0145201	0.0145201	-36.1701	8.68345e-13	8	1330464	R	II		IGR	shelf	IGR-shelf	chr8:1327331-1327547	rs7844611;rs76332023;rs78572540	46;10;1
cg26916020	0.732898	0.747405	-0.0145072	0.0145072	-27.1131	3.39654e-08	10	129477207	F	II		IGR	opensea	IGR-opensea		rs569925175;rs530829602	9;26
cg15211894	0.557718	0.543216	0.0145023	0.0145023	21.7049	9.02873e-08	19	58037386	F	II	ZNF549	TSS1500	shore	TSS1500-shore	chr19:58038572-58039208	rs531850068;rs548378320	12;26
cg26370012	0.75767	0.7432	0.0144707	0.0144707	31.1007	5.64047e-08	7	73872649	F	II	GTF2IRD1	5'UTR	opensea	5'UTR-opensea		rs551038287	20
cg27090007	0.212991	0.198521	0.0144698	0.0144698	31.8666	3.57524e-09	13	28519388	F	II	ATP5EP2	Body	opensea	Body-opensea		rs192759576;rs182783310;rs561126645;rs7334094	1;5;9;28
cg03197301	0.891184	0.876715	0.0144687	0.0144687	45.8948	2.00196e-12	7	101800175	F	II	CUX1	Body	opensea	Body-opensea		rs183852091;rs540813722	3;7
cg23604194	0.84047	0.854885	-0.014415	0.014415	-27.8886	3.45178e-09	3	114344938	F	II	ZBTB20	TSS1500	opensea	TSS1500-opensea		rs557370040;rs191132310;rs536213991	0;13;22
cg00990377	0.879028	0.893439	-0.0144106	0.0144106	-33.3318	1.40438e-10	8	141572536	F	II	EIF2C2	Body	opensea	Body-opensea		rs559375934;rs76003517	7;45
cg26101183	0.384348	0.369945	0.0144029	0.0144029	38.2989	6.23972e-11	10	65930786	R	I		IGR	island	IGR-island	chr10:65930617-65930890	rs556849468;rs4237291;rs539505632;rs141598343	35;27;20;15
cg14875394	0.790836	0.805202	-0.0143655	0.0143655	-27.0266	5.83917e-09	3	191581259	F	II		IGR	island	IGR-island	chr3:191580928-191581300	rs568140131;rs542413885	0;34
cg11905407	0.835279	0.849594	-0.0143146	0.0143146	-25.3096	4.50798e-08	11	104871117	R	II	CASP5	Body	opensea	Body-opensea		rs113183781;rs528109898	28;25
cg27081704	0.850954	0.836651	0.0143031	0.0143031	28.001	2.69162e-10	11	118574745	R	II		IGR	opensea	IGR-opensea		rs182141974	33
cg12627299	0.712738	0.727036	-0.0142978	0.0142978	-28.9196	1.32313e-09	11	66444235	F	II	RBM4B	Body	shore	Body-shore	chr11:66444997-66445471
cg26708559	0.499004	0.484707	0.014297	0.014297	27.8319	1.44741e-08	7	130131730	F	II	MEST	TSS1500	island	TSS1500-island	chr7:130130739-130133111
cg08717896	0.441387	0.427095	0.0142926	0.0142926	29.2271	2.20727e-09	10	27541913	R	I	LOC387646	TSS1500	shore	TSS1500-shore	chr10:27541297-27541883	rs561855937;rs71487871	31;18
cg26089573	0.163558	0.149279	0.0142784	0.0142784	40.8998	1.20405e-11	17	1303535	F	I	YWHAE	1stExon	island	1stExon-island	chr17:1302606-1303889	rs556012570	1
cg17563789	0.783286	0.797563	-0.0142767	0.0142767	-34.2946	2.77483e-11	4	53237401	R	II		IGR	opensea	IGR-opensea		rs142420367;rs530385278	6;5
cg11375634	0.701254	0.71553	-0.0142762	0.0142762	-22.6479	4.96237e-09	4	7114621	F	II		IGR	opensea	IGR-opensea		rs373645668;rs536547791;rs554874774;rs573557672;rs537412715;rs73796431;rs6833769	5;7;8;18;19;45;48
cg01938725	0.853119	0.867388	-0.0142686	0.0142686	-31.8722	2.00167e-10	2	102600505	F	II	LINC01127	Body	opensea	Body-opensea		rs536298571;rs115912602	15;39
cg08746164	0.766314	0.780566	-0.014252	0.014252	-28.3987	2.71633e-09	22	39930327	F	II	RPS19BP1	TSS1500	shore	TSS1500-shore	chr22:39930803-39931115	rs141530599	14
cg27065729	0.866984	0.881228	-0.0142438	0.0142438	-30.0013	7.81337e-09	14	99861110	F	II		IGR	opensea	IGR-opensea		rs542389420	9
cg19827615	0.785603	0.799839	-0.0142363	0.0142363	-26.8547	9.79905e-09	2	26733539	F	II	OTOF	Body	opensea	Body-opensea		rs537096748;rs114260430;rs79003156;rs371774023;rs552728920	0;5;6;8;19
cg12550399	0.75233	0.766556	-0.014226	0.014226	-31.2042	1.156e-10	17	19482275	R	II	SLC47A1	3'UTR	shore	3'UTR-shore	chr17:19483305-19483687	rs188807757;rs528798276	26;2
cg10295790	0.790767	0.804973	-0.0142066	0.0142066	-24.7632	3.37721e-09	1	230727789	F	II		IGR	opensea	IGR-opensea		rs200583;rs535302353	7;42
cg02656580	0.899277	0.885077	0.0141993	0.0141993	37.4136	9.47583e-11	9	34655023	F	II	IL11RA	5'UTR	opensea	5'UTR-opensea		rs545457139;rs139973544	0;1
cg06475894	0.817865	0.803668	0.0141974	0.0141974	21.7725	5.00048e-08	1	223567955	F	II	C1orf65	1stExon	island	1stExon-island	chr1:223567681-223567986	rs148332886;rs192124620	22;31
cg01742859	0.834385	0.84858	-0.0141953	0.0141953	-36.846	5.10071e-10	1	230265718	F	II	GALNT2	Body	opensea	Body-opensea		rs527906095;rs547661176;rs561280655;rs530026640	1;2;7;9
cg00912852	0.877399	0.863214	0.014185	0.014185	33.8833	1.03951e-09	3	53878774	R	II	CHDH	5'UTR	shore	5'UTR-shore	chr3:53879638-53880831	rs144968898;rs568256411;rs536805362	28;22;19
cg25088790	0.785827	0.800011	-0.0141838	0.0141838	-31.5229	5.79762e-10	5	132723448	R	II	FSTL4	Body	opensea	Body-opensea		rs529424773;rs145918273	12;2
cg17881312	0.802539	0.816721	-0.0141824	0.0141824	-23.6799	1.47364e-08	1	17417545	F	II	PADI2	Body	opensea	Body-opensea		rs183680022;rs60411762	0;7
cg02749789	0.172989	0.158819	0.0141697	0.0141697	38.0907	4.53288e-10	17	1303531	F	II	YWHAE	1stExon	island	1stExon-island	chr17:1302606-1303889	rs556012570	5
cg09629954	0.174683	0.160516	0.0141673	0.0141673	32.6811	1.26974e-08	17	42143874	R	II	LSM12	Body	island	Body-island	chr17:42143654-42144096
cg19287064	0.821237	0.835397	-0.0141598	0.0141598	-42.1973	1.20624e-12	17	78804321	R	II	RPTOR	Body	opensea	Body-opensea		rs7216906;rs561689054	19;5
cg21429972	0.88855	0.902702	-0.0141523	0.0141523	-53.443	1.87455e-15	9	125128764	F	II		IGR	opensea	IGR-opensea		rs189615201;rs145906207;rs182545911	0;1;34
cg00657309	0.805671	0.819823	-0.0141519	0.0141519	-26.331	2.00941e-09	7	106679987	F	II		IGR	opensea	IGR-opensea		rs183837149	41
cg09915950	0.891505	0.905648	-0.0141431	0.0141431	-45.198	6.98404e-13	2	201516304	R	II	AOX1	Body	opensea	Body-opensea		rs148964580	9
cg16227051	0.773848	0.759705	0.0141431	0.0141431	31.5564	8.13583e-09	21	47184926	F	II		IGR	opensea	IGR-opensea		rs533538565	0
cg01410292	0.913124	0.898997	0.0141274	0.0141274	59.5576	4.37498e-15	5	148754026	F	II	IL17B	Body	opensea	Body-opensea		rs139906316;rs41291955	11;23
cg14644471	0.820475	0.806355	0.0141202	0.0141202	23.8132	6.46291e-08	1	16438524	R	II		IGR	opensea	IGR-opensea		rs537152722	42
cg01021975	0.836289	0.822169	0.0141199	0.0141199	34.8299	8.93359e-12	22	43570314	R	II	TTLL12	Body	island	Body-island	chr22:43570061-43570322	rs149091809;rs143120877;rs141200040	42;38;15
cg03417110	0.858291	0.87235	-0.0140597	0.0140597	-30.0568	1.30194e-09	16	89120621	F	II		IGR	shore	IGR-shore	chr16:89118801-89119152	rs8055556;rs144563320	8;44
cg27503832	0.75075	0.736708	0.0140418	0.0140418	29.6012	2.31267e-09	1	1301316	F	II		IGR	opensea	IGR-opensea		rs540343251;rs567759516	1;20
cg23511816	0.863807	0.877843	-0.0140356	0.0140356	-28.908	6.14312e-10	2	225137328	F	II		IGR	opensea	IGR-opensea		rs184834105;rs374105929	6;9
cg08552464	0.617573	0.631596	-0.0140234	0.0140234	-34.078	6.35569e-10	22	49060551	R	II	FAM19A5	Body	shelf	Body-shelf	chr22:49063538-49063900
cg11606444	0.664428	0.650408	0.0140203	0.0140203	27.7629	2.10787e-08	11	121353563	F	I	SORL1	Body	opensea	Body-opensea		rs147626160;rs549632702;rs149085226;rs184721640	2;7;21;24
cg20113744	0.766157	0.752146	0.0140113	0.0140113	30.5077	1.16167e-09	11	63680588	R	II	RCOR2	Body	shore	Body-shore	chr11:63679403-63679638	rs144890641	39
cg10721728	0.762749	0.776747	-0.0139979	0.0139979	-26.606	2.22889e-09	1	70413734	F	II	LRRC7	Body	opensea	Body-opensea		rs555442625;rs575469683;rs148708356;rs564341741;rs577980541	6;7;15;21;44
cg11165402	0.723595	0.709598	0.0139974	0.0139974	28.5816	1.58985e-09	7	2677933	F	II	TTYH3	Body	opensea	Body-opensea		rs568534523;rs537632613	18;48
cg07893836	0.821194	0.83518	-0.0139862	0.0139862	-36.4279	3.47167e-12	2	104486874	R	II		IGR	opensea	IGR-opensea		rs529117445	10
cg09632821	0.176665	0.162684	0.0139807	0.0139807	39.8575	2.05973e-10	17	61817300	F	II	STRADA	5'UTR	shore	5'UTR-shore	chr17:61818684-61819397	rs539450630	27
cg14586180	0.766751	0.752776	0.0139749	0.0139749	32.5151	6.45302e-10	19	45852789	R	II	KLC3	Body	shelf	Body-shelf	chr19:45849852-45850054	rs550325430;rs201644335;rs200273694;rs369578721;rs201109148	29;15;13;6;1
cg23159236	0.46255	0.448588	0.0139625	0.0139625	39.5252	7.14762e-12	20	57464002	R	I	GNAS	3'UTR	island	3'UTR-island	chr20:57463652-57467739	rs6026579	11
cg09830360	0.743467	0.757425	-0.0139584	0.0139584	-33.0112	6.87526e-11	11	100609000	F	II	ARHGAP42	Body	opensea	Body-opensea
cg06021189	0.859237	0.873193	-0.0139561	0.0139561	-34.078	2.51277e-10	6	28872284	F	II	TRIM27	Body	opensea	Body-opensea		rs143422492;rs368264821	13;41
cg06437679	0.700791	0.714746	-0.0139552	0.0139552	-35.6465	9.66385e-11	7	97534676	F	II		IGR	opensea	IGR-opensea		rs533103697;rs527741258	0;10
cg18181908	0.807942	0.794041	0.0139007	0.0139007	21.8223	6.60389e-08	10	88719017	R	II	SNCG	Body	opensea	Body-opensea		rs146604012;rs563033504;rs533572734	39;34;1
cg19423804	0.871835	0.885727	-0.013892	0.013892	-25.7764	2.75912e-08	2	148090265	R	II		IGR	opensea	IGR-opensea		rs569729381;rs187047518	36;26
cg06008759	0.335582	0.3217	0.0138817	0.0138817	24.1941	7.54669e-08	9	89626583	F	II	LOC440173	Body	island	Body-island	chr9:89626509-89626742	rs146607021;rs113268013	5;51
cg10618882	0.836179	0.822299	0.01388	0.01388	28.909	2.3447e-08	19	18509358	F	II	LRRC25	TSS1500	opensea	TSS1500-opensea		rs544295780;rs564564254	11;12
cg21459419	0.781132	0.767271	0.0138609	0.0138609	36.643	5.40752e-11	3	138680674	F	II		IGR	shore	IGR-shore	chr3:138679244-138679579
cg19042643	0.885428	0.871577	0.0138514	0.0138514	42.4042	3.46133e-13	10	135083932	F	II	ADAM8	Body	island	Body-island	chr10:135083739-135083962	rs149080131;rs536602734;rs186828920;rs375929552;rs191678600;rs559140582	1;18;21;29;45;50
cg04571183	0.662376	0.676212	-0.0138357	0.0138357	-24.1616	1.30638e-08	16	455950	R	II	DECR2	Body	shelf	Body-shelf	chr16:451474-452132	rs142521997	1
cg00794283	0.862104	0.875936	-0.013832	0.013832	-30.6555	5.66173e-10	11	64357917	R	II	SLC22A12	TSS1500	opensea	TSS1500-opensea		rs71581768;rs548251428	9;2
cg16712679	0.343697	0.329868	0.0138294	0.0138294	31.3067	5.15184e-08	12	42719762	F	I	PPHLN1	TSS200	island	TSS200-island	chr12:42719761-42720119
cg12551432	0.794903	0.781078	0.0138259	0.0138259	36.1138	2.00375e-10	3	12801131	F	II	TMEM40	TSS1500	opensea	TSS1500-opensea		rs531127792;rs543357410;rs73812901	0;2;43
cg25034558	0.883734	0.897557	-0.013823	0.013823	-40.2811	5.56217e-12	1	225928577	F	II		IGR	opensea	IGR-opensea		rs536750414;rs188165230;rs542414573	0;17;39
cg01871631	0.821422	0.83524	-0.0138187	0.0138187	-27.4015	6.99161e-09	8	129807058	R	II		IGR	opensea	IGR-opensea		rs546030731;rs148206843	31;1
cg25760387	0.756375	0.742567	0.0138081	0.0138081	24.9471	4.71789e-08	2	149790869	R	II	KIF5C	Body	opensea	Body-opensea		rs541422407;rs142842727;rs553444716	24;18;1
cg17526396	0.860753	0.874551	-0.0137976	0.0137976	-30.859	2.4651e-09	21	43620353	R	II	ABCG1	5'UTR	opensea	5'UTR-opensea
cg12140391	0.884372	0.898168	-0.0137963	0.0137963	-45.8089	3.85499e-13	17	45599375	R	II		IGR	opensea	IGR-opensea		rs560137425;rs115275828;rs9912091;rs186786228;rs142854362	32;16;6;5;2
cg22097050	0.85255	0.866343	-0.0137929	0.0137929	-37.7717	3.08649e-13	20	1916056	F	II	SIRPA	Body	shelf	Body-shelf	chr20:1918077-1918278	rs184476922;rs553018216	4;6
cg06686336	0.809524	0.795744	0.0137808	0.0137808	28.7203	3.75773e-09	19	7907663	F	II	EVI5L	5'UTR	opensea	5'UTR-opensea		rs79312383;rs111400279;rs545111908;rs564995341;rs530911504;rs531278848	0;1;19;24;39;42
cg24181213	0.729726	0.743502	-0.0137763	0.0137763	-27.6983	4.60025e-08	8	82586475	R	II	IMPA1	Body	opensea	Body-opensea		rs372530435	1
cg17480669	0.370671	0.356895	0.0137762	0.0137762	45.5038	8.25933e-13	5	40835317	F	I	RPL37	1stExon	island	1stExon-island	chr5:40835241-40835873	rs567831029;rs537067373;rs201862126;rs553733620;rs201547281;rs192147456;rs556741328	2;5;6;10;16;19;32
cg13370852	0.645063	0.63129	0.0137733	0.0137733	25.924	7.11012e-09	1	9653338	R	II	TMEM201	Body	shelf	Body-shelf	chr1:9648586-9649517	rs547093557	1
cg10759217	0.807673	0.821445	-0.0137717	0.0137717	-28.9677	5.52313e-09	11	82586836	F	II	PRCP	Body	opensea	Body-opensea		rs148026929;rs111504788;rs533273224	11;28;44
cg05882461	0.82833	0.842095	-0.0137646	0.0137646	-31.3052	6.28078e-10	13	101596627	R	II	LINC00411	TSS200	opensea	TSS200-opensea		rs181446372;rs143806555;rs374351570	29;16;7
cg09774567	0.798511	0.812263	-0.0137521	0.0137521	-26.0214	2.13489e-08	13	43788064	F	II	ENOX1	3'UTR	opensea	3'UTR-opensea		rs111431363;rs140691851;rs553360588;rs199753702;rs573312491	2;3;4;9;28
cg25382447	0.682966	0.696712	-0.0137452	0.0137452	-35.3779	1.44153e-10	4	961143	R	II	DGKQ	ExonBnd	shore	ExonBnd-shore	chr4:960505-960836	rs562323950;rs149872566;rs200155030	33;25;23
cg03599338	0.803011	0.789271	0.0137399	0.0137399	26.0885	1.93667e-08	22	24577315	R	II	SUSD2	TSS200	opensea	TSS200-opensea		rs529015585;rs550284753;rs111456354;rs568677723	48;26;21;10
cg11157153	0.814375	0.800635	0.0137394	0.0137394	26.7334	4.72859e-08	11	66755110	R	II		IGR	opensea	IGR-opensea		rs542230868;rs556811424;rs182502011;rs545601592	25;4;2;1
cg21560867	0.855936	0.869666	-0.0137301	0.0137301	-28.8725	3.26873e-09	9	139316801	R	II	PMPCA	Body	shore	Body-shore	chr9:139317462-139318531	rs574359933;rs535280720;rs147156236;rs140407978;rs73566918;rs368384028;rs576093246;rs544949926;rs114154524;rs76933688	47;44;43;36;35;21;14;10;6;1
cg09355232	0.800446	0.814174	-0.0137282	0.0137282	-27.212	3.6768e-08	7	20416510	R	II	ITGB8	Body	opensea	Body-opensea		rs547324775;rs565550933;rs141497492	47;23;9
cg17099442	0.834187	0.847908	-0.0137214	0.0137214	-26.4897	4.08476e-09	1	230805228	F	II	COG2	Body	opensea	Body-opensea		rs565186449;rs201839796;rs527808626;rs139505361;rs147592540;rs151309110	1;6;8;45;50;51
cg27619446	0.902652	0.916368	-0.0137152	0.0137152	-37.0189	2.10683e-10	6	4955582	F	II	CDYL	3'UTR	opensea	3'UTR-opensea		rs190192008;rs181501658;rs556994449;rs567514168	1;7;9;15
cg26576235	0.830909	0.844621	-0.0137119	0.0137119	-27.6332	1.03865e-08	6	30309483	F	II	TRIM39	Body	shelf	Body-shelf	chr6:30312837-30313419	rs2074474;rs115963942	25;47
cg09985793	0.845181	0.831483	0.0136987	0.0136987	35.1739	2.1992e-10	15	65629756	F	II	IGDCC3	Body	opensea	Body-opensea		rs148107894;rs536059642	7;23
cg16185956	0.88797	0.8743	0.0136698	0.0136698	24.8484	3.84747e-08	2	11730475	R	II	GREB1	Body	shelf	Body-shelf	chr2:11732841-11733303
cg04871068	0.865921	0.852256	0.0136653	0.0136653	30.8472	5.51493e-10	14	105158611	F	II	INF2	5'UTR	shelf	5'UTR-shelf	chr14:105155520-105156573	rs574483179	0
cg22233082	0.831602	0.845248	-0.013646	0.013646	-31.8631	3.34992e-09	15	42492105	R	II	MIR627	TSS1500	opensea	TSS1500-opensea		rs569409803;rs200934171;rs140663621	41;25;10
cg06207823	0.797586	0.81122	-0.0136334	0.0136334	-31.5371	3.2415e-10	7	80275814	F	II	CD36	5'UTR	opensea	5'UTR-opensea		rs573387511	9
cg19904783	0.735107	0.748682	-0.0135755	0.0135755	-22.4803	1.88738e-08	20	9287445	F	II	PLCB4	TSS1500	opensea	TSS1500-opensea		rs138699423;rs530964851;rs182501915	0;38;39
cg16824405	0.778989	0.765419	0.0135707	0.0135707	38.2325	8.54563e-12	12	56349324	R	II	PMEL	Body	opensea	Body-opensea		rs540067645;rs143030232;rs148206928	44;2;1
cg03788963	0.848271	0.83473	0.0135404	0.0135404	32.4827	2.59373e-08	22	37261903	R	II	NCF4	Body	opensea	Body-opensea		rs533690201	21
cg02637094	0.882381	0.895905	-0.0135233	0.0135233	-25.8423	1.33193e-08	3	44914888	F	II	TGM4	TSS1500	opensea	TSS1500-opensea		rs77284115;rs556930160;rs568816740;rs115626706;rs557662100	0;7;13;23;37
cg22752602	0.763905	0.750393	0.0135114	0.0135114	30.7465	4.40139e-08	19	48868058	R	II	SYNGR4	5'UTR	shore	5'UTR-shore	chr19:48867188-48867607
cg03526787	0.817521	0.804026	0.013495	0.013495	32.5416	1.86436e-10	3	13546877	F	II	HDAC11	3'UTR	opensea	3'UTR-opensea		rs569271871;rs1878876;rs143896660	0;45;49
cg01538522	0.38917	0.375687	0.0134829	0.0134829	25.8603	5.37199e-08	20	57463974	R	II	GNAS	3'UTR	island	3'UTR-island	chr20:57463652-57467739
cg00450275	0.871115	0.884579	-0.0134638	0.0134638	-46.731	1.76086e-13	15	63132689	R	II	TLN2	Body	opensea	Body-opensea		rs200783598;rs199823044	28;4
cg25877801	0.920126	0.933589	-0.013463	0.013463	-50.909	1.13342e-12	11	47753799	R	II	FNBP4	Body	opensea	Body-opensea		rs562647583	33
cg26124013	0.622678	0.609216	0.0134616	0.0134616	31.9214	5.43473e-10	6	137438267	F	II		IGR	opensea	IGR-opensea
cg25010993	0.90881	0.922271	-0.0134609	0.0134609	-48.3106	2.2276e-12	6	108397014	F	II	OSTM1	TSS1500	shore	TSS1500-shore	chr6:108395432-108396343
cg04945945	0.519859	0.506413	0.0134459	0.0134459	24.942	2.94256e-08	17	76129402	F	II	TMC8	Body	shore	Body-shore	chr17:76127521-76128406	rs534612632;rs548261880;rs115508773	0;4;42
cg03803020	0.84039	0.853835	-0.0134446	0.0134446	-40.8607	1.90169e-11	1	48283248	F	II	TRABD2B	Body	opensea	Body-opensea		rs571465014	27
cg26429850	0.463531	0.450095	0.0134358	0.0134358	28.8235	1.62757e-08	16	4464427	R	II	CORO7-PAM16	Body	shore	Body-shore	chr16:4465874-4466889
cg20653986	0.250566	0.237135	0.0134312	0.0134312	24.4832	1.50059e-08	6	107349535	F	I	C6orf203	5'UTR	island	5'UTR-island	chr6:107349276-107349720	rs550052568;rs570019290	28;38
cg00637636	0.825029	0.83845	-0.0134209	0.0134209	-24.4293	7.56606e-08	18	77308734	F	II		IGR	island	IGR-island	chr18:77308074-77308815	rs556989137;rs150199448;rs536221350;rs555266979	6;9;28;44
cg13511293	0.879351	0.892765	-0.0134142	0.0134142	-28.5997	2.39769e-08	7	66364844	R	II		IGR	shelf	IGR-shelf	chr7:66366966-66367234	rs556769467;rs573725114	15;2
cg00374836	0.879207	0.892617	-0.0134096	0.0134096	-33.0522	7.97441e-10	9	97317354	R	II	PCAT7	Body	opensea	Body-opensea		rs532620143	24
cg10884014	0.847945	0.861343	-0.0133978	0.0133978	-26.2585	4.65121e-08	7	155366669	F	II		IGR	island	IGR-island	chr7:155366306-155366670	rs56189943;rs58752169;rs542937491	21;23;26
cg20560091	0.846543	0.85993	-0.0133875	0.0133875	-23.2954	5.06363e-08	15	68624879	F	II	ITGA11	Body	opensea	Body-opensea		rs575490999;rs544440950;rs369559972	1;6;23
cg15609913	0.791499	0.804882	-0.0133821	0.0133821	-35.1381	4.59703e-10	17	2264974	R	II	SGSM2	Body	shore	Body-shore	chr17:2265492-2265876	rs201869831;rs200116777;rs200865639;rs200327325	10;6;3;2
cg20815445	0.867161	0.853781	0.0133801	0.0133801	43.0429	7.96348e-12	14	67959011	R	II	TMEM229B	5'UTR	opensea	5'UTR-opensea		rs564862171;rs553608056	23;1
cg09106505	0.667745	0.681125	-0.0133801	0.0133801	-29.2987	3.16255e-08	4	4085454	F	II		IGR	opensea	IGR-opensea		rs544462198	17
cg04316347	0.882204	0.895576	-0.013372	0.013372	-35.1106	8.49047e-11	11	125488366	F	II	STT3A	Body	opensea	Body-opensea		rs138197752;rs17140116	13;38
cg12249152	0.849113	0.86248	-0.0133671	0.0133671	-31.4406	7.46145e-10	5	40221819	F	II		IGR	opensea	IGR-opensea		rs114303782;rs186807606;rs565141111	9;20;24
cg16006738	0.831819	0.818466	0.0133529	0.0133529	21.4905	1.92878e-08	1	47688728	R	II	TAL1	Body	shelf	Body-shelf	chr1:47690980-47691727	rs577520417;rs141969983	17;1
cg21791024	0.718842	0.705495	0.0133475	0.0133475	29.4061	1.89669e-08	16	2532921	F	II	TBC1D24	5'UTR	opensea	5'UTR-opensea		rs137886785;rs578056222	33;51
cg26662512	0.779648	0.792996	-0.0133475	0.0133475	-28.596	5.85449e-08	7	2113177	R	II	MAD1L1	Body	shelf	Body-shelf	chr7:2116367-2116781	rs537361781	2
cg01160915	0.848719	0.862056	-0.0133377	0.0133377	-21.9917	4.57439e-08	1	109255321	R	II	FNDC7	TSS1500	opensea	TSS1500-opensea		rs546466863;rs191316692;rs538734247	45;9;8
cg15039182	0.773332	0.76	0.0133322	0.0133322	25.7166	1.51139e-08	2	239930734	R	II		IGR	shore	IGR-shore	chr2:239930798-239931057	rs542868461;rs577651539;rs191559542;rs144828802;rs565502842;rs77391222	48;44;21;19;12;2
cg14621843	0.902808	0.916139	-0.0133307	0.0133307	-36.8166	7.64832e-11	19	56739782	F	II	ZSCAN5A	TSS200	island	TSS200-island	chr19:56739524-56739792	rs185358383;rs545670387	4;21
cg22192275	0.885018	0.898333	-0.0133149	0.0133149	-50.1375	2.21449e-13	2	217528557	R	II	IGFBP2	Body	opensea	Body-opensea		rs373591856;rs546831330	35;1
cg16037896	0.853801	0.867104	-0.0133027	0.0133027	-34.7444	3.11922e-09	7	155287072	R	II		IGR	shelf	IGR-shelf	chr7:155284018-155284356	rs557619152;rs573082548	43;1
cg13936061	0.80308	0.816376	-0.0132958	0.0132958	-30.8953	2.59036e-09	7	2170630	R	II	MAD1L1	Body	opensea	Body-opensea		rs577998769;rs4721428;rs185429884	29;26;18
cg24124069	0.850864	0.864147	-0.0132831	0.0132831	-38.6095	5.51845e-11	10	73369502	R	II	CDH23	Body	opensea	Body-opensea		rs181289355;rs535907932	39;22
cg05905033	0.854081	0.840802	0.0132786	0.0132786	33.7722	5.7483e-10	10	105410134	R	II	SH3PXD2A	Body	opensea	Body-opensea		rs115900735;rs191874863	35;2
cg20777315	0.883671	0.89694	-0.0132689	0.0132689	-42.7851	7.38101e-12	20	13279761	F	II	ISM1	Body	island	Body-island	chr20:13279711-13279947	rs572363345;rs541081077	0;51
cg05141488	0.826192	0.812935	0.0132568	0.0132568	27.912	1.06878e-08	11	17630176	F	II	OTOG	Body	opensea	Body-opensea		rs573519358;rs541336890;rs80137424;rs148632345;rs142132601;rs563131859;rs531736790	0;1;9;12;14;27;33
cg12026594	0.90036	0.913597	-0.0132371	0.0132371	-58.8958	2.26917e-14	3	8661247	F	II	SSUH2	3'UTR	opensea	3'UTR-opensea
cg06782158	0.88272	0.869493	0.013227	0.013227	37.5812	8.07689e-12	11	44630479	F	II	CD82	Body	opensea	Body-opensea
cg00986490	0.730804	0.744025	-0.0132215	0.0132215	-34.1513	1.64808e-10	17	42723086	R	II		IGR	opensea	IGR-opensea
cg13590166	0.882037	0.868852	0.0131841	0.0131841	26.3366	7.56949e-09	10	28749464	R	II		IGR	opensea	IGR-opensea		rs182039983	9
cg27357564	0.81583	0.802652	0.0131777	0.0131777	31.4341	3.22461e-08	17	35002736	F	II		IGR	shelf	IGR-shelf	chr17:34997843-34998760	rs140710514	18
cg26619776	0.545244	0.558414	-0.01317	0.01317	-24.5616	4.17979e-08	2	237660761	F	II		IGR	opensea	IGR-opensea		rs13419340;rs182369655	21;24
cg18578732	0.883363	0.896531	-0.013168	0.013168	-35.2994	2.65624e-11	3	55644019	R	II	ERC2	3'UTR	opensea	3'UTR-opensea		rs530752533;rs550573750	10;1
cg01903503	0.823392	0.810229	0.0131635	0.0131635	35.3622	2.08302e-10	17	40269447	F	II	KAT2A	Body	island	Body-island	chr17:40269400-40269613	rs567296289;rs537910665	0;36
cg22335076	0.89848	0.885321	0.0131584	0.0131584	37.1657	4.95627e-11	1	38464238	R	II	FHL3	Body	shelf	Body-shelf	chr1:38461584-38461988	rs546775683;rs564694826;rs115598024	29;19;2
cg14738236	0.807662	0.794505	0.0131577	0.0131577	30.6455	7.87979e-08	2	242502852	F	II	BOK	Body	shelf	Body-shelf	chr2:242498013-242499274	rs146561468;rs561862462	1;23
cg07071230	0.778468	0.791609	-0.0131409	0.0131409	-31.2996	4.06568e-09	11	134112933	R	II	VPS26B	Body	opensea	Body-opensea		rs111751907;rs576930426;rs540838498	45;34;14
cg12747622	0.825854	0.838978	-0.013124	0.013124	-31.4842	1.44434e-09	18	32920460	R	II	ZNF24	Body	shelf	Body-shelf	chr18:32923915-32924585
cg22924724	0.824081	0.837195	-0.0131137	0.0131137	-31.2596	1.92151e-09	17	26683562	R	II	POLDIP2	Body	shore	Body-shore	chr17:26684165-26684875
cg06027600	0.789651	0.776538	0.0131126	0.0131126	29.4583	7.59007e-09	1	28208814	F	II	THEMIS2	Body	opensea	Body-opensea
cg13383572	0.592958	0.606066	-0.0131083	0.0131083	-30.7315	7.31852e-09	12	11036217	R	II	PRH1	Body	opensea	Body-opensea		rs528861134;rs548752928	29;14
cg00267746	0.501491	0.488382	0.0131083	0.0131083	36.55	4.72177e-10	20	57463984	R	I	GNAS	3'UTR	island	3'UTR-island	chr20:57463652-57467739
cg19414123	0.725951	0.712847	0.0131046	0.0131046	23.8047	3.64061e-08	14	103242991	F	II	TRAF3	TSS1500	opensea	TSS1500-opensea		rs145439093;rs541795100;rs564750514;rs148836798	17;25;27;31
cg17755495	0.360257	0.347153	0.0131038	0.0131038	28.9406	2.51085e-08	1	240800311	R	II		IGR	opensea	IGR-opensea		rs570867126;rs537803698;rs192365359	32;29;19
cg15847456	0.726808	0.71371	0.0130975	0.0130975	23.0257	7.01754e-08	6	161347240	F	II		IGR	opensea	IGR-opensea		rs181777845;rs559722993	11;50
cg10946404	0.867812	0.880906	-0.0130946	0.0130946	-38.9607	2.84919e-11	8	59575772	R	II		IGR	shelf	IGR-shelf	chr8:59571603-59572526	rs79625221	26
cg01270316	0.738511	0.751605	-0.0130943	0.0130943	-29.3052	8.05124e-09	2	25572707	R	II		IGR	opensea	IGR-opensea		rs181349206	2
cg19436244	0.895279	0.908371	-0.0130912	0.0130912	-53.7171	7.77178e-14	11	6479075	F	II	TRIM3	ExonBnd	shore	ExonBnd-shore	chr11:6477603-6478178	rs566535225;rs139291756;rs542745367;rs568811632;rs2555167	6;7;25;27;46
cg21416739	0.637268	0.624179	0.0130895	0.0130895	34.2133	4.40541e-10	12	132429311	F	II		IGR	shore	IGR-shore	chr12:132429528-132429739	rs528964507	10
cg02478836	0.756938	0.743853	0.0130855	0.0130855	34.2652	5.5127e-10	22	47510037	F	II	TBC1D22A	Body	shelf	Body-shelf	chr22:47513202-47513585	rs540282915;rs560138451;rs532002164	1;20;43
cg07769070	0.510027	0.523112	-0.0130849	0.0130849	-26.2868	1.78792e-08	5	118780998	F	II		IGR	opensea	IGR-opensea		rs186400596	19
cg17415586	0.912179	0.925264	-0.0130846	0.0130846	-51.0045	2.89787e-13	2	37095699	R	II	STRN	Body	opensea	Body-opensea		rs555482198;rs573717358	48;22
cg24140182	0.352659	0.339578	0.013081	0.013081	28.2344	6.24776e-08	19	49468651	R	I	FTL	5'UTR	island	5'UTR-island	chr19:49468372-49469376	rs11553244;rs11553228	11;9
cg11441148	0.791263	0.804338	-0.0130745	0.0130745	-30.8701	1.67596e-09	15	65824328	F	II	PTPLAD1	Body	shore	Body-shore	chr15:65822685-65823540
cg22544914	0.865898	0.852832	0.0130653	0.0130653	31.4834	2.51939e-09	12	111516728	F	II	CUX2	Body	opensea	Body-opensea
cg05436813	0.802241	0.815304	-0.0130627	0.0130627	-29.9758	2.23201e-08	4	3285197	F	II		IGR	opensea	IGR-opensea		rs144092187;rs550539232	0;8
cg10371677	0.663394	0.676456	-0.0130618	0.0130618	-24.2743	1.08465e-08	2	179360278	F	II	PLEKHA3	Body	opensea	Body-opensea
cg05588383	0.836279	0.849335	-0.0130556	0.0130556	-23.0557	6.62706e-08	18	29077127	R	II	DSG2	TSS1500	shore	TSS1500-shore	chr18:29077552-29078526	rs539798035	41
cg15208689	0.811156	0.79811	0.0130465	0.0130465	32.3799	6.5732e-10	11	61525304	F	II	DKFZP434K028	TSS200	opensea	TSS200-opensea
cg17032590	0.917993	0.904946	0.0130464	0.0130464	50.1542	2.35319e-11	1	9074847	R	II	SLC2A7	Body	opensea	Body-opensea		rs553834240;rs148489455	47;2
cg15904130	0.799522	0.812549	-0.0130272	0.0130272	-36.8237	1.51859e-10	11	2922063	F	II	SLC22A18AS	5'UTR	shore	5'UTR-shore	chr11:2923301-2923817	rs547626460	1
cg02885428	0.842854	0.829832	0.013022	0.013022	27.6404	9.00173e-09	6	168479698	R	II	FRMD1	1stExon	island	1stExon-island	chr6:168479566-168479809	rs146200905;rs139214960;rs150027817;rs200270419;rs201418808	51;50;36;23;2
cg06580853	0.854529	0.86755	-0.0130205	0.0130205	-24.9644	3.46562e-08	2	230391333	R	II	DNER	Body	opensea	Body-opensea		rs559405287;rs140976920	38;20
cg22469948	0.758988	0.746007	0.0129805	0.0129805	29.2198	2.37623e-08	19	50290079	F	II	AP2A1	Body	shore	Body-shore	chr19:50291814-50292060	rs563154415;rs575131578	0;1
cg27068757	0.860459	0.87342	-0.0129613	0.0129613	-36.6576	4.34976e-10	7	3727166	R	II	SDK1	Body	opensea	Body-opensea		rs146719439;rs530513815;rs544306285;rs79257790	33;17;10;1
cg15756653	0.837575	0.824615	0.0129599	0.0129599	27.5242	1.90224e-08	17	48243383	F	II	SGCA	5'UTR	opensea	5'UTR-opensea		rs115380008;rs149296410	1;11
cg08702160	0.901878	0.88892	0.0129579	0.0129579	50.9454	6.95828e-14	3	184396539	R	II		IGR	opensea	IGR-opensea		rs191413800;rs539700231;rs544921434	41;39;2
cg11942427	0.847506	0.834551	0.0129552	0.0129552	32.6079	4.24371e-10	3	52358013	F	II	DNAH1	Body	opensea	Body-opensea		rs532539718;rs571133812;rs552611804	0;17;45
cg15536864	0.784178	0.771229	0.0129494	0.0129494	28.3027	2.26258e-09	22	47532672	F	II	TBC1D22A	Body	opensea	Body-opensea		rs531981760;rs112459582;rs551712765;rs568850287	1;22;45;48
cg27571351	0.349493	0.336545	0.0129478	0.0129478	26.0781	2.73778e-08	10	17619364	F	II		IGR	opensea	IGR-opensea		rs527688308	12
cg08752744	0.904392	0.917334	-0.0129423	0.0129423	-34.6699	1.21613e-09	2	16811525	F	II	FAM49A	5'UTR	opensea	5'UTR-opensea
cg13192456	0.787265	0.800188	-0.0129236	0.0129236	-34.2826	2.41938e-09	16	89395467	F	II	ANKRD11	Body	opensea	Body-opensea		rs115798006;rs199665885;rs144399754;rs548633581;rs140994875	1;2;8;28;36
cg13199090	0.889602	0.902525	-0.0129232	0.0129232	-43.2506	5.85807e-11	5	93077399	F	II	POU5F2	TSS200	opensea	TSS200-opensea		rs561933867	7
cg18864819	0.860587	0.873508	-0.0129209	0.0129209	-29.4882	1.21715e-08	10	6329677	R	II		IGR	opensea	IGR-opensea
cg00243763	0.918603	0.905695	0.0129087	0.0129087	37.6189	4.66661e-09	19	8371770	R	II	CD320	Body	shore	Body-shore	chr19:8372597-8373302	rs142555635	46
cg27368675	0.802067	0.78917	0.0128965	0.0128965	35.1701	1.36839e-10	1	212933420	R	II	NSL1	Body	opensea	Body-opensea		rs140859925;rs540375280	21;7
cg04076599	0.850269	0.83738	0.0128891	0.0128891	32.132	2.67403e-10	15	42130992	F	II	PLA2G4B	TSS200	opensea	TSS200-opensea		rs188700765	0
cg00902849	0.891967	0.904847	-0.0128799	0.0128799	-32.0312	3.09485e-09	16	80926783	R	II		IGR	opensea	IGR-opensea		rs183897993;rs542308293	45;38
cg04107754	0.753103	0.765968	-0.012865	0.012865	-23.0371	9.7468e-08	8	11794716	F	II		IGR	opensea	IGR-opensea		rs575306003;rs546281400;rs146061656;rs573287990;rs540614804;rs35905106	0;5;13;16;27;29
cg00519153	0.892197	0.905053	-0.0128562	0.0128562	-27.9244	9.1032e-10	2	149494396	R	II	EPC2	Body	opensea	Body-opensea
cg05341596	0.865521	0.878366	-0.0128451	0.0128451	-27.9424	2.42391e-08	12	2931871	R	II	ITFG2	Body	opensea	Body-opensea		rs74054750;rs150377981;rs536102480	50;10;9
cg14279842	0.142601	0.129761	0.0128402	0.0128402	45.8094	3.43381e-12	14	50159788	F	I	KLHDC1	TSS200	island	TSS200-island	chr14:50159667-50160424	rs546726131;rs371558130;rs532240237	38;39;49
cg20251110	0.869816	0.882655	-0.0128385	0.0128385	-35.3768	3.7244e-10	12	124813301	R	II	NCOR2	Body	shelf	Body-shelf	chr12:124809316-124810144	rs547104115;rs565619611;rs543993346	40;32;2
cg18269219	0.792902	0.80574	-0.012838	0.012838	-35.1433	2.9988e-10	5	2261505	F	II		IGR	opensea	IGR-opensea		rs550404571	7
cg17913877	0.890296	0.903127	-0.0128311	0.0128311	-35.8315	7.96126e-11	2	60602483	F	II		IGR	opensea	IGR-opensea		rs559921607;rs527296222	0;17
cg09624160	0.852467	0.839638	0.0128297	0.0128297	37.0575	8.6718e-11	11	117061374	R	II	SIDT2	Body	opensea	Body-opensea
cg27437165	0.876114	0.888944	-0.0128292	0.0128292	-38.0684	2.2309e-10	10	72462935	F	II	ADAMTS14	Body	opensea	Body-opensea		rs543706173;rs149761781;rs529036906	18;34;51
cg17767803	0.841568	0.828742	0.0128257	0.0128257	32.2909	4.64643e-09	4	3498405	F	II	DOK7	Body	shelf	Body-shelf	chr4:3502380-3502611	rs3135164	43
cg01911395	0.464861	0.45204	0.0128208	0.0128208	24.3718	3.61334e-08	8	55014377	R	I	LYPLA1	1stExon	island	1stExon-island	chr8:55014024-55014681	rs140308224;rs143494602;rs147994044;rs202247566;rs568447147	40;35;32;29;3
cg23322689	0.748668	0.761476	-0.012808	0.012808	-25.2688	1.29791e-09	10	77177126	R	II		IGR	opensea	IGR-opensea		rs78514597;rs570404749;rs538864055;rs376285283	49;22;13;1
cg17017514	0.874544	0.887347	-0.0128028	0.0128028	-36.8111	1.11753e-10	1	156679733	R	II		IGR	shelf	IGR-shelf	chr1:156674858-156676654	rs115068388	40
cg12797413	0.882818	0.870018	0.0128002	0.0128002	47.9629	1.3894e-12	17	38217603	R	II	THRA	TSS1500	shore	TSS1500-shore	chr17:38219084-38219880	rs570661751;rs543449491	4;1
cg20933330	0.824686	0.837483	-0.0127968	0.0127968	-27.7828	8.81305e-08	3	45958552	R	II	LZTFL1	TSS1500	opensea	TSS1500-opensea		rs376954758;rs114835605;rs551205888;rs181620958;rs545125929	47;43;28;9;2
cg16653441	0.749117	0.761911	-0.0127939	0.0127939	-32.6826	6.57851e-10	13	97601130	R	II	LINC00359	Body	opensea	Body-opensea		rs187584949	9
cg16546511	0.834822	0.847614	-0.0127924	0.0127924	-27.9906	8.14558e-08	7	1535141	R	II	INTS1	Body	shore	Body-shore	chr7:1535617-1536099
cg24522478	0.792599	0.779825	0.0127739	0.0127739	34.7255	1.90774e-09	11	2177498	R	II	INS-IGF2	Body	shore	Body-shore	chr11:2176839-2177043
cg10536330	0.824398	0.837166	-0.0127679	0.0127679	-35.245	2.10125e-11	7	150097444	R	II		IGR	shelf	IGR-shelf	chr7:150093636-150095229	rs191442042;rs546127637;rs556346995;rs139894945;rs145426739	42;41;29;9;8
cg10477466	0.740933	0.728167	0.0127657	0.0127657	29.2955	1.71918e-08	19	41009956	F	II	SPTBN4	Body	opensea	Body-opensea		rs372472584;rs145007629;rs199782717;rs71358911	0;1;20;26
cg00945943	0.853523	0.840758	0.0127648	0.0127648	32.454	1.00626e-08	1	9251233	R	II		IGR	opensea	IGR-opensea
cg22349126	0.320863	0.3081	0.0127623	0.0127623	31.5275	1.65622e-08	12	25348261	R	I	LYRM5	1stExon	island	1stExon-island	chr12:25348039-25348399	rs540560690;rs555657775	43;12
cg00319415	0.910193	0.92295	-0.0127572	0.0127572	-38.8334	9.78729e-12	17	8515411	R	II	MYH10	Body	opensea	Body-opensea		rs146782136;rs555382184;rs567589348	10;9;2
cg15848147	0.894004	0.906761	-0.0127567	0.0127567	-48.4145	2.26095e-12	4	120132554	F	II	USP53	TSS1500	shore	TSS1500-shore	chr4:120133564-120134289
cg00947885	0.840885	0.853637	-0.012752	0.012752	-30.21	1.19284e-08	1	146521800	R	II		IGR	shore	IGR-shore	chr1:146522288-146522555	rs587716038;rs587599085	43;2
cg04702010	0.886985	0.899736	-0.0127516	0.0127516	-32.4482	7.79529e-10	3	12358418	F	II	PPARG	5'UTR	opensea	5'UTR-opensea
cg22666778	0.870218	0.85748	0.0127382	0.0127382	35.2049	1.10292e-09	19	56719255	F	II		IGR	opensea	IGR-opensea		rs148866992;rs574506915;rs542483675;rs73067806	1;25;30;50
cg01390695	0.743081	0.730351	0.0127297	0.0127297	33.037	2.69609e-10	3	13413793	F	II	NUP210	Body	opensea	Body-opensea		rs549048907	38
cg21286117	0.878197	0.865472	0.0127254	0.0127254	31.7654	3.28938e-09	17	48286851	F	II		IGR	opensea	IGR-opensea		rs189702478;rs148781667;rs565919304	13;14;40
cg01202950	0.914854	0.92758	-0.0127253	0.0127253	-34.9292	1.58672e-09	15	74943647	F	II	EDC3	Body	opensea	Body-opensea		rs552875379;rs186582261;rs111225867	0;1;8
cg15122097	0.824464	0.837187	-0.0127233	0.0127233	-39.9392	7.40598e-12	3	193489144	R	II		IGR	opensea	IGR-opensea		rs568598658;rs537237551;rs557078856;rs576903265	40;7;4;1
cg00266703	0.89897	0.911681	-0.0127105	0.0127105	-46.626	1.96967e-12	3	36900435	F	II	TRANK1	Body	opensea	Body-opensea		rs114105046	7
cg06977935	0.504102	0.491402	0.0126992	0.0126992	30.374	1.03496e-08	16	11336360	F	I		IGR	opensea	IGR-opensea		rs536448288;rs553260725;rs573495177	6;12;38
cg18086794	0.835877	0.848576	-0.0126992	0.0126992	-24.8101	4.33551e-08	3	42236823	F	II	TRAK1	Body	opensea	Body-opensea		rs541264505	40
cg15696408	0.360386	0.347688	0.0126983	0.0126983	43.7618	3.38386e-11	7	94287211	F	I	PEG10	5'UTR	shore	5'UTR-shore	chr7:94284858-94286527	rs542246674;rs371139901;rs572648495;rs544794258	16;30;31;38
cg18477962	0.850137	0.837453	0.0126841	0.0126841	32.2861	7.39592e-10	2	113479150	R	II		IGR	opensea	IGR-opensea		rs145266855	13
cg27168398	0.889729	0.902412	-0.0126827	0.0126827	-31.3894	6.3618e-09	15	89080893	R	II	DET1	Body	opensea	Body-opensea		rs368296453;rs183644683;rs549540416;rs139216628;rs535186392	45;44;31;2;1
cg21024259	0.798093	0.785412	0.0126813	0.0126813	26.3051	4.79907e-08	17	1192837	R	II	TUSC5	Body	opensea	Body-opensea		rs552501000;rs571024085;rs73285341	40;35;2
cg15721666	0.427534	0.414874	0.0126604	0.0126604	30.4381	5.15567e-09	12	120799597	F	I	MSI1	Body	island	Body-island	chr12:120799372-120799912
cg11412882	0.787544	0.800202	-0.012658	0.012658	-26.3785	6.43567e-10	8	144093698	F	II	LOC100133669	Body	opensea	Body-opensea		rs574568952;rs117548971;rs143422270;rs191983286;rs546090569;rs564797940	1;5;8;16;18;26
cg14455592	0.790252	0.8029	-0.0126484	0.0126484	-27.4141	6.70405e-08	11	134216220	R	II	GLB1L2	Body	shelf	Body-shelf	chr11:134211759-134212611	rs72653410;rs372615663;rs59657447;rs190259469;rs539037920	40;35;31;8;2
cg05353110	0.852618	0.865263	-0.0126452	0.0126452	-36.6258	3.54766e-09	9	130440749	F	II	STXBP1	Body	opensea	Body-opensea		rs141517655	1
cg16011496	0.504718	0.492094	0.012624	0.012624	35.6893	2.71801e-10	8	63057206	F	I		IGR	island	IGR-island	chr8:63056947-63057412	rs534482985;rs28697175;rs4383956	1;36;40
cg15705524	0.18481	0.172193	0.0126174	0.0126174	25.7439	6.50937e-09	17	79196926	R	I	CEP131	TSS200	island	TSS200-island	chr17:79196345-79197419
cg15123180	0.436508	0.449116	-0.0126084	0.0126084	-42.5104	1.63967e-11	19	59067488	R	II	CHMP2A	TSS1500	shore	TSS1500-shore	chr19:59066151-59066662	rs529680373	48
cg05650552	0.756973	0.769581	-0.0126084	0.0126084	-28.6828	1.5222e-08	6	31765200	R	II	VARS	TSS1500	shore	TSS1500-shore	chr6:31763240-31763905	rs191562976	6
cg14833805	0.90385	0.891243	0.0126071	0.0126071	34.9484	1.20583e-10	8	6470667	F	II	MCPH1	Body	opensea	Body-opensea		rs533667511;rs553702522	39;50
cg01341076	0.787976	0.800579	-0.0126029	0.0126029	-40.317	5.50342e-11	7	36124405	R	II		IGR	opensea	IGR-opensea		rs567202123	30
cg27506280	0.705252	0.717845	-0.0125934	0.0125934	-25.2171	7.59818e-08	7	155588489	F	II		IGR	shore	IGR-shore	chr7:155589263-155589883	rs188367527	0
cg07151160	0.824075	0.836668	-0.0125924	0.0125924	-29.3604	5.99005e-09	7	100800736	R	II	AP1S1	Body	shelf	Body-shelf	chr7:100797532-100798479
cg15198788	0.798809	0.811396	-0.0125868	0.0125868	-39.6904	1.02003e-11	1	31888341	R	II	SERINC2	Body	shore	Body-shore	chr1:31885794-31887010	rs543153151;rs75918728	41;27
cg09018491	0.830894	0.843478	-0.0125843	0.0125843	-31.8997	2.54343e-09	9	16575200	R	II	BNC2	Body	opensea	Body-opensea		rs544694081	6
cg26724194	0.803666	0.791084	0.0125823	0.0125823	30.5111	9.46811e-08	16	84352851	F	II	WFDC1	Body	opensea	Body-opensea		rs190664844;rs113465725;rs77988986	14;31;51
cg12528240	0.900193	0.912775	-0.0125818	0.0125818	-33.1333	2.02291e-10	5	110888183	F	II	STARD4-AS1	Body	opensea	Body-opensea		rs533998518;rs548759281	9;30
cg22916069	0.916353	0.928935	-0.0125818	0.0125818	-50.9742	2.16184e-12	1	178626813	R	II		IGR	opensea	IGR-opensea		rs573200064;rs76503392;rs7553266;rs530721896	15;9;6;1
cg16407044	0.906342	0.893767	0.0125754	0.0125754	56.4292	1.78672e-13	1	161953982	F	II	OLFML2B	Body	island	Body-island	chr1:161953616-161954039	rs144617718;rs147887951	34;43
cg13054403	0.669332	0.681906	-0.0125745	0.0125745	-28.6962	9.60429e-08	11	3577965	F	II	LOC101927708	Body	opensea	Body-opensea		rs9667463;rs532710356;rs547670918;rs565963145	0;1;37;39
cg13425069	0.819093	0.831666	-0.012573	0.012573	-26.6313	7.50571e-08	1	23245090	F	II	EPHB2	3'UTR	opensea	3'UTR-opensea		rs537401312;rs555355600;rs77624290	0;1;8
cg04577051	0.199932	0.187365	0.0125673	0.0125673	35.4286	1.295e-08	2	20729670	R	II		IGR	opensea	IGR-opensea		rs373920263;rs540796865	42;9
cg16866434	0.845102	0.857649	-0.0125467	0.0125467	-29.7869	1.80962e-08	21	30699662	F	II	BACH1	Body	opensea	Body-opensea
cg10910682	0.406422	0.418966	-0.0125447	0.0125447	-29.7651	3.21282e-08	X	105724638	R	II		IGR	opensea	IGR-opensea
cg04715238	0.892829	0.905372	-0.0125426	0.0125426	-31.324	2.21619e-08	1	9665016	R	II	TMEM201	3'UTR	opensea	3'UTR-opensea
cg08723037	0.662594	0.675121	-0.0125265	0.0125265	-23.048	7.22096e-08	9	137965900	R	II	OLFM1	TSS1500	shore	TSS1500-shore	chr9:137967110-137967727
cg22573236	0.919295	0.931821	-0.0125254	0.0125254	-69.4758	2.18402e-15	1	241676979	R	II	FH	Body	opensea	Body-opensea		rs201532589;rs10926501;rs142283468;rs75086406	46;9;6;2
cg14233374	0.798627	0.786109	0.0125178	0.0125178	27.8942	6.44311e-09	21	47813461	F	II	PCNT	Body	island	Body-island	chr21:47813251-47813462
cg02272710	0.849032	0.861544	-0.012512	0.012512	-32.4463	1.73346e-08	11	6622398	F	II	RRP8	Body	shelf	Body-shelf	chr11:6624552-6625073	rs201349992;rs142528867;rs557521273;rs577678176	3;5;6;13
cg04920575	0.834007	0.846513	-0.0125058	0.0125058	-25.8532	8.45018e-08	2	236720980	F	II	AGAP1	Body	opensea	Body-opensea		rs186533357;rs13391204;rs149214232	6;30;35
cg10101570	0.78884	0.801345	-0.0125044	0.0125044	-34.2402	2.61525e-09	8	144935835	R	II		IGR	opensea	IGR-opensea		rs555698000;rs189117324	40;1
cg21710060	0.877148	0.864665	0.0124829	0.0124829	38.0799	1.50508e-11	13	114321749	R	II	GRK1	1stExon	opensea	1stExon-opensea		rs200813373;rs192352961;rs551401463	40;34;4
cg21486137	0.838659	0.826185	0.0124732	0.0124732	36.0183	5.63745e-11	15	63356184	R	II	TPM1	Body	opensea	Body-opensea		rs28660606;rs552314060;rs143717795;rs537835888	5;3;2;1
cg02325880	0.165445	0.152997	0.0124483	0.0124483	40.8353	2.5239e-10	1	84971750	R	II	SPATA1	TSS1500	island	TSS1500-island	chr1:84971344-84972491	rs141623857	25
cg25151173	0.647775	0.660216	-0.0124411	0.0124411	-31.9482	9.40729e-10	1	183248016	F	II	NMNAT2	Body	opensea	Body-opensea		rs116810474	9
cg07917017	0.747033	0.734593	0.0124402	0.0124402	28.6113	1.36585e-08	16	61084547	F	II		IGR	opensea	IGR-opensea		rs531492366;rs551749169	40;47
cg24501539	0.785991	0.773551	0.0124399	0.0124399	28.4756	6.95115e-08	19	45755706	R	II	MARK4	Body	shore	Body-shore	chr19:45754630-45755261	rs141266444	1
cg20078681	0.886911	0.874486	0.0124245	0.0124245	33.2872	6.86844e-09	2	220505523	F	II	SLC4A3	ExonBnd	opensea	ExonBnd-opensea		rs200578821	38
cg10681083	0.832773	0.82036	0.0124134	0.0124134	27.1762	4.62508e-08	22	38427744	R	II	POLR2F	Body	opensea	Body-opensea		rs145277107	50
cg06727632	0.943164	0.930773	0.0123907	0.0123907	33.0823	1.31508e-08	11	121436140	R	II	SORL1	Body	opensea	Body-opensea		rs535668204	1
cg21269819	0.866632	0.879022	-0.0123894	0.0123894	-32.7349	1.80139e-08	17	78325358	F	II	RNF213	Body	shelf	Body-shelf	chr17:78327673-78327966	rs560267510	9
cg04344584	0.853373	0.840997	0.0123758	0.0123758	46.8393	6.34801e-12	1	3410161	R	II	MEGF6	Body	opensea	Body-opensea		rs553708859;rs576902068;rs545849218	48;34;29
cg09371690	0.848104	0.860478	-0.0123742	0.0123742	-28.8323	7.53929e-09	20	60827472	R	II	OSBPL2	5'UTR	opensea	5'UTR-opensea		rs554418112;rs188624131	45;6
cg12662638	0.865215	0.852845	0.0123703	0.0123703	32.0987	5.35951e-09	19	4049807	R	II	ZBTB7A	Body	shore	Body-shore	chr19:4047754-4048428	rs572397920;rs553472918;rs189036886	50;28;24
cg12411553	0.862624	0.874981	-0.0123569	0.0123569	-42.6632	7.25785e-11	1	220671828	F	II		IGR	opensea	IGR-opensea		rs543179582	8
cg16969227	0.817073	0.82942	-0.0123468	0.0123468	-30.0064	1.23493e-08	13	44982026	F	II		IGR	opensea	IGR-opensea		rs532926838;rs115683028	5;37
cg25148341	0.772605	0.784924	-0.012319	0.012319	-37.2162	3.85512e-10	5	14849935	R	II	ANKH	Body	opensea	Body-opensea		rs536531464	49
cg18862883	0.752611	0.740293	0.012318	0.012318	27.4229	8.26553e-08	1	7728694	R	II	CAMTA1	Body	shelf	Body-shelf	chr1:7723400-7725175
cg18804945	0.876851	0.864533	0.0123177	0.0123177	45.232	2.26098e-12	22	38324781	R	II	MICALL1	Body	opensea	Body-opensea		rs570151333;rs537460029	14;2
cg10604241	0.855697	0.868005	-0.012308	0.012308	-33.9	1.66006e-09	8	131327235	R	II	ASAP1	Body	opensea	Body-opensea		rs556447019;rs79290073;rs535903111	43;8;1
cg09881808	0.877883	0.890171	-0.0122887	0.0122887	-36.9772	5.65408e-10	8	124190481	F	II	FAM83A	TSS1500	opensea	TSS1500-opensea		rs560720999;rs16898088;rs543279257	0;20;43
cg11682959	0.858559	0.870847	-0.0122879	0.0122879	-30.2383	1.48506e-08	7	84505961	F	II		IGR	opensea	IGR-opensea		rs536147325	42
cg01265383	0.136702	0.124416	0.0122854	0.0122854	23.5483	8.35011e-08	3	196045120	F	I	TCTEX1D2	1stExon	island	1stExon-island	chr3:196044436-196045284	rs577678348	45
cg17155111	0.786851	0.799135	-0.0122837	0.0122837	-36.9648	2.06346e-10	15	85395928	F	II	ALPK3	Body	opensea	Body-opensea		rs143248856	14
cg04663264	0.723464	0.711185	0.0122792	0.0122792	34.2061	4.94489e-10	3	45214705	F	II		IGR	opensea	IGR-opensea		rs577164615;rs185425044;rs9811805;rs150455362	0;23;41;43
cg19662219	0.815211	0.82747	-0.0122587	0.0122587	-25.1883	6.82462e-08	15	34260719	R	II	AVEN	Body	opensea	Body-opensea		rs540341664;rs564970843;rs145316966;rs193168841	32;12;9;1
cg16970310	0.800548	0.812798	-0.0122497	0.0122497	-25.9591	3.36559e-08	6	165822992	F	II	MIR7641-2	TSS200	opensea	TSS200-opensea		rs528362387;rs547040590	8;37
cg15565809	0.866612	0.878862	-0.0122495	0.0122495	-30.4498	3.56694e-08	2	182290868	R	II		IGR	opensea	IGR-opensea		rs112378250;rs183326280;rs530363137	48;20;9
cg06700606	0.681241	0.693488	-0.0122472	0.0122472	-30.9987	5.47466e-10	5	179621621	R	II	RASGEF1C	5'UTR	opensea	5'UTR-opensea		rs142873489	42
cg20108600	0.863561	0.875807	-0.0122461	0.0122461	-35.5596	3.36352e-10	8	125464547	F	II	TRMT12	1stExon	opensea	1stExon-opensea		rs192804139;rs575630055	4;25
cg25389269	0.194542	0.1823	0.0122414	0.0122414	40.0072	4.37375e-11	14	21493291	F	I	NDRG2	5'UTR	island	5'UTR-island	chr14:21492735-21494270	rs530382538;rs540943432	5;29
cg15287095	0.85798	0.870215	-0.0122349	0.0122349	-32.159	6.17985e-10	2	23584501	R	II		IGR	opensea	IGR-opensea		rs555111469	2
cg08896042	0.650222	0.662454	-0.0122327	0.0122327	-23.9154	3.60669e-08	17	20458986	F	II		IGR	opensea	IGR-opensea		rs564772446;rs192807968	6;8
cg04240493	0.170335	0.158113	0.0122224	0.0122224	45.2	1.75263e-11	3	148414664	F	II	AGTR1	TSS1500	shore	TSS1500-shore	chr3:148415442-148415932	rs576207447;rs188841603	29;36
cg22016913	0.751846	0.739626	0.0122204	0.0122204	31.5403	3.36603e-09	16	11487329	R	II		IGR	opensea	IGR-opensea		rs562473979;rs531321518;rs548247567;rs568766240	45;42;38;2
cg23697780	0.875367	0.887584	-0.0122169	0.0122169	-29.7315	3.3504e-09	8	65712412	R	II	CYP7B1	TSS1500	shore	TSS1500-shore	chr8:65710990-65711722
cg05755707	0.888074	0.900264	-0.0121899	0.0121899	-36.9068	4.44371e-10	4	184626186	R	II	TRAPPC11	Body	opensea	Body-opensea		rs200989029;rs532244366;rs149934183;rs79804817	18;5;2;1
cg04295209	0.786066	0.773878	0.012188	0.012188	25.0444	3.8194e-08	19	38585955	F	II	SIPA1L3	Body	opensea	Body-opensea		rs561666056	45
cg26327947	0.769756	0.781943	-0.0121869	0.0121869	-27.378	6.85816e-08	1	206950985	R	II		IGR	opensea	IGR-opensea		rs529728896;rs549183548;rs571680740	46;38;2
cg00413849	0.143845	0.13166	0.0121843	0.0121843	37.7876	8.79776e-09	1	167906156	F	II	BRP44	TSS1500	island	TSS1500-island	chr1:167905027-167906801	rs146520790;rs143132333;rs200625438	3;24;50
cg25665265	0.740266	0.752425	-0.0121591	0.0121591	-28.9544	1.31177e-09	1	10819110	F	II	CASZ1	5'UTR	opensea	5'UTR-opensea		rs138340782	45
cg25953952	0.853731	0.865882	-0.0121508	0.0121508	-37.2339	1.52033e-11	8	1418893	R	II		IGR	opensea	IGR-opensea		rs75714969;rs28367414	7;1
cg27643205	0.488936	0.50107	-0.0121336	0.0121336	-26.8292	2.11045e-08	12	56507491	F	II	PA2G4	3'UTR	opensea	3'UTR-opensea		rs79005435;rs563595691	0;24
cg22820921	0.450669	0.438546	0.0121233	0.0121233	55.2752	1.75101e-13	7	94287242	F	I	PEG10	5'UTR	shore	5'UTR-shore	chr7:94284858-94286527	rs572648495;rs544794258;rs565048674	0;7;28
cg07148130	0.855632	0.843511	0.0121203	0.0121203	26.5598	1.11091e-08	16	8955760	R	II	CARHSP1	5'UTR	opensea	5'UTR-opensea		rs118114637;rs558154950;rs180945014	27;26;1
cg13449831	0.757214	0.769324	-0.01211	0.01211	-34.7695	1.14265e-10	8	144312948	R	II		IGR	shore	IGR-shore	chr8:144311708-144311985	rs564928483	51
cg20502011	0.884545	0.896654	-0.0121092	0.0121092	-32.8214	9.74403e-10	18	53750536	R	II		IGR	opensea	IGR-opensea		rs547990934;rs566106273;rs144900709	24;8;6
cg10853010	0.880738	0.892838	-0.0120993	0.0120993	-24.7202	8.61358e-08	17	39507269	R	II	KRT33A	TSS1500	opensea	TSS1500-opensea		rs565547949;rs113264885;rs111829803	10;9;1
cg24439166	0.818278	0.830369	-0.0120912	0.0120912	-32.9106	5.76717e-11	3	105245724	F	II	ALCAM	Body	opensea	Body-opensea		rs575848686;rs73192759;rs186799179	1;18;40
cg26545307	0.911849	0.923933	-0.0120838	0.0120838	-59.4634	1.99748e-14	2	141958753	F	II	LRP1B	Body	opensea	Body-opensea		rs116159904;rs61483843;rs114589852;rs56702035	0;5;24;49
cg04149897	0.877142	0.86506	0.0120823	0.0120823	30.6478	5.37563e-08	8	144401094	R	II	TOP1MT	Body	shore	Body-shore	chr8:144399189-144399391	rs559998074;rs533377973;rs551429628	20;17;2
cg15013177	0.875424	0.8875	-0.0120764	0.0120764	-39.3178	9.62752e-11	3	1134366	F	II	CNTN6	TSS1500	opensea	TSS1500-opensea		rs145506852;rs78996392;rs138018158	1;38;40
cg14277543	0.617564	0.605493	0.0120706	0.0120706	26.4798	6.31264e-08	9	130274385	R	I	FAM129B	Body	shelf	Body-shelf	chr9:130271237-130271447
cg22671939	0.826166	0.814097	0.0120689	0.0120689	23.743	9.36812e-08	10	1000300	F	II		IGR	opensea	IGR-opensea		rs541930570;rs561800447	0;4
cg08251029	0.351756	0.339687	0.0120688	0.0120688	34.1598	1.55929e-09	3	52489432	R	I	TNNC1	TSS1500	island	TSS1500-island	chr3:52489417-52490008	rs559570068	9
cg11698827	0.863848	0.851782	0.0120664	0.0120664	27.0165	4.98993e-08	19	45600540	F	II		IGR	shelf	IGR-shelf	chr19:45596086-45596871	rs530191995;rs190084215;rs370353875;rs733289;rs538611950	14;26;32;46;49
cg21818180	0.869626	0.857565	0.0120616	0.0120616	43.3325	1.53361e-11	3	39142036	R	II	GORASP1	Body	opensea	Body-opensea		rs115727365	39
cg17385705	0.88391	0.895971	-0.0120611	0.0120611	-39.0451	3.08867e-10	19	51084661	R	II		IGR	opensea	IGR-opensea		rs528526704	21
cg18222371	0.814802	0.826845	-0.0120428	0.0120428	-27.7325	4.57617e-08	1	65524217	R	II	MIR101-1	TSS200	opensea	TSS200-opensea		rs375601839;rs150129220;rs200269410	15;13;9
cg04571129	0.858559	0.870594	-0.0120346	0.0120346	-30.5139	2.5987e-08	2	3472828	F	II	TTC15	Body	opensea	Body-opensea		rs570078089;rs530967936;rs139661055;rs570753515	0;14;36;42
cg03755872	0.77857	0.790574	-0.012004	0.012004	-26.3303	1.98549e-09	11	130516255	R	II		IGR	opensea	IGR-opensea		rs192379089;rs58994936	10;2
cg20624325	0.787333	0.775337	0.0119961	0.0119961	33.2184	8.24445e-10	3	50270958	F	II	GNAI2	5'UTR	shelf	5'UTR-shelf	chr3:50273268-50273901	rs587772694	11
cg09414863	0.779349	0.767359	0.0119906	0.0119906	36.8164	2.03138e-10	1	85049548	R	II		IGR	opensea	IGR-opensea		rs142507049;rs146792221	3;1
cg05390516	0.903739	0.915716	-0.011976	0.011976	-42.1071	1.65385e-10	13	115042160	F	II		IGR	opensea	IGR-opensea		rs186191961;rs190303094;rs75705480	5;8;20
cg22367004	0.903727	0.915699	-0.0119722	0.0119722	-47.9461	1.03216e-11	12	14683004	F	II	PLBD1	Body	opensea	Body-opensea		rs192952774;rs536061685;rs577177425	1;9;29
cg09585688	0.87498	0.88695	-0.0119701	0.0119701	-32.6391	4.22862e-09	19	14883232	R	II	ADGRE2	Body	opensea	Body-opensea		rs61732003;rs200754063;rs115448457;rs200777322	32;19;8;2
cg07252482	0.839876	0.85183	-0.0119539	0.0119539	-31.4016	3.77458e-10	10	130427664	R	II		IGR	opensea	IGR-opensea		rs566907582;rs11016394;rs115725275;rs570973170	15;14;7;1
cg17996892	0.847831	0.835881	0.0119494	0.0119494	33.8103	3.83429e-08	17	26832584	R	II		IGR	opensea	IGR-opensea		rs186869372	32
cg09635984	0.891242	0.903184	-0.0119416	0.0119416	-34.5963	1.36256e-09	2	39944333	R	II	TMEM178	Body	opensea	Body-opensea		rs147809327;rs141827016;rs185395702;rs190057123	50;35;30;1
cg13129380	0.773862	0.785791	-0.0119297	0.0119297	-40.7953	6.66675e-11	11	69931212	R	II	ANO1	Body	shelf	Body-shelf	chr11:69933919-69934209	rs151270390	7
cg03211636	0.877225	0.889138	-0.0119129	0.0119129	-29.6362	4.60365e-08	1	8354313	F	II		IGR	opensea	IGR-opensea		rs533975464;rs549230045;rs567342138;rs116607615	9;15;21;50
cg19696891	0.477176	0.465264	0.0119114	0.0119114	38.4761	5.57927e-11	19	54057705	R	I	ZNF331	5'UTR	island	5'UTR-island	chr19:54057414-54058254	rs537684178	47
cg14219562	0.83028	0.842185	-0.0119052	0.0119052	-33.5046	1.8213e-09	21	42617934	R	II	BACE2	Body	island	Body-island	chr21:42617817-42618020	rs147444345	27
cg09881503	0.874602	0.862702	0.0119005	0.0119005	45.1461	8.36589e-12	22	19506979	R	II	CDC45L	3'UTR	shelf	3'UTR-shelf	chr22:19510871-19512254
cg23381609	0.840475	0.852349	-0.0118736	0.0118736	-28.557	7.92462e-08	3	143000682	R	II	SLC9A9	Body	opensea	Body-opensea		rs553538178;rs146335460;rs186925632	47;8;2
cg08322866	0.822193	0.810321	0.011872	0.011872	33.0043	6.58515e-10	2	27317515	R	II	KHK	Body	opensea	Body-opensea		rs201650300	48
cg26588072	0.844191	0.856055	-0.0118632	0.0118632	-33.4733	7.33726e-09	11	34492252	F	II	CAT	Body	opensea	Body-opensea		rs530813555	1
cg07340542	0.827649	0.815787	0.0118623	0.0118623	35.8441	6.5044e-10	20	50082261	R	II	NFATC2	Body	opensea	Body-opensea		rs563374108	14
cg23283301	0.904399	0.916257	-0.0118581	0.0118581	-50.9842	4.2519e-12	1	211377990	R	II		IGR	shelf	IGR-shelf	chr1:211380406-211380783	rs12063878;rs541018580;rs559440320;rs533014700;rs551512200;rs148267230	40;31;29;10;9;1
cg12318342	0.821202	0.833058	-0.0118559	0.0118559	-22.4521	4.7305e-09	10	62225897	F	II	ANK3	Body	opensea	Body-opensea
cg06789677	0.827588	0.839443	-0.0118549	0.0118549	-27.481	6.55594e-09	10	108525625	R	II	SORCS1	Body	opensea	Body-opensea		rs142498201	5
cg24624624	0.375551	0.3637	0.0118511	0.0118511	36.8058	1.31681e-08	11	66036125	R	I	RAB1B	5'UTR	island	5'UTR-island	chr11:66035828-66036808	rs547725725;rs112419770;rs567424548	50;49;37
cg12612213	0.746237	0.734397	0.0118402	0.0118402	28.8773	7.06813e-08	3	184285903	F	II	EPHB3	Body	shore	Body-shore	chr3:184286935-184287329	rs573814821	0
cg19634985	0.824847	0.813012	0.0118344	0.0118344	33.2254	4.1965e-09	17	26098245	R	II	NOS2	Body	opensea	Body-opensea		rs28999410;rs544596486	30;2
cg00861746	0.817943	0.80611	0.0118332	0.0118332	37.7666	4.55197e-10	19	17994715	F	II	SLC5A5	Body	opensea	Body-opensea		rs559355247;rs577226533	32;35
cg08788291	0.81854	0.830364	-0.011824	0.011824	-30.5423	1.02473e-08	17	73628166	F	II	RECQL5	Body	shore	Body-shore	chr17:73627542-73627824	rs116168529;rs534298017	1;30
cg18116813	0.892096	0.903919	-0.0118231	0.0118231	-32.1336	9.05805e-09	6	91225725	R	II	MAP3K7	3'UTR	opensea	3'UTR-opensea		rs548133972	9
cg03958364	0.936211	0.948032	-0.0118213	0.0118213	-71.934	1.12097e-15	2	46264428	F	II	PRKCE	Body	opensea	Body-opensea		rs539272198;rs193123228	0;34
cg07096051	0.896807	0.90862	-0.0118129	0.0118129	-43.7844	7.1407e-12	11	45703871	R	II		IGR	opensea	IGR-opensea		rs569751513;rs189395181;rs181799895	16;9;8
cg09590401	0.719546	0.731358	-0.0118116	0.0118116	-26.9774	1.73726e-08	12	132106088	R	II		IGR	opensea	IGR-opensea		rs576628369	19
cg07677843	0.905283	0.893471	0.0118114	0.0118114	33.4173	8.67902e-09	1	21049317	F	II	SH2D5	Body	opensea	Body-opensea		rs376039782;rs549515351;rs550382801;rs567868474	1;16;16;25
cg07774369	0.907528	0.895717	0.0118105	0.0118105	25.7949	5.0682e-08	18	72449593	R	II	ZNF407	Body	opensea	Body-opensea
cg19363376	0.216107	0.204299	0.0118084	0.0118084	41.4002	1.16496e-10	14	55518396	F	I	MAPK1IP1L	1stExon	island	1stExon-island	chr14:55518131-55518957	rs372122948;rs536940021;rs376421904;rs369318488;rs537066847;rs186346895;rs375878355	5;16;17;21;27;31;36
cg26428962	0.855181	0.866982	-0.0118009	0.0118009	-38.4152	9.62841e-10	14	76550208	F	II		IGR	opensea	IGR-opensea		rs542140742;rs562012593;rs527717683	1;9;51
cg24693865	0.874338	0.886137	-0.011799	0.011799	-31.3908	7.90612e-09	17	16275374	R	II		IGR	opensea	IGR-opensea		rs146955733;rs137933038	25;1
cg18794793	0.806916	0.795122	0.0117943	0.0117943	27.6578	6.32378e-08	16	4718904	R	II	MGRN1	Body	opensea	Body-opensea		rs146876163	1
cg26730017	0.701271	0.68948	0.0117908	0.0117908	28.541	4.27481e-08	16	88358185	F	II		IGR	shelf	IGR-shelf	chr16:88355722-88356047	rs114712035;rs555841285;rs6603052;rs543760975	6;35;42;47
cg08570458	0.887392	0.899178	-0.0117861	0.0117861	-34.2367	2.32993e-09	2	45497191	R	II		IGR	opensea	IGR-opensea		rs187083700;rs577544658	6;1
cg27084622	0.834919	0.846703	-0.0117843	0.0117843	-19.6432	9.3737e-08	6	159462964	R	II	TAGAP	5'UTR	opensea	5'UTR-opensea		rs184547956;rs117039993;rs536883027	19;17;4
cg14530541	0.0960369	0.0842597	0.0117772	0.0117772	30.8693	1.12302e-08	7	87505794	F	I	DBF4	5'UTR	island	5'UTR-island	chr7:87505100-87506493	rs570992137	25
cg09603520	0.865304	0.877072	-0.0117674	0.0117674	-37.5515	4.8138e-10	6	20432163	R	II	E2F3	Body	opensea	Body-opensea		rs145918706	12
cg01546046	0.411691	0.39993	0.0117601	0.0117601	26.7464	4.54901e-08	14	31494849	F	I	AP4S1	5'UTR	island	5'UTR-island	chr14:31494794-31496056	rs571638493;rs540507486;rs179739	1;39;45
cg23667541	0.892701	0.880946	0.0117556	0.0117556	27.2034	6.04273e-08	19	3941207	R	II	ITGB1BP3	Body	shore	Body-shore	chr19:3942010-3942250	rs202157781;rs150918954;rs200196118;rs199748020;rs79219472	47;46;18;15;1
cg02862454	0.833654	0.821908	0.0117453	0.0117453	28.7211	9.08292e-08	22	51109466	F	II		IGR	shelf	IGR-shelf	chr22:51111935-51113742
cg08012156	0.598149	0.586412	0.0117367	0.0117367	28.2106	1.62137e-08	7	74305752	F	I	PMS2L5	TSS1500	shore	TSS1500-shore	chr7:74306265-74307187	rs587733351;rs587630794;rs139771297;rs587771326	4;25;47;49
cg06004017	0.809426	0.797693	0.0117329	0.0117329	38.9134	1.12907e-10	22	28191222	F	II	MN1	Body	shore	Body-shore	chr22:28192793-28198592	rs550816225	12
cg08500925	0.609175	0.597451	0.0117238	0.0117238	30.9316	7.48461e-09	1	155942342	R	II	ARHGEF2	Body	opensea	Body-opensea
cg18221076	0.900662	0.888948	0.0117134	0.0117134	27.0788	9.35736e-08	6	31442934	F	II		IGR	opensea	IGR-opensea		rs184878001;rs567764341;rs538301412	3;42;46
cg27132932	0.823158	0.834863	-0.0117055	0.0117055	-41.0292	6.61643e-12	9	137638421	F	II	COL5A1	Body	opensea	Body-opensea		rs561368406;rs528179128;rs546298334	0;20;45
cg27105465	0.849042	0.837338	0.011704	0.011704	36.0644	1.17539e-10	17	40337623	F	II	HCRT	TSS200	shore	TSS200-shore	chr17:40335946-40336609	rs180826296	44
cg09446015	0.799841	0.788156	0.0116845	0.0116845	31.5854	5.90774e-09	14	94496179	F	II	OTUB2	Body	shelf	Body-shelf	chr14:94492639-94493297	rs60500606	12
cg26538230	0.821545	0.809866	0.0116789	0.0116789	32.8234	4.71222e-09	4	8603683	F	II	CPZ	Body	opensea	Body-opensea		rs563409383;rs575421077;rs190477748;rs564546392	0;12;15;16
cg09924353	0.844369	0.856041	-0.0116719	0.0116719	-26.7434	4.55792e-08	10	120155536	R	II		IGR	opensea	IGR-opensea		rs556626893;rs576561428;rs369348287;rs187853397	46;18;8;1
cg20340250	0.862429	0.874101	-0.0116713	0.0116713	-28.2809	4.49185e-08	2	86737593	F	II	VPS24	Body	opensea	Body-opensea		rs144144066	8
cg13718559	0.894465	0.882798	0.0116672	0.0116672	32.193	3.83687e-08	12	6383042	F	II		IGR	opensea	IGR-opensea		rs76015155	47
cg23422109	0.812229	0.823889	-0.0116603	0.0116603	-30.0597	6.61539e-09	4	122933093	R	II		IGR	opensea	IGR-opensea		rs556514985;rs570265005;rs539276710	36;2;1
cg18830978	0.306571	0.294924	0.0116465	0.0116465	47.7023	1.53759e-11	13	45563598	R	I	KIAA1704	TSS200	island	TSS200-island	chr13:45563288-45564002	rs199623958;rs557834010;rs573213508	19;17;10
cg02535730	0.832114	0.820474	0.0116402	0.0116402	30.2565	1.20914e-08	1	240308566	R	II	FMN2	Body	opensea	Body-opensea		rs191355901;rs563023669;rs530311675	46;5;2
cg05944599	0.456946	0.468575	-0.011629	0.011629	-26.4609	7.38177e-08	14	57676476	R	II	EXOC5	Body	opensea	Body-opensea		rs565984758	11
cg07472627	0.785023	0.79665	-0.011627	0.011627	-21.9216	3.48361e-08	1	115571528	R	II	TSHB	TSS1500	opensea	TSS1500-opensea		rs150407919;rs138182992;rs571665036	13;9;1
cg05432622	0.864704	0.876314	-0.0116095	0.0116095	-25.4745	4.19116e-08	11	129326748	F	II		IGR	opensea	IGR-opensea		rs375801252;rs576339978;rs538739641	2;17;35
cg03149749	0.801689	0.790086	0.0116029	0.0116029	26.5543	3.15159e-08	22	50741674	R	II	PLXNB2	5'UTR	shelf	5'UTR-shelf	chr22:50745415-50746125	rs534569514	51
cg18152809	0.164331	0.152729	0.0116021	0.0116021	30.428	3.73785e-09	8	42249056	F	I	VDAC3	TSS1500	island	TSS1500-island	chr8:42249055-42249849	rs548791975	26
cg23513686	0.89222	0.880623	0.0115977	0.0115977	42.0052	1.9203e-11	5	178208550	R	II		IGR	opensea	IGR-opensea		rs549343762;rs199635450;rs567905260	35;31;10
cg11922164	0.772239	0.783833	-0.0115934	0.0115934	-26.1526	5.12277e-08	10	46961894	R	II	SYT15	Body	opensea	Body-opensea		rs544106127;rs561519156;rs528932316;rs547157626	47;30;10;2
cg23465967	0.279815	0.26823	0.0115846	0.0115846	50.4971	1.6946e-11	2	111435611	R	I	BUB1	1stExon	island	1stExon-island	chr2:111435318-111435884	rs574830693	23
cg06771303	0.790568	0.778995	0.011573	0.011573	30.9544	6.08357e-09	7	5424540	R	II	TNRC18	Body	shelf	Body-shelf	chr7:5427455-5429037	rs115275456	22
cg21798832	0.834437	0.822869	0.0115682	0.0115682	31.2599	7.54683e-09	17	2291793	R	II	MNT	Body	opensea	Body-opensea		rs189172215;rs138943389;rs574478194	21;20;18
cg13595898	0.911333	0.922873	-0.0115403	0.0115403	-47.9813	1.61016e-11	2	241082087	F	II		IGR	opensea	IGR-opensea		rs555349054;rs577323123	10;18
cg17383024	0.41746	0.405922	0.0115388	0.0115388	45.8058	4.82621e-11	4	87797556	F	I	C4orf36	3'UTR	opensea	3'UTR-opensea		rs551644666;rs566557930	3;10
cg14813458	0.919005	0.930521	-0.0115158	0.0115158	-64.7021	5.53962e-15	2	3493699	F	II		IGR	opensea	IGR-opensea		rs535799378;rs202049755;rs569353608;rs191400791	5;6;8;11
cg06669405	0.86896	0.857456	0.0115033	0.0115033	36.8615	1.97704e-10	11	2926361	F	II	SLC22A18	Body	shelf	Body-shelf	chr11:2930289-2931093	rs538894646;rs553489924;rs565626609	4;13;43
cg00877822	0.668576	0.657076	0.0114998	0.0114998	29.8356	4.41081e-08	17	4437549	F	II	SPNS2	Body	shore	Body-shore	chr17:4439300-4439705	rs78555253;rs555108048;rs139545659	18;26;43
cg19701264	0.786199	0.774704	0.0114947	0.0114947	29.8532	1.86939e-08	19	8212385	F	II	FBN3	TSS200	shore	TSS200-shore	chr19:8214335-8214699	rs548042156;rs180754601;rs200898032;rs187314298	0;1;26;31
cg17472610	0.859626	0.871117	-0.0114904	0.0114904	-29.3102	2.77188e-08	7	101723410	R	II	CUX1	Body	opensea	Body-opensea		rs559391715	21
cg12014634	0.876891	0.865404	0.0114872	0.0114872	30.6996	7.19867e-09	13	30088193	F	II	SLC7A1	3'UTR	shore	3'UTR-shore	chr13:30088558-30088772	rs566837486;rs189318665	15;35
cg19982108	0.784694	0.796175	-0.0114806	0.0114806	-29.3565	5.70859e-09	2	121302460	R	II		IGR	opensea	IGR-opensea		rs543682049	1
cg06716922	0.88845	0.89993	-0.01148	0.01148	-32.8542	1.68856e-08	16	3872322	F	II	CREBBP	Body	opensea	Body-opensea		rs531125205;rs368283792;rs571111776	1;5;7
cg10413513	0.831623	0.843097	-0.0114741	0.0114741	-32.1608	6.39649e-09	16	7106265	R	II	A2BP1	Body	opensea	Body-opensea		rs149324335;rs571876646;rs538988101;rs183767629;rs188208321	43;30;21;13;2
cg13846682	0.11376	0.102287	0.0114727	0.0114727	58.4439	1.36577e-12	14	34931391	R	II	C14orf147	1stExon	opensea	1stExon-opensea		rs150387128;rs201297990	33;14
cg13180971	0.845436	0.833969	0.0114671	0.0114671	29.3042	3.73219e-08	12	116853116	F	II		IGR	opensea	IGR-opensea		rs116633334	4
cg25515288	0.913896	0.925361	-0.0114649	0.0114649	-46.8307	4.88531e-11	17	9348882	F	II	STX8	Body	opensea	Body-opensea
cg21739049	0.732547	0.72109	0.0114566	0.0114566	30.371	5.12626e-08	19	38688199	R	II	SIPA1L3	Body	shelf	Body-shelf	chr19:38684166-38684411	rs571635382;rs181984198;rs554336276	39;31;28
cg17248540	0.875044	0.863589	0.0114549	0.0114549	32.1795	5.48936e-10	16	69143500	R	II	HAS3	Body	island	Body-island	chr16:69143499-69143919	rs2232227	21
cg17807863	0.800871	0.812308	-0.0114368	0.0114368	-33.6876	5.23893e-09	5	150418695	F	II	TNIP1	Body	opensea	Body-opensea		rs142888403;rs537740969;rs549675286;rs568866865;rs200564984	0;1;39;42;51
cg03456651	0.896777	0.885342	0.0114345	0.0114345	34.1454	7.28579e-09	10	73479833	F	II	C10orf105	5'UTR	opensea	5'UTR-opensea		rs577245950	0
cg02426940	0.741617	0.730182	0.0114344	0.0114344	39.8853	8.20609e-11	15	75647225	F	II	NEIL1	Body	shore	Body-shore	chr15:75648404-75648709	rs556122939;rs567955231;rs538479174;rs556803710	0;1;3;9
cg25588697	0.782496	0.793929	-0.0114332	0.0114332	-34.5808	1.55689e-08	11	71149985	R	II	DHCR7	Body	shelf	Body-shelf	chr11:71146442-71146862	rs551260416;rs200232012	10;2
cg20083995	0.910404	0.898971	0.0114329	0.0114329	38.6281	1.59143e-10	8	101969612	R	II		IGR	opensea	IGR-opensea		rs182540658;rs186371571;rs529898042	14;8;2
cg06279120	0.851437	0.840005	0.0114326	0.0114326	30.125	3.65005e-08	3	10820961	R	II		IGR	opensea	IGR-opensea		rs573552552;rs540834870	36;35
cg05880782	0.809696	0.821129	-0.0114323	0.0114323	-34.4678	1.34207e-08	17	41108560	R	II	AARSD1	ExonBnd	opensea	ExonBnd-opensea		rs140763120;rs150118480	21;1
cg16351998	0.838131	0.849563	-0.011432	0.011432	-29.6238	9.40435e-09	6	136873379	R	II	MAP7	TSS1500	shore	TSS1500-shore	chr6:136870826-136872145	rs542466893	4
cg04223988	0.802888	0.814312	-0.0114239	0.0114239	-33.6088	9.6062e-10	17	25798180	F	II	KSR1	TSS1500	opensea	TSS1500-opensea		rs532383446	22
cg23638224	0.895756	0.907178	-0.0114213	0.0114213	-38.6824	7.82122e-10	13	113512959	R	II	ATP11A	Body	opensea	Body-opensea		rs533007059;rs146520325	26;1
cg00496967	0.749404	0.737995	0.0114091	0.0114091	34.0197	6.90642e-09	17	15371256	R	II	CDRT4	TSS1500	opensea	TSS1500-opensea		rs140630105;rs114521806	48;2
cg26941476	0.791088	0.77968	0.0114073	0.0114073	31.4827	1.54438e-08	5	137790999	R	II		IGR	opensea	IGR-opensea		rs114769783	20
cg10420494	0.82629	0.837686	-0.0113966	0.0113966	-34.31	4.05164e-09	14	80602908	R	II		IGR	opensea	IGR-opensea		rs116483319;rs530171538;rs540312721	37;35;2
cg08911444	0.77531	0.763915	0.0113956	0.0113956	32.9212	9.64945e-09	16	4159918	R	II	ADCY9	Body	opensea	Body-opensea		rs189678733;rs150551367;rs140521650;rs550558327	50;29;7;2
cg02265379	0.410764	0.399378	0.0113855	0.0113855	33.625	4.85786e-09	5	87898506	F	I	LOC645323	Body	island	Body-island	chr5:87898488-87898736	rs370986005	42
cg18404335	0.853524	0.864896	-0.011372	0.011372	-34.9078	1.94655e-10	6	166869078	F	II	RPS6KA2	Body	island	Body-island	chr6:166868758-166869230	rs145779484;rs180788746	31;36
cg20984972	0.784496	0.773129	0.0113668	0.0113668	30.144	4.3061e-08	19	3390125	F	II	NFIC	Body	shore	Body-shore	chr19:3387963-3388203
cg16055091	0.815859	0.804496	0.0113628	0.0113628	35.4456	7.49659e-09	1	201980375	F	II	ELF3	Body	opensea	Body-opensea		rs371504589	12
cg18840359	0.857119	0.868469	-0.0113493	0.0113493	-35.0713	5.24085e-09	11	63377054	R	II	PLA2G16	Body	opensea	Body-opensea		rs183073723;rs188246834	28;1
cg10152961	0.851537	0.862884	-0.0113477	0.0113477	-37.7961	3.04256e-10	17	917363	R	II	ABR	Body	shore	Body-shore	chr17:915736-915979	rs184517606	18
cg08808919	0.848652	0.837309	0.0113428	0.0113428	31.4889	6.77606e-10	17	79874008	R	II	SIRT7	Body	shore	Body-shore	chr17:79875425-79876124	rs190407118;rs150916715;rs575311350	51;2;1
cg10414717	0.90482	0.893487	0.0113329	0.0113329	22.631	9.75574e-08	16	15012730	R	II		IGR	island	IGR-island	chr16:15012708-15013276	rs545327239;rs554148196	28;14
cg02485741	0.854942	0.866263	-0.0113213	0.0113213	-29.5954	2.47086e-08	11	69290669	F	II		IGR	opensea	IGR-opensea		rs549080010;rs146523998;rs534616189	1;19;24
cg06492821	0.362935	0.351616	0.0113187	0.0113187	35.5017	2.15975e-09	16	53537101	F	I	AKTIP	1stExon	island	1stExon-island	chr16:53536501-53537685	rs538400363	12
cg06392470	0.874212	0.885503	-0.0112915	0.0112915	-30.727	3.25842e-08	6	91263241	R	II	MAP3K7	Body	opensea	Body-opensea		rs200376548;rs545383999	4;2
cg05640206	0.67808	0.666792	0.0112874	0.0112874	30.1821	2.81594e-08	19	3274388	F	II	CELF5	Body	shore	Body-shore	chr19:3275608-3275970	rs149627878;rs143396933	14;44
cg00681566	0.426073	0.414788	0.0112847	0.0112847	40.8876	1.55159e-10	10	54170928	F	I		IGR	island	IGR-island	chr10:54170771-54170978	rs544392442;rs183714693;rs530426121	25;33;44
cg18210562	0.799661	0.788389	0.011273	0.011273	28.2553	4.6316e-08	8	21920845	R	II	EPB49	5'UTR	shelf	5'UTR-shelf	chr8:21923840-21924633	rs554287827;rs573165538	2;1
cg08133657	0.868622	0.879891	-0.0112689	0.0112689	-34.0589	4.96827e-08	17	41825440	F	II		IGR	opensea	IGR-opensea
cg21764843	0.822396	0.833662	-0.0112653	0.0112653	-26.8504	8.42914e-08	2	26692918	F	II	OTOF	Body	opensea	Body-opensea		rs4665327;rs74479487	33;50
cg24799710	0.45278	0.44152	0.0112599	0.0112599	56.165	1.11602e-12	5	42469007	R	I	GHR	5'UTR	opensea	5'UTR-opensea		rs576470699;rs142373953;rs555292910;rs184297232	45;17;9;8
cg12397924	0.429919	0.418663	0.0112568	0.0112568	57.4649	2.9149e-12	7	94287186	F	I	PEG10	5'UTR	shore	5'UTR-shore	chr7:94284858-94286527	rs542246674	41
cg27416848	0.925267	0.936516	-0.0112486	0.0112486	-44.8721	4.67588e-10	2	111977269	R	II		IGR	shelf	IGR-shelf	chr2:111980804-111981163	rs565436611	1
cg19384373	0.506336	0.517574	-0.0112385	0.0112385	-30.0187	5.88637e-09	9	99962039	R	II	ZNF322B	TSS200	shore	TSS200-shore	chr9:99962136-99962426	rs146919295;rs532775337;rs564930257;rs547876952	48;47;35;9
cg12948543	0.906603	0.895371	0.0112322	0.0112322	33.9264	8.29754e-09	14	105851564	R	II	PACS2	Body	shore	Body-shore	chr14:105851751-105851987	rs117874407;rs587613223;rs587676251	39;31;30
cg13894747	0.802701	0.791472	0.0112298	0.0112298	31.7484	1.51936e-09	1	25346259	R	II		IGR	opensea	IGR-opensea		rs530788277;rs542547155;rs560839475;rs528316118;rs114988348;rs115674030	48;47;37;30;26;17
cg20667949	0.853244	0.864473	-0.0112289	0.0112289	-34.9963	2.68523e-09	2	239965294	R	II		IGR	opensea	IGR-opensea		rs561731778	1
cg00660708	0.877044	0.865818	0.0112261	0.0112261	31.8132	7.51516e-09	7	128434130	F	II	CCDC136	Body	shelf	Body-shelf	chr7:128430707-128432003	rs111487009;rs527415888;rs146943746;rs80229537	0;1;32;50
cg23883909	0.939304	0.95053	-0.0112258	0.0112258	-60.2737	7.65915e-14	17	5235019	F	II	RABEP1	Body	opensea	Body-opensea		rs578016461	23
cg25178645	0.907733	0.89652	0.0112128	0.0112128	39.2006	3.29328e-09	1	25228687	R	II	RUNX3	Body	island	Body-island	chr1:25228496-25229132	rs145354992	34
cg18440818	0.806681	0.817883	-0.0112017	0.0112017	-21.7319	5.35621e-08	8	22005545	F	II	LGI3	3'UTR	opensea	3'UTR-opensea		rs556627409;rs11550101;rs535896704	16;35;36
cg21780600	0.912421	0.901219	0.0112012	0.0112012	32.3291	7.97302e-09	7	34013871	F	II	BMPER	Body	opensea	Body-opensea		rs75220670;rs532969999;rs187009026	0;15;26
cg24451742	0.795198	0.806397	-0.0111985	0.0111985	-33.2295	2.07215e-09	19	11311555	R	II	DOCK6	Body	shore	Body-shore	chr19:11312571-11312785	rs199764395	43
cg01939236	0.851908	0.840724	0.0111846	0.0111846	33.408	2.88475e-10	1	3321337	F	II	PRDM16	Body	island	Body-island	chr1:3321269-3322310	rs191798831	15
cg09275427	0.806708	0.795535	0.0111727	0.0111727	26.8952	3.19152e-08	22	30824776	R	II	MTP18	3'UTR	shelf	3'UTR-shelf	chr22:30821625-30822010	rs13058535	23
cg08027433	0.871124	0.859955	0.0111683	0.0111683	32.3041	1.16003e-08	5	90070	R	II		IGR	shore	IGR-shore	chr5:92007-92438	rs545866007;rs564550067	27;2
cg20027547	0.902152	0.890993	0.0111593	0.0111593	38.9271	1.2433e-09	1	10775404	R	II	CASZ1	5'UTR	opensea	5'UTR-opensea		rs79865085	23
cg24203937	0.791749	0.780598	0.0111509	0.0111509	34.3573	1.81599e-09	8	11277700	R	II	FAM167A-AS1	Body	opensea	Body-opensea		rs557746763;rs566614911;rs533871971;rs188604179	45;33;2;1
cg18484488	0.89501	0.906155	-0.0111447	0.0111447	-39.7206	1.57735e-09	14	101490118	F	II	MIR299	TSS200	opensea	TSS200-opensea
cg12907817	0.853256	0.842115	0.0111413	0.0111413	30.9255	6.52469e-08	5	6446895	F	I		IGR	shore	IGR-shore	chr5:6448753-6449629	rs538806363	42
cg27359885	0.863106	0.874237	-0.0111309	0.0111309	-37.8004	3.65966e-12	15	94651187	R	II	LINC01581	TSS200	opensea	TSS200-opensea
cg27395757	0.884054	0.895182	-0.0111283	0.0111283	-25.919	5.26733e-08	13	113291815	F	II		IGR	opensea	IGR-opensea		rs563997102;rs189238788;rs543401979	9;19;24
cg10399824	0.914469	0.925594	-0.0111252	0.0111252	-57.9848	1.08356e-12	10	121048354	F	II	GRK5	Body	opensea	Body-opensea		rs190291460;rs550388526	6;16
cg21277461	0.90478	0.915903	-0.0111231	0.0111231	-32.6724	6.45737e-08	10	121185325	R	II	GRK5	Body	opensea	Body-opensea		rs562192353;rs114727202	10;2
cg25199667	0.786823	0.79794	-0.0111171	0.0111171	-29.6432	7.51136e-08	5	151082206	R	II		IGR	opensea	IGR-opensea		rs137998482	8
cg22114945	0.871422	0.860309	0.011113	0.011113	30.7523	1.77841e-08	16	612164	R	II	PRR35	5'UTR	shore	5'UTR-shore	chr16:609772-611178	rs376875172;rs572389697;rs542970246;rs576108920;rs117938812	39;32;22;16;2
cg12654770	0.464387	0.453275	0.0111117	0.0111117	31.8847	4.05592e-08	10	52487693	F	I		IGR	opensea	IGR-opensea		rs12253936;rs182201092;rs558003691;rs10821669	13;17;22;31
cg01273397	0.889961	0.901071	-0.0111094	0.0111094	-33.7741	2.2988e-09	10	79963291	F	II		IGR	opensea	IGR-opensea		rs553858896;rs151062821;rs1149741	25;26;45
cg18948234	0.747548	0.758657	-0.0111088	0.0111088	-32.285	1.23076e-08	13	114785088	R	II	RASA3	Body	shore	Body-shore	chr13:114786335-114786537
cg04107773	0.288423	0.277314	0.0111086	0.0111086	33.8849	3.60771e-08	20	62273555	R	II	STMN3	Body	island	Body-island	chr20:62272291-62273972	rs139855814;rs149816800;rs201726960	38;21;9
cg23279833	0.695356	0.70646	-0.0111039	0.0111039	-28.2143	4.45034e-08	17	74141401	F	II	RNF157	Body	shelf	Body-shelf	chr17:74135922-74137802	rs190235226;rs535226941;rs554914546	0;1;8
cg24312730	0.747212	0.758315	-0.0111031	0.0111031	-26.3709	6.03666e-08	15	101738274	F	II	CHSY1	Body	opensea	Body-opensea		rs186259425;rs567299372;rs80237559	16;40;46
cg20296924	0.869355	0.880445	-0.0110904	0.0110904	-26.5582	7.40902e-08	2	3654470	F	II	COLEC11	Body	opensea	Body-opensea
cg25804447	0.874363	0.863276	0.011086	0.011086	34.2392	3.52939e-09	19	1279189	R	II	C19orf24	3'UTR	shore	3'UTR-shore	chr19:1280712-1281170	rs534666867;rs201546106;rs182862456	21;8;7
cg07668999	0.851962	0.840876	0.0110854	0.0110854	32.1593	5.85585e-09	11	65631995	F	II	MUS81	Body	shelf	Body-shelf	chr11:65624495-65628596	rs144712177;rs148466876;rs141734852;rs146039854;rs200099847	3;4;15;32;47
cg07744618	0.867762	0.856677	0.0110849	0.0110849	33.8342	7.43076e-09	1	27678015	F	II	SYTL1	Body	island	Body-island	chr1:27675919-27678016	rs141264332;rs200639859	10;40
cg11681219	0.29657	0.285486	0.0110845	0.0110845	49.936	2.33049e-10	1	235291909	F	I	TOMM20	1stExon	island	1stExon-island	chr1:235291740-235292387	rs576710258	23
cg07105533	0.883902	0.894971	-0.011069	0.011069	-33.0632	7.3503e-08	3	11603204	F	II	VGLL4	Body	opensea	Body-opensea		rs2164426;rs7621843;rs191860077	5;25;28
cg06441273	0.881525	0.89259	-0.0110647	0.0110647	-27.1767	3.87112e-08	2	238172278	R	II		IGR	opensea	IGR-opensea		rs116341868;rs191549756;rs547569061;rs570767665	36;31;13;8
cg08174149	0.888492	0.899556	-0.0110635	0.0110635	-37.3576	5.92706e-09	9	126168875	F	II	DENND1A	Body	opensea	Body-opensea		rs544352222;rs562890468	17;26
cg07067152	0.542556	0.553614	-0.011058	0.011058	-20.4583	4.17977e-08	6	153741156	F	II	MIR7641-2	TSS1500	opensea	TSS1500-opensea		rs572923052	12
cg14563989	0.723523	0.734578	-0.0110547	0.0110547	-16.6217	1.82561e-08	15	96241842	F	II		IGR	opensea	IGR-opensea		rs530034765;rs546931402;rs567014705;rs539227297	1;9;13;37
cg18930863	0.882044	0.871003	0.0110416	0.0110416	36.7982	1.36867e-09	11	117389197	R	II	DSCAML1	Body	island	Body-island	chr11:117389186-117389471	rs199647263	42
cg10685621	0.908784	0.919825	-0.0110413	0.0110413	-35.4614	1.20827e-08	19	19417480	F	II	SUGP1	Body	shore	Body-shore	chr19:19416693-19416945	rs76944848	32
cg20096365	0.860845	0.849812	0.0110331	0.0110331	28.5768	1.99026e-08	14	99828104	R	II		IGR	opensea	IGR-opensea		rs562400628;rs559704599	38;28
cg08715466	0.850208	0.861228	-0.0110201	0.0110201	-33.8976	1.48299e-09	12	48391776	R	II	COL2A1	Body	shelf	Body-shelf	chr12:48395368-48395933	rs77680085;rs369398281;rs372953072	9;8;7
cg12467195	0.842082	0.831065	0.0110169	0.0110169	26.1253	2.30069e-08	8	144363043	R	II	LINC01604	Body	shore	Body-shore	chr8:144360666-144361504	rs534990258	1
cg25718643	0.834753	0.823742	0.0110111	0.0110111	32.4884	2.44376e-08	20	20591117	R	II	RALGAPA2	Body	opensea	Body-opensea		rs575070496	37
cg04070427	0.886195	0.875185	0.0110105	0.0110105	41.7806	5.14141e-11	20	34099511	R	II	CEP250	3'UTR	opensea	3'UTR-opensea		rs200151359;rs182066632	36;1
cg12319004	0.910824	0.899817	0.0110071	0.0110071	46.0414	2.18318e-11	1	226078237	F	II	LEFTY1	TSS1500	shelf	TSS1500-shelf	chr1:226075150-226075680
cg16508101	0.791502	0.7805	0.0110026	0.0110026	32.873	9.84358e-09	19	14164284	F	II	PALM3	3'UTR	shelf	3'UTR-shelf	chr19:14168142-14168512
cg15450949	0.701381	0.712383	-0.0110016	0.0110016	-20.1925	5.69711e-08	8	27098444	R	II	STMN4	Body	opensea	Body-opensea		rs1562330	10
cg15335198	0.923488	0.934486	-0.0109974	0.0109974	-62.3836	7.23723e-14	6	31896637	R	II	C2	5'UTR	opensea	5'UTR-opensea		rs138358319;rs200459401;rs149324266;rs367996721	42;17;16;1
cg17540831	0.871594	0.860604	0.0109901	0.0109901	25.499	9.37097e-08	19	4535992	R	II	PLIN5	TSS1500	shore	TSS1500-shore	chr19:4535069-4535339	rs10419003	12
cg19823452	0.805616	0.794632	0.0109845	0.0109845	32.5969	2.00437e-10	19	17326726	R	II	USE1	Body	shore	Body-shore	chr19:17326114-17326551	rs556836963;rs368739262	10;6
cg16063783	0.559816	0.548833	0.0109829	0.0109829	28.3035	4.67695e-08	1	25291720	R	I	RUNX3	TSS1500	opensea	TSS1500-opensea		rs183749351;rs559286313;rs188468174;rs113311066	39;29;25;2
cg02820646	0.806779	0.817762	-0.0109828	0.0109828	-30.5071	2.62203e-09	11	115398838	R	II		IGR	opensea	IGR-opensea		rs546723134;rs11215588;rs535680118;rs549213332;rs186358600	41;33;18;2;1
cg24371377	0.852607	0.863587	-0.0109802	0.0109802	-30.4782	3.15066e-08	13	114881441	F	II	RASA3	Body	shore	Body-shore	chr13:114879041-114879530	rs190841175;rs180942756;rs538814269;rs550783988	0;8;27;47
cg23516949	0.232426	0.221448	0.0109789	0.0109789	38.3248	7.55722e-09	15	44092937	F	II	SERINC4	TSS1500	island	TSS1500-island	chr15:44092737-44093140	rs533828601;rs143071906	6;15
cg24613798	0.873785	0.862834	0.0109514	0.0109514	25.6676	6.79559e-08	3	72622010	F	II		IGR	opensea	IGR-opensea		rs6785907;rs2029507	30;51
cg14623927	0.881025	0.870085	0.0109404	0.0109404	33.6879	3.94037e-09	1	29577797	F	II	PTPRU	Body	opensea	Body-opensea		rs72884564	13
cg10222255	0.827744	0.816813	0.0109303	0.0109303	30.1389	2.85455e-08	19	45464043	F	II	CLPTM1	5'UTR	opensea	5'UTR-opensea		rs544623495;rs564416848;rs577850558	0;1;12
cg09175137	0.813478	0.80255	0.0109283	0.0109283	36.0533	1.90118e-09	16	85143959	R	II	FAM92B	Body	opensea	Body-opensea		rs186747840;rs141444139;rs199531863;rs146980409	46;37;21;12
cg00553426	0.878645	0.889573	-0.0109283	0.0109283	-36.4135	8.23807e-09	10	132918449	F	II	TCERG1L	Body	opensea	Body-opensea		rs191639106;rs74160849;rs370435718;rs139800031	0;1;7;30
cg26538513	0.797254	0.786326	0.0109283	0.0109283	28.0667	7.33622e-08	22	47439366	F	II	TBC1D22A	Body	opensea	Body-opensea
cg23473632	0.86784	0.878766	-0.010926	0.010926	-32.602	3.21194e-09	6	160417673	F	II	IGF2R	Body	opensea	Body-opensea		rs112118335;rs148139253	0;41
cg11843700	0.129424	0.118499	0.0109254	0.0109254	41.142	1.42373e-10	19	1490497	R	I	REEP6	TSS1500	island	TSS1500-island	chr19:1490134-1491806	rs527414495;rs552164693	18;5
cg15999091	0.844338	0.83342	0.0109179	0.0109179	32.9491	2.17727e-09	21	42797468	F	II	MX1	TSS1500	shore	TSS1500-shore	chr21:42798146-42798884	rs569410340	23
cg10827192	0.829278	0.81836	0.0109179	0.0109179	28.4501	4.4767e-08	11	117740885	R	II	FXYD6	5'UTR	opensea	5'UTR-opensea		rs191167435;rs567919300;rs182183086	32;30;9
cg14448515	0.83979	0.850687	-0.0108964	0.0108964	-36.5934	3.76249e-09	7	12627892	F	II	SCIN	TSS1500	opensea	TSS1500-opensea		rs555177267;rs76515721	2;6
cg00863397	0.779136	0.768242	0.0108939	0.0108939	24.9698	6.2421e-08	16	67215239	R	II	KIAA0895L	5'UTR	shelf	5'UTR-shelf	chr16:67217716-67219219	rs541096557;rs368344997;rs574334749	14;5;4
cg20435125	0.890468	0.879578	0.0108901	0.0108901	39.1395	1.49391e-09	17	3563778	F	II	CTNS	Body	opensea	Body-opensea		rs202221738	45
cg23358479	0.731355	0.742239	-0.0108836	0.0108836	-26.8683	9.33016e-08	7	1110784	R	II	C7orf50	Body	opensea	Body-opensea		rs577284954;rs188963502;rs567041585;rs139097971	42;19;5;1
cg22285475	0.844811	0.855692	-0.0108815	0.0108815	-32.6489	5.15366e-09	9	109432390	R	II	LINC01505	Body	opensea	Body-opensea		rs114750401;rs574878561;rs535970912;rs186760790	51;10;9;1
cg08258960	0.816609	0.827485	-0.0108765	0.0108765	-31.7853	2.1672e-08	2	70834450	F	II		IGR	opensea	IGR-opensea		rs191303104;rs534137420	19;36
cg08924233	0.882054	0.892931	-0.0108761	0.0108761	-29.8056	5.22098e-08	6	48067386	F	II		IGR	opensea	IGR-opensea		rs550566363	0
cg20321251	0.666931	0.677803	-0.0108722	0.0108722	-28.6915	1.84838e-08	2	27406724	R	II		IGR	opensea	IGR-opensea		rs144812754;rs181910637	34;2
cg08434300	0.903119	0.91399	-0.0108704	0.0108704	-40.8352	2.19706e-10	10	49733339	R	II	ARHGAP22	Body	shore	Body-shore	chr10:49731448-49732638	rs545710141	2
cg26909185	0.882863	0.89373	-0.0108675	0.0108675	-34.2542	1.82674e-09	7	105223227	F	II	EFCAB10	TSS1500	shore	TSS1500-shore	chr7:105223524-105223850	rs528887804;rs548853627;rs193277166;rs531502531;rs551286375;rs1706921	1;10;25;26;33;43
cg18668405	0.949393	0.938555	0.0108379	0.0108379	32.3989	9.1669e-08	2	198837203	R	II	PLCL1	Body	opensea	Body-opensea		rs533166507;rs546680946	50;30
cg00406023	0.843192	0.832356	0.0108352	0.0108352	36.3573	8.96104e-09	11	120090023	F	I	OAF	Body	opensea	Body-opensea		rs192200232;rs545238427	3;16
cg09512837	0.89724	0.886416	0.0108246	0.0108246	36.9663	2.84099e-09	20	43260528	R	II	ADA	Body	opensea	Body-opensea		rs557761629;rs577490303	11;1
cg01957946	0.902043	0.891225	0.010818	0.010818	46.6458	1.82091e-11	9	130230645	F	II	LRSAM1	Body	opensea	Body-opensea		rs536752308;rs146389427;rs570555109;rs539465321	0;1;41;43
cg26873781	0.84856	0.859369	-0.0108088	0.0108088	-30.8528	1.31296e-08	10	130297547	F	II		IGR	shore	IGR-shore	chr10:130298859-130299159	rs150019921;rs111286259	1;7
cg19501996	0.897447	0.908255	-0.010808	0.010808	-34.3111	1.91734e-09	9	116555654	R	II		IGR	opensea	IGR-opensea
cg12206899	0.900758	0.88995	0.0108079	0.0108079	51.5058	3.85254e-12	22	30805217	F	II	SEC14L2	Body	opensea	Body-opensea
cg08669010	0.769608	0.758804	0.0108039	0.0108039	28.2799	3.64161e-09	11	63676370	F	II	MARK2	Body	island	Body-island	chr11:63676319-63676649	rs371393398	45
cg06905853	0.895361	0.88456	0.0108006	0.0108006	32.2862	7.37143e-08	11	61255213	F	II	PPP1R32	Body	opensea	Body-opensea		rs548132850	12
cg26511357	0.878478	0.86769	0.0107874	0.0107874	34.4953	5.07563e-08	2	42312685	F	II		IGR	opensea	IGR-opensea		rs572348731;rs541267229;rs544151708;rs530710965;rs527439118	1;40;42;45;46
cg13758412	0.852429	0.841655	0.0107741	0.0107741	42.4633	5.58733e-11	19	18828401	F	II	CRTC1	Body	shelf	Body-shelf	chr19:18830507-18830742	rs143965721	37
cg13636954	0.878366	0.889138	-0.0107716	0.0107716	-29.3632	3.05623e-08	14	98179595	R	II		IGR	opensea	IGR-opensea		rs564815317;rs576801250;rs566495296	46;36;27
cg26130823	0.879168	0.889932	-0.0107636	0.0107636	-30.5524	6.5525e-08	3	112694537	R	II	CD200R1	TSS1500	opensea	TSS1500-opensea		rs558229992;rs193064234	42;2
cg16395142	0.889503	0.878749	0.010754	0.010754	32.6171	4.14392e-08	19	38867430	R	II	PSMD8	Body	shore	Body-shore	chr19:38865263-38865733
cg20908894	0.134659	0.123912	0.0107462	0.0107462	35.4337	9.17308e-08	16	69373736	F	II	NIP7	1stExon	island	1stExon-island	chr16:69373061-69373882	rs561878471;rs139418044;rs145696197	0;22;24
cg04882359	0.825936	0.815194	0.0107414	0.0107414	37.1634	5.38159e-10	14	24032626	F	II	AP1G2	Body	shelf	Body-shelf	chr14:24036399-24037076	rs201586390;rs143631339;rs146876582;rs572740402;rs140628752;rs150451648;rs145360826;rs558439142	0;1;11;27;34;36;49;51
cg25382591	0.771697	0.760964	0.0107327	0.0107327	32.0209	3.95097e-08	15	79704945	R	II		IGR	opensea	IGR-opensea		rs530527385;rs550615422;rs563961446;rs532987625	17;11;8;2
cg05211209	0.7267	0.715974	0.0107264	0.0107264	25.8613	7.66474e-08	11	571592	F	II		IGR	shelf	IGR-shelf	chr11:567938-569461	rs572738312;rs148119617;rs150041540	18;33;43
cg23087635	0.567764	0.578465	-0.0107011	0.0107011	-32.498	2.73813e-09	10	134581856	F	II	INPP5A	Body	island	Body-island	chr10:134581729-134582079	rs533941074;rs376683261	26;49
cg14548409	0.816522	0.827216	-0.0106942	0.0106942	-38.1415	2.91161e-10	18	44221971	R	II	LOXHD1	Body	opensea	Body-opensea		rs115275492;rs543837377	2;1
cg11028751	0.890933	0.901621	-0.0106875	0.0106875	-34.8874	1.27386e-08	4	145626584	F	II	HHIP	Body	opensea	Body-opensea		rs568294139;rs537231157;rs143401518;rs192115947	2;8;9;49
cg04100482	0.830466	0.819783	0.0106827	0.0106827	38.574	3.18437e-10	16	1872354	R	II	HAGH	ExonBnd	shelf	ExonBnd-shelf	chr16:1869077-1869297	rs11558512;rs550975531;rs202126368;rs201573342	44;29;28;12
cg11302751	0.784013	0.794675	-0.0106617	0.0106617	-33.6827	6.05056e-10	20	23732265	R	II	CST1	TSS1500	opensea	TSS1500-opensea		rs137889401;rs539336692;rs190538900;rs575752785	39;29;11;9
cg12901917	0.904612	0.915272	-0.0106596	0.0106596	-42.111	1.17983e-09	12	116196207	F	II		IGR	opensea	IGR-opensea		rs186217128;rs531699954;rs190725696	0;23;39
cg03247293	0.848609	0.83795	0.0106587	0.0106587	29.5244	2.43327e-08	19	4687469	F	II	DPP9	Body	shore	Body-shore	chr19:4688708-4689000	rs191055173;rs560731487	13;19
cg14358282	0.271161	0.260504	0.0106568	0.0106568	26.8146	9.22167e-08	2	219866628	F	I	MIR375	TSS200	island	TSS200-island	chr2:219866131-219868054	rs572988290;rs540311634;rs561555674	11;24;31
cg07530599	0.793776	0.783128	0.0106473	0.0106473	34.5989	2.22868e-09	17	74275137	R	II	QRICH2	Body	opensea	Body-opensea		rs545347894	4
cg07840212	0.890627	0.901274	-0.0106472	0.0106472	-33.8647	3.90064e-08	20	1246093	F	II	SNPH	TSS1500	shore	TSS1500-shore	chr20:1246693-1247485	rs561203479	31
cg09901575	0.841758	0.8524	-0.0106425	0.0106425	-27.1823	5.38858e-09	13	46948804	R	II	KIAA0226L	5'UTR	opensea	5'UTR-opensea		rs141973849;rs549496981	42;32
cg13117272	0.764689	0.75405	0.0106387	0.0106387	33.9769	2.2925e-09	17	79681052	R	II	SLC25A10	Body	shore	Body-shore	chr17:79682525-79682767	rs115547801;rs564027712;rs531479526;rs549892266;rs568095163;rs186815933	36;20;5;4;2;1
cg12647098	0.865119	0.875757	-0.0106379	0.0106379	-31.6642	5.81446e-09	9	140361383	F	II	PNPLA7	Body	island	Body-island	chr9:140361206-140361482	rs113841223;rs537115039;rs556672037;rs566898223;rs113300246;rs111705979	11;15;20;26;27;37
cg23680523	0.784939	0.774301	0.0106378	0.0106378	32.298	1.36905e-08	12	113727817	F	II	TPCN1	Body	opensea	Body-opensea
cg04122324	0.245095	0.234464	0.0106308	0.0106308	34.6472	4.04641e-08	13	45563586	R	I	KIAA1704	TSS200	island	TSS200-island	chr13:45563288-45564002	rs535655560;rs200428639;rs569402801;rs199623958;rs557834010	51;48;40;7;5
cg09442723	0.886728	0.897346	-0.0106174	0.0106174	-35.9374	1.72839e-08	18	42320436	F	II	SETBP1	Body	opensea	Body-opensea		rs76025430	14
cg16452490	0.936652	0.947269	-0.0106172	0.0106172	-68.3422	4.71602e-14	14	102519410	R	II		IGR	opensea	IGR-opensea		rs74081940;rs556194937;rs576240934	33;28;8
cg12686478	0.865556	0.876172	-0.0106159	0.0106159	-30.6544	6.11184e-08	2	121748565	F	II	GLI2	3'UTR	shore	3'UTR-shore	chr2:121745840-121746851	rs546420216	8
cg04141971	0.874404	0.863799	0.0106052	0.0106052	32.4983	1.01242e-08	10	80918325	R	II	ZMIZ1	5'UTR	opensea	5'UTR-opensea
cg08095475	0.877763	0.888365	-0.0106023	0.0106023	-34.9693	6.00467e-08	14	101505918	F	II	MIR654	TSS1500	opensea	TSS1500-opensea		rs540333349;rs554264225;rs572906481;rs545197337;rs564829626	1;8;9;15;22
cg19548313	0.805203	0.794602	0.0106008	0.0106008	26.3651	7.31108e-08	19	1065712	F	II	HMHA1	TSS1500	shore	TSS1500-shore	chr19:1066866-1067673	rs559252640;rs139978228;rs551369824	1;28;33
cg22766445	0.897159	0.886562	0.0105969	0.0105969	44.4407	2.51709e-11	3	49163233	F	II	LAMB2	Body	opensea	Body-opensea		rs151134957;rs201223945;rs200740666	1;3;15
cg06376426	0.301185	0.290599	0.0105864	0.0105864	29.3901	3.11142e-08	1	24648203	R	II	GRHL3	TSS1500	island	TSS1500-island	chr1:24648202-24648985	rs578193984	48
cg06718276	0.697863	0.687299	0.0105645	0.0105645	28.274	4.10428e-08	12	54134485	F	II		IGR	shelf	IGR-shelf	chr12:54132148-54132353	rs200201287	27
cg22917311	0.772453	0.761892	0.0105611	0.0105611	30.5278	2.33071e-08	7	2557453	F	II	LFNG	TSS200	shore	TSS200-shore	chr7:2558371-2559967	rs187671652;rs191345572	10;46
cg26688315	0.757749	0.768295	-0.0105462	0.0105462	-31.5268	6.27429e-09	2	218027591	F	II		IGR	opensea	IGR-opensea		rs555964224	8
cg03640364	0.923878	0.93442	-0.0105423	0.0105423	-62.9185	5.4061e-13	14	73734922	F	II	PAPLN	Body	opensea	Body-opensea		rs540688641;rs569697190	0;1
cg19814742	0.879779	0.890319	-0.0105398	0.0105398	-28.6422	5.57213e-08	1	167131975	R	II		IGR	opensea	IGR-opensea		rs146887431	51
cg15676301	0.863718	0.874256	-0.0105376	0.0105376	-32.3971	4.26651e-10	1	94050903	F	II	BCAR3	TSS200	opensea	TSS200-opensea		rs7543734;rs116710257	8;17
cg19352438	0.909916	0.920452	-0.0105358	0.0105358	-42.1606	2.47414e-10	17	10423057	R	II	MYH1	TSS1500	opensea	TSS1500-opensea		rs115658166;rs147672423;rs111549361;rs542838104	51;42;9;1
cg25232065	0.892312	0.902846	-0.0105348	0.0105348	-31.6713	1.82089e-08	2	182774684	F	II	SSFA2	ExonBnd	opensea	ExonBnd-opensea		rs143398479;rs74479474	1;27
cg19660186	0.907998	0.897468	0.0105298	0.0105298	38.1333	2.52327e-09	10	102743417	R	II	SEMA4G	Body	shelf	Body-shelf	chr10:102746533-102747501	rs544195173;rs147942823;rs140546736	18;2;1
cg02344373	0.748498	0.759015	-0.0105168	0.0105168	-31.8195	3.10496e-08	12	133201348	R	II	POLE	Body	opensea	Body-opensea		rs145427269;rs148788180;rs73481453;rs544223319;rs200911338;rs142222159	37;26;23;10;2;1
cg07759083	0.937715	0.94823	-0.0105148	0.0105148	-67.63	1.69175e-13	10	2243873	F	II		IGR	opensea	IGR-opensea		rs562701682;rs146156219;rs551138213;rs561224612;rs73596368	3;9;32;34;37
cg09123443	0.902682	0.91318	-0.0104977	0.0104977	-36.4767	1.40698e-09	1	36063591	R	II		IGR	opensea	IGR-opensea		rs114398328;rs550622407;rs189565275	31;2;1
cg17383421	0.90166	0.912153	-0.0104934	0.0104934	-38.6511	9.47179e-09	3	151599085	R	II	SUCNR1	Body	opensea	Body-opensea		rs570372662;rs374436394;rs201481949;rs200218473;rs142256005	42;37;9;6;1
cg18924070	0.799301	0.809795	-0.0104932	0.0104932	-31.4423	3.48842e-08	10	15278025	R	II	FAM171A1	Body	opensea	Body-opensea		rs543410195;rs147178636	46;10
cg22593095	0.87318	0.862688	0.0104926	0.0104926	32.0392	2.22957e-08	5	135363107	R	II	TGFBI	TSS1500	shore	TSS1500-shore	chr5:135364507-135365036	rs575471930	1
cg27251473	0.826801	0.816309	0.0104921	0.0104921	36.5928	8.83931e-09	16	89359053	R	II	ANKRD11	Body	opensea	Body-opensea		rs731135;rs1979504	51;45
cg25102136	0.818698	0.829186	-0.010488	0.010488	-25.8742	2.99431e-08	11	121381345	R	II	SORL1	Body	opensea	Body-opensea
cg22395655	0.798717	0.809196	-0.0104782	0.0104782	-24.7732	6.15973e-08	15	56339818	R	II		IGR	opensea	IGR-opensea		rs540111525;rs572308751;rs541323754;rs560046227	43;41;17;2
cg10180367	0.829061	0.839534	-0.0104727	0.0104727	-29.497	4.00252e-08	19	34808158	R	II	KIAA0355	Body	opensea	Body-opensea		rs544728656;rs561029807;rs529935104	39;26;9
cg19102768	0.935519	0.945991	-0.0104723	0.0104723	-70.9527	1.79362e-14	2	131966845	F	II		IGR	opensea	IGR-opensea		rs530811175;rs374567853;rs570520495;rs535067934;rs145261409;rs565835579	0;10;11;14;19;44
cg16096008	0.907623	0.918085	-0.0104625	0.0104625	-46.1959	3.37349e-10	15	70710820	R	II		IGR	opensea	IGR-opensea		rs548908553;rs140625382	7;5
cg18559785	0.787475	0.777017	0.0104578	0.0104578	32.8295	3.94508e-08	19	42915372	R	II	LIPE	Body	shore	Body-shore	chr19:42914500-42914889	rs557324376;rs562857368;rs138288529	4;2;1
cg19992015	0.897792	0.908242	-0.0104497	0.0104497	-34.4994	8.92205e-09	3	71027139	F	II	FOXP1	Body	opensea	Body-opensea		rs138465768;rs550575614;rs150690188	0;6;8
cg11101514	0.881412	0.891857	-0.0104456	0.0104456	-33.4042	1.56016e-08	10	27180907	F	II		IGR	opensea	IGR-opensea		rs567334512;rs116735417;rs115517757;rs566517841;rs183108971;rs150630606;rs187400860;rs139700578	2;3;13;14;20;25;33;36
cg24107424	0.822827	0.812383	0.0104446	0.0104446	33.0126	2.10653e-08	6	160505241	F	II	IGF2R	Body	opensea	Body-opensea		rs8191915;rs568256165;rs8191916	11;40;41
cg00056508	0.880339	0.869896	0.0104433	0.0104433	30.8638	8.66919e-09	9	133258535	F	II	HMCN2	Body	opensea	Body-opensea		rs541647504	36
cg21357413	0.881043	0.891482	-0.010439	0.010439	-28.8812	1.32152e-09	7	20602166	F	II		IGR	opensea	IGR-opensea		rs529492439;rs551078894	1;40
cg19385677	0.666963	0.677373	-0.0104107	0.0104107	-25.6096	3.80894e-08	19	39233691	F	II	CAPN12	ExonBnd	opensea	ExonBnd-opensea		rs149932497;rs201968064;rs147608066;rs199805595;rs139998972;rs201291255;rs189959749	1;8;9;13;17;34;35
cg03433155	0.891503	0.901912	-0.0104092	0.0104092	-28.4325	7.2302e-08	18	19285590	F	II	ABHD3	TSS1500	shore	TSS1500-shore	chr18:19284165-19285052	rs570046481;rs537687178	16;24
cg18922550	0.82756	0.817163	0.0103979	0.0103979	31.1207	5.19702e-08	8	37586510	R	II	LOC101929622	Body	opensea	Body-opensea		rs150719369	2
cg24105933	0.91219	0.901808	0.0103817	0.0103817	37.3423	4.17121e-09	4	8270795	R	II	HTRA3	TSS1500	shore	TSS1500-shore	chr4:8271214-8272091
cg20993975	0.831985	0.842365	-0.0103799	0.0103799	-25.5912	1.67586e-08	4	178047129	R	II		IGR	opensea	IGR-opensea		rs75794241	2
cg15519670	0.875017	0.864644	0.0103736	0.0103736	37.8313	1.36052e-09	1	27874574	F	II	AHDC1	Body	island	Body-island	chr1:27874417-27874638	rs201877251;rs111941243;rs199950842;rs201035986	3;32;50;51
cg02954577	0.78196	0.792333	-0.0103726	0.0103726	-23.6196	7.62115e-08	2	28906740	F	II		IGR	opensea	IGR-opensea		rs528974401;rs182227533	5;6
cg08821669	0.143578	0.133207	0.010371	0.010371	52.406	4.14278e-11	12	120875978	R	I	COX6A1	1stExon	island	1stExon-island	chr12:120875654-120876366	rs200221639;rs567294603;rs146320405;rs139069733	46;32;15;1
cg03060228	0.906373	0.916744	-0.0103708	0.0103708	-44.0043	1.68224e-11	17	79056061	F	II	BAIAP2	Body	shelf	Body-shelf	chr17:79051892-79052534	rs542356142	40
cg00206468	0.8436	0.833235	0.0103646	0.0103646	34.421	4.10128e-09	16	85990019	R	II		IGR	opensea	IGR-opensea		rs545153822;rs565416360	35;1
cg16730386	0.506045	0.495681	0.0103643	0.0103643	36.6092	2.47713e-08	1	46269394	R	I	MAST2	1stExon	island	1stExon-island	chr1:46269099-46269820	rs12081398	44
cg18820911	0.814381	0.804026	0.0103555	0.0103555	31.4873	2.13677e-08	2	73493970	R	II	FBXO41	Body	shore	Body-shore	chr2:73495920-73496910	rs191555306	3
cg01634386	0.895277	0.905627	-0.0103502	0.0103502	-37.6408	5.06741e-09	4	3591216	R	II		IGR	opensea	IGR-opensea		rs538089021;rs548721368;rs568662251	49;22;1
cg24970558	0.822792	0.833138	-0.0103463	0.0103463	-33.2524	1.02733e-08	14	67925129	F	II		IGR	opensea	IGR-opensea		rs143249072	16
cg01913604	0.447733	0.43739	0.0103429	0.0103429	36.624	1.177e-08	17	16570850	R	I		IGR	shore	IGR-shore	chr17:16569938-16570517	rs186618193;rs562320209	29;25
cg08703371	0.904019	0.914351	-0.0103326	0.0103326	-55.4273	1.6864e-12	18	71446071	F	II		IGR	opensea	IGR-opensea		rs113314124;rs533034830;rs546805698;rs566562128;rs535608036;rs117784431	0;1;2;4;8;50
cg10112636	0.879912	0.869583	0.0103291	0.0103291	38.9202	4.72099e-10	17	1195910	R	II	TUSC5	Body	opensea	Body-opensea		rs545633834	1
cg20181420	0.354629	0.344303	0.0103267	0.0103267	35.4267	2.46895e-08	10	60028918	F	I	CISD1	1stExon	island	1stExon-island	chr10:60027007-60029241	rs575657868;rs543557066;rs2790171;rs577171846	1;7;17;22
cg21156457	0.885162	0.874839	0.0103233	0.0103233	35.3505	3.7479e-09	17	3660396	R	II	ITGAE	Body	shore	Body-shore	chr17:3658426-3658685	rs112078561;rs148305090;rs543666875;rs189719134;rs140872096;rs150176235;rs138819159	39;32;23;19;8;2;1
cg00833703	0.800953	0.790638	0.0103152	0.0103152	29.8504	4.03053e-08	16	57809842	R	II	KIFC3	Body	opensea	Body-opensea		rs566912407	2
cg01996920	0.755522	0.745209	0.0103132	0.0103132	31.989	1.47837e-08	21	45394810	F	II	AGPAT3	Body	shore	Body-shore	chr21:45393392-45393622	rs114181736	39
cg03337886	0.856707	0.846395	0.010312	0.010312	31.213	5.15141e-09	13	110436740	F	II	IRS2	1stExon	island	1stExon-island	chr13:110434466-110440180	rs538495683;rs558221849;rs191567006	4;28;38
cg14058983	0.886536	0.896835	-0.0102997	0.0102997	-32.5046	3.06173e-08	11	132851505	F	II	OPCML	Body	opensea	Body-opensea		rs553174137;rs568372973;rs535812005	13;28;39
cg13723594	0.877081	0.866782	0.0102985	0.0102985	34.9238	4.05955e-08	9	124514147	F	II	DAB2IP	Body	opensea	Body-opensea		rs541067198;rs559317923	0;44
cg00111333	0.907396	0.917691	-0.010295	0.010295	-53.6829	1.37897e-11	1	198828249	R	II	MIR181B1	TSS200	opensea	TSS200-opensea
cg23243015	0.89292	0.882632	0.0102872	0.0102872	31.0854	3.38278e-08	17	72751502	R	II	SLC9A3R1	Body	opensea	Body-opensea		rs566263868;rs535166516	24;2
cg08960055	0.908993	0.919261	-0.0102681	0.0102681	-31.2594	7.99367e-08	20	30695103	F	II		IGR	opensea	IGR-opensea		rs574695284;rs535701980;rs4911543	16;38;42
cg22724319	0.859438	0.84917	0.0102678	0.0102678	38.5136	4.83975e-10	14	100234801	F	II		IGR	opensea	IGR-opensea		rs374906447;rs115685845	12;32
cg26158980	0.900109	0.889842	0.0102676	0.0102676	35.5197	3.17133e-09	11	3692187	R	II	CHRNA10	Body	shelf	Body-shelf	chr11:3688375-3689007	rs543824337	34
cg23549682	0.828834	0.818567	0.0102676	0.0102676	37.1822	3.0205e-09	20	42193485	R	II	SGK2	TSS1500	opensea	TSS1500-opensea		rs200408434;rs545586238;rs565084994	39;3;2
cg14442715	0.912146	0.901883	0.0102635	0.0102635	41.5318	1.95072e-09	1	1496934	R	II	SSU72	Body	island	Body-island	chr1:1496761-1496986	rs527260349	5
cg17193808	0.903049	0.892816	0.0102332	0.0102332	50.7344	7.65255e-12	12	54797509	R	II	ITGA5	Body	opensea	Body-opensea		rs112789752;rs200536043	51;25
cg15716833	0.851522	0.841294	0.0102287	0.0102287	30.4634	9.97424e-09	8	142477836	R	II	MROH5	Body	opensea	Body-opensea		rs368503096;rs556388045;rs577823859	23;8;2
cg19575221	0.830548	0.840774	-0.010226	0.010226	-31.0399	3.36546e-09	8	118631595	R	II		IGR	opensea	IGR-opensea		rs549069681;rs188961239	14;4
cg11009635	0.149278	0.139055	0.0102226	0.0102226	42.2276	3.43362e-09	5	175815867	F	II	NOP16	TSS200	shore	TSS200-shore	chr5:175815288-175815847	rs1060588;rs140813394;rs202183260	7;21;27
cg24235752	0.86428	0.854062	0.0102179	0.0102179	34.6908	6.8486e-09	5	149840267	F	II		IGR	opensea	IGR-opensea		rs183663301;rs547971378	0;50
cg13884518	0.910724	0.920936	-0.0102126	0.0102126	-48.3983	1.81914e-10	2	88268211	F	II	RGPD1	Body	shelf	Body-shelf	chr2:88272042-88272248	rs576206012;rs149460328;rs181806555;rs148173009;rs541879393	0;4;5;32;50
cg13662530	0.905055	0.915267	-0.010212	0.010212	-52.1903	5.3329e-12	13	96202378	F	II	CLDN10	Body	shelf	Body-shelf	chr13:96204691-96205496	rs112213122	6
cg08062233	0.796401	0.786191	0.0102097	0.0102097	29.6593	7.80278e-08	19	39600974	F	II	PAPL	3'UTR	opensea	3'UTR-opensea		rs531755293;rs550171318	0;39
cg07461795	0.888257	0.878051	0.0102056	0.0102056	27.7639	9.7157e-08	19	15354054	F	II	BRD4	Body	opensea	Body-opensea
cg24414127	0.897575	0.907775	-0.0101996	0.0101996	-41.9353	4.75154e-11	8	1925480	F	II	KBTBD11	5'UTR	shelf	5'UTR-shelf	chr8:1921559-1922872	rs554748810	25
cg04305031	0.868523	0.87872	-0.0101968	0.0101968	-38.928	1.69387e-11	4	16676905	R	II	LDB2	Body	opensea	Body-opensea		rs553892004;rs137906110	21;2
cg12302621	0.804776	0.814967	-0.010191	0.010191	-27.1419	8.41089e-08	15	85426911	F	II	SLC28A1	TSS1500	opensea	TSS1500-opensea		rs139316942;rs149497155	0;9
cg17150496	0.747022	0.736832	0.0101901	0.0101901	31.6956	6.30645e-08	3	126546190	F	II	CHCHD6	Body	opensea	Body-opensea		rs552531257;rs571102390	0;35
cg04781873	0.864123	0.853937	0.0101862	0.0101862	33.5237	4.24208e-08	6	42121661	R	II	GUCA1A	TSS1500	opensea	TSS1500-opensea		rs536046463;rs556058859	41;2
cg07836152	0.859403	0.869588	-0.0101853	0.0101853	-31.7571	4.36887e-09	1	207849292	F	II	CR1L	Body	opensea	Body-opensea
cg19888344	0.896531	0.906714	-0.0101835	0.0101835	-35.527	1.99994e-08	11	123478354	R	II	GRAMD1B	Body	opensea	Body-opensea		rs12273622	27
cg16846078	0.897138	0.886957	0.0101807	0.0101807	37.7038	1.1878e-09	11	126140729	F	II	FOXRED1	Body	shore	Body-shore	chr11:126138359-126139166	rs576233487;rs541979843	47;49
cg17688733	0.150288	0.140111	0.0101773	0.0101773	35.3509	3.29375e-09	19	14201991	F	I	SAMD1	TSS1500	opensea	TSS1500-opensea		rs185077595;rs564459566	12;20
cg11363648	0.932325	0.942495	-0.0101702	0.0101702	-79.4084	5.96499e-15	3	142374636	R	II	PLS1	TSS1500	opensea	TSS1500-opensea		rs181738024;rs185064272;rs368917979;rs537243203	38;8;7;1
cg18075518	0.82111	0.810941	0.010169	0.010169	38.4857	1.72881e-09	5	133909365	F	II	JADE2	Body	opensea	Body-opensea		rs149287037;rs374187551	10;17
cg20146967	0.883792	0.873627	0.0101654	0.0101654	40.279	1.89478e-09	22	35822357	F	II		IGR	shelf	IGR-shelf	chr22:35820095-35820302	rs140127730	1
cg08713437	0.90223	0.892066	0.0101641	0.0101641	39.8283	3.82469e-09	16	314666	F	II	ITFG3	Body	shelf	Body-shelf	chr16:318617-318901
cg06319310	0.733025	0.722863	0.0101628	0.0101628	32.048	1.46334e-08	1	154573716	F	II	ADAR	Body	opensea	Body-opensea		rs192121167	2
cg01474074	0.897412	0.907573	-0.0101607	0.0101607	-36.6435	2.18944e-08	7	53558999	F	II		IGR	opensea	IGR-opensea		rs192408657;rs566985440;rs77905474	1;14;45
cg13657276	0.60023	0.610382	-0.010152	0.010152	-32.4564	3.44161e-09	1	151206691	F	II	PIP5K1A	ExonBnd	opensea	ExonBnd-opensea		rs192339056;rs150708568	5;23
cg11395488	0.798198	0.788048	0.0101501	0.0101501	29.1288	6.88101e-08	7	99821570	F	II	GATS	Body	opensea	Body-opensea		rs546278079;rs199987021	2;22
cg17128299	0.810729	0.800579	0.0101495	0.0101495	36.4014	1.47526e-09	19	18368636	R	II	KIAA1683	Body	island	Body-island	chr19:18368482-18368911	rs548738319;rs138496842;rs201837174;rs149613489	35;30;4;2
cg00105400	0.81996	0.809827	0.0101331	0.0101331	29.8517	4.48035e-08	19	46216179	F	II	FBXO46	Body	island	Body-island	chr19:46214961-46216180	rs552011140	17
cg15885324	0.671759	0.661636	0.0101234	0.0101234	29.0611	2.99692e-08	17	42982107	R	II		IGR	opensea	IGR-opensea		rs557308240;rs139603380	35;2
cg12040017	0.882449	0.872334	0.0101142	0.0101142	33.721	1.05297e-08	8	134505604	F	II	ST3GAL1	5'UTR	opensea	5'UTR-opensea		rs147730758	0
cg16149854	0.859053	0.848939	0.010114	0.010114	32.7394	1.74212e-08	19	38680731	F	II	SIPA1L3	Body	shelf	Body-shelf	chr19:38684166-38684411
cg08817961	0.899231	0.889128	0.0101035	0.0101035	34.9431	3.04478e-08	22	44781481	R	II		IGR	opensea	IGR-opensea		rs565504455;rs192843363	38;2
cg15361723	0.875853	0.86575	0.0101026	0.0101026	31.4806	5.74611e-08	19	19674185	R	II	PBX4	Body	opensea	Body-opensea		rs181661940	35
cg22376443	0.909581	0.91968	-0.0100988	0.0100988	-41.9107	4.39755e-09	6	44620210	F	II		IGR	opensea	IGR-opensea		rs114062630;rs566415946;rs79326341	0;10;32
cg14147842	0.757047	0.767142	-0.0100954	0.0100954	-36.8236	7.26257e-09	6	33362992	F	II	KIFC1	Body	shelf	Body-shelf	chr6:33359097-33359975	rs148327089	22
cg02775804	0.414375	0.404283	0.0100917	0.0100917	43.0719	1.30081e-10	2	120974080	F	I		IGR	opensea	IGR-opensea		rs148984830	15
cg03619761	0.605084	0.595013	0.0100709	0.0100709	37.8345	1.88279e-08	3	10182854	F	I	VHL	TSS1500	shore	TSS1500-shore	chr3:10183305-10183941	rs185317373	46
cg18918365	0.571788	0.56172	0.0100676	0.0100676	24.7046	3.17782e-08	10	68990585	R	I	CTNNA3	Body	opensea	Body-opensea		rs113235381;rs77098045;rs79686795;rs80225216;rs75093391;rs117017835;rs533253669;rs79093381;rs78393236;rs115602296;rs79256932;rs74367218;rs74750070;rs76226551;rs74951050	50;49;44;40;36;35;15;13;12;11;7;4;3;2;1
cg00455379	0.861448	0.851396	0.0100519	0.0100519	36.8778	2.28511e-09	1	46033770	F	II	AKR1A1	Body	opensea	Body-opensea		rs147059021	1
cg01195910	0.765238	0.755188	0.0100502	0.0100502	35.5064	8.02086e-10	10	43701941	F	II	RASGEF1A	5'UTR	shelf	5'UTR-shelf	chr10:43697777-43698177	rs561475405;rs538505830;rs547294258;rs565423212	1;3;32;44
cg14496301	0.854987	0.844938	0.0100483	0.0100483	33.8896	3.41415e-08	5	75789013	R	II	IQGAP2	Body	opensea	Body-opensea
cg07131864	0.476103	0.486144	-0.0100411	0.0100411	-40.0638	2.62798e-09	18	72797640	F	II		IGR	shelf	IGR-shelf	chr18:72799643-72799947	rs193039916;rs532915612	16;35
cg17754805	0.145182	0.135147	0.0100355	0.0100355	31.2251	3.33084e-08	12	42632306	F	I	YAF2	TSS200	island	TSS200-island	chr12:42631224-42632619	rs531183851;rs550104817;rs75085410;rs529472362	34;38;48;50
cg13660372	0.528867	0.518837	0.0100293	0.0100293	33.1173	1.85296e-08	7	94285873	R	I	SGCE	TSS1500	island	TSS1500-island	chr7:94284858-94286527	rs535667474;rs555957448	29;1
cg06524778	0.869474	0.859446	0.0100274	0.0100274	31.424	1.31849e-08	19	42797948	F	II	CIC	Body	opensea	Body-opensea		rs140554618;rs150471019;rs560182448;rs200380341	7;8;19;50
cg03409699	0.866732	0.856725	0.0100072	0.0100072	39.1599	2.00539e-09	22	38525530	R	II	PLA2G6	Body	shelf	Body-shelf	chr22:38528820-38529084	rs570834054;rs538112875	21;1
cg14515400	0.769384	0.759383	0.0100007	0.0100007	28.7881	5.09432e-08	8	144581790	R	II	ZC3H3	Body	opensea	Body-opensea		rs555603218	1
cg00164894	0.851545	0.841555	0.00999076	0.00999076	31.6225	7.11839e-09	1	55535598	F	II	USP24	Body	opensea	Body-opensea		rs187517806	1
cg00167717	0.844838	0.834853	0.00998462	0.00998462	29.2632	8.54649e-08	8	144676961	R	II	EEF1D	5'UTR	shore	5'UTR-shore	chr8:144675988-144676207	rs187250454;rs564443140	48;39
cg21153160	0.522275	0.512294	0.00998157	0.00998157	28.976	4.18676e-08	6	3849690	R	I	FAM50B	1stExon	island	1stExon-island	chr6:3849271-3851048	rs553809365	6
cg26215389	0.916687	0.926665	-0.00997881	0.00997881	-42.7995	2.53044e-09	1	184984714	F	II		IGR	opensea	IGR-opensea		rs530277654;rs78870991;rs76981392	0;40;48
cg00777895	0.490195	0.480237	0.00995806	0.00995806	43.2352	3.98282e-09	1	225965676	F	I	SRP9	1stExon	island	1stExon-island	chr1:225965330-225965734	rs200191596;rs148080629	2;23
cg02086174	0.557882	0.547931	0.00995088	0.00995088	64.413	1.39786e-13	14	90358168	R	I	C14orf143	Body	island	Body-island	chr14:90358130-90358388	rs540448908	23
cg18477117	0.893533	0.883583	0.00994919	0.00994919	37.2905	3.19509e-09	2	127830703	R	II	BIN1	Body	opensea	Body-opensea		rs3754604	2
cg03657543	0.817429	0.82737	-0.00994096	0.00994096	-20.1088	7.29997e-08	4	188514050	R	II	LOC100506272	Body	opensea	Body-opensea		rs190847221;rs115479102;rs571515004;rs182370265;rs111327400	31;15;14;12;10
cg00891025	0.834656	0.824718	0.00993856	0.00993856	32.7458	4.20712e-09	8	21915184	F	II	EPB49	TSS200	shore	TSS200-shore	chr8:21914275-21914525	rs62493961;rs550870044	21;39
cg26332552	0.886507	0.896437	-0.00993005	0.00993005	-33.8778	6.73683e-08	3	197402549	F	II	MIR922	TSS1500	opensea	TSS1500-opensea		rs116765522;rs544563457;rs58215423	0;19;50
cg23903597	0.894678	0.904607	-0.00992855	0.00992855	-37.5232	4.88653e-08	17	61704154	F	II	MAP3K3	Body	shelf	Body-shelf	chr17:61699007-61700728	rs181791539;rs578061528;rs543614809	9;33;47
cg26200271	0.148698	0.138773	0.0099256	0.0099256	32.5138	2.42397e-08	9	100395886	R	I	TSTD2	5'UTR	island	5'UTR-island	chr9:100395340-100396414	rs577544405	41
cg05938218	0.919618	0.929512	-0.00989447	0.00989447	-62.852	3.21232e-13	18	77517089	R	II		IGR	shore	IGR-shore	chr18:77515844-77516144	rs558322503;rs559848170	41;19
cg15561564	0.914343	0.924237	-0.00989396	0.00989396	-35.9165	2.16994e-08	11	36694204	F	II		IGR	opensea	IGR-opensea		rs139312059;rs150007563;rs7105311	8;9;37
cg09960067	0.76394	0.754055	0.00988514	0.00988514	31.5448	5.95108e-08	22	47238735	F	II	TBC1D22A	Body	opensea	Body-opensea		rs541816993	25
cg07040778	0.897941	0.888059	0.00988223	0.00988223	33.1873	9.38118e-09	11	886589	F	II	CHID1	Body	shelf	Body-shelf	chr11:890191-890506	rs554846472	3
cg16643558	0.812724	0.802843	0.00988123	0.00988123	31.2128	3.58443e-08	15	45457620	R	II	DUOX1	3'UTR	shore	3'UTR-shore	chr15:45458801-45459580
cg21921950	0.933734	0.923858	0.00987583	0.00987583	64.8751	3.84593e-13	13	113350945	R	II	ATP11A	Body	island	Body-island	chr13:113350478-113351511
cg13837997	0.883332	0.893199	-0.00986668	0.00986668	-27.8918	2.79536e-08	7	156917109	R	II		IGR	opensea	IGR-opensea		rs143464313;rs540676370;rs559029768	9;8;1
cg23627460	0.86559	0.855738	0.00985233	0.00985233	31.5063	7.86671e-08	20	31499436	F	II		IGR	opensea	IGR-opensea		rs555884863;rs574177200	8;12
cg08403043	0.878203	0.88805	-0.00984762	0.00984762	-40.2987	2.68225e-09	4	3417371	R	II	RGS12	Body	shelf	Body-shelf	chr4:3414681-3415353	rs574788608;rs560584399;rs114011678;rs552280407	45;36;9;1
cg01131985	0.858836	0.84899	0.00984551	0.00984551	30.2263	8.51103e-08	22	45721650	F	II	FAM118A	Body	opensea	Body-opensea		rs538857853;rs551985331	1;14
cg02184918	0.912445	0.902615	0.00983011	0.00983011	45.2321	2.47321e-10	16	75269222	R	II	BCAR1	Body	island	Body-island	chr16:75269028-75269879	rs144046270;rs201366521;rs369072927;rs148628374	30;15;2;1
cg16215259	0.896197	0.906023	-0.0098263	0.0098263	-36.4405	3.92032e-08	6	4954159	R	II	CDYL	Body	opensea	Body-opensea		rs61742960;rs146123232;rs542366279	6;5;2
cg12331041	0.902177	0.912002	-0.00982463	0.00982463	-39.1038	1.16824e-08	10	2936384	R	II		IGR	shelf	IGR-shelf	chr10:2932075-2932447	rs80355032;rs368057402;rs537913346;rs10450515	51;21;8;1
cg26974681	0.892685	0.902508	-0.00982296	0.00982296	-35.5496	6.19854e-09	14	98012978	F	II		IGR	opensea	IGR-opensea		rs562958140;rs542653962;rs182518193	1;19;50
cg17318924	0.757427	0.767248	-0.00982021	0.00982021	-23.3326	4.80646e-08	8	83575745	R	II		IGR	opensea	IGR-opensea		rs73284772;rs78493432;rs112874710	35;16;8
cg08955275	0.898975	0.908795	-0.00981984	0.00981984	-39.5867	2.05973e-09	16	86479473	F	II		IGR	opensea	IGR-opensea		rs117911193;rs77471273;rs546222215;rs559384155;rs528390418	4;5;9;13;31
cg25812683	0.817348	0.827167	-0.00981861	0.00981861	-23.9494	8.97116e-09	10	6691515	R	II		IGR	opensea	IGR-opensea		rs141382659;rs567578459;rs531898963	18;14;1
cg04122811	0.887221	0.897033	-0.00981147	0.00981147	-39.0598	1.91402e-09	4	16676287	R	II	LDB2	Body	opensea	Body-opensea		rs188784085	19
cg16298091	0.867915	0.858106	0.00980854	0.00980854	29.7681	2.01254e-08	8	141457349	R	II	TRAPPC9	Body	opensea	Body-opensea		rs541633552	50
cg19408467	0.915733	0.905928	0.00980465	0.00980465	41.1924	8.93674e-10	6	43232908	F	II	TTBK1	Body	shore	Body-shore	chr6:43230610-43231064	rs190325335;rs193034343	11;30
cg16927778	0.896313	0.886513	0.00979976	0.00979976	34.9648	5.77598e-08	1	202957990	F	II	LOC100506747	Body	opensea	Body-opensea		rs536287858	9
cg10952176	0.849054	0.839257	0.00979665	0.00979665	33.6271	2.54267e-08	3	52894493	F	II	TMEM110-MUSTN1	Body	opensea	Body-opensea		rs564919520;rs545566645;rs540802889	1;25;49
cg17002108	0.898842	0.889048	0.0097941	0.0097941	37.8544	2.51935e-10	19	12758083	R	II	MAN2B1	Body	shore	Body-shore	chr19:12758975-12759210	rs148080695;rs536242066;rs200431869;rs142797984	32;20;18;1
cg27402883	0.755777	0.765533	-0.00975659	0.00975659	-19.8535	6.05008e-08	7	110231643	F	II		IGR	opensea	IGR-opensea
cg15809185	0.873612	0.863858	0.00975388	0.00975388	32.5111	1.22307e-08	21	47575605	R	II	FTCD	TSS200	opensea	TSS200-opensea		rs567982657;rs535291305;rs553882718;rs566857558;rs534341100	12;8;7;2;1
cg16454423	0.849464	0.839715	0.00974861	0.00974861	33.5017	6.32043e-08	11	46399349	R	II	DGKZ	Body	shelf	Body-shelf	chr11:46402624-46404139
cg22062233	0.857105	0.866853	-0.00974776	0.00974776	-34.6579	2.54005e-08	2	192255639	F	II	MYO1B	Body	opensea	Body-opensea		rs116311916;rs59840111;rs563243836	0;6;32
cg22862155	0.766164	0.756417	0.00974694	0.00974694	33.7654	2.68728e-08	1	230231670	F	II	GALNT2	Body	opensea	Body-opensea		rs546021755;rs59581002;rs61825388;rs369797281	0;1;27;32
cg18388240	0.928574	0.938314	-0.00974021	0.00974021	-59.3946	5.91464e-12	5	16701581	R	II	MYO10	Body	island	Body-island	chr5:16701071-16701775	rs530654221;rs546469368;rs564359695	38;31;4
cg21502259	0.871917	0.862183	0.00973453	0.00973453	33.3423	2.96431e-08	3	183882418	R	II	DVL3	Body	opensea	Body-opensea		rs1687252;rs144177739;rs1709641;rs1709640	37;33;21;3
cg17157462	0.840389	0.850117	-0.00972776	0.00972776	-35.4256	1.48752e-09	13	37268404	R	II	C13orf36	5'UTR	opensea	5'UTR-opensea		rs574814254	38
cg26011210	0.149616	0.13989	0.00972601	0.00972601	35.3622	1.97965e-09	12	122125276	R	I		IGR	shore	IGR-shore	chr12:122124839-122125216
cg13083634	0.888628	0.878913	0.00971402	0.00971402	33.6805	4.28799e-08	17	74899677	R	II	MGAT5B	Body	opensea	Body-opensea		rs75445731;rs555220701;rs574513321	44;32;2
cg25453063	0.902709	0.912419	-0.00970987	0.00970987	-37.433	7.17572e-08	3	143097071	F	II	SLC9A9	Body	opensea	Body-opensea		rs572412414;rs546057431;rs140856771	10;18;27
cg02955122	0.839691	0.849395	-0.00970485	0.00970485	-33.4726	8.68115e-09	5	170202459	R	II		IGR	opensea	IGR-opensea		rs547802901;rs141243961	50;6
cg27559706	0.426026	0.416323	0.00970281	0.00970281	41.8418	4.7839e-09	5	79947048	F	I	DHFR	5'UTR	shelf	5'UTR-shelf	chr5:79950003-79950873	rs566834166;rs539141679	13;14
cg01793511	0.871031	0.880725	-0.00969422	0.00969422	-32.1333	2.20895e-08	6	1758754	F	II	GMDS	Body	opensea	Body-opensea		rs544239335;rs560905438;rs111746725	0;15;30
cg02481739	0.897004	0.887311	0.00969303	0.00969303	35.6764	3.07844e-09	22	18476879	R	II	MICAL3	5'UTR	opensea	5'UTR-opensea		rs114595202;rs115255086;rs550136220	30;19;12
cg11942195	0.87268	0.863004	0.0096763	0.0096763	33.0472	3.6024e-08	21	45252814	R	II		IGR	opensea	IGR-opensea		rs561913795	1
cg19545011	0.840432	0.830764	0.00966836	0.00966836	30.9315	3.05839e-08	20	49285628	R	II	FAM65C	Body	opensea	Body-opensea		rs151026680;rs139683291;rs188632985;rs116175372	51;39;2;1
cg09522218	0.863208	0.85354	0.00966761	0.00966761	31.5359	2.03093e-08	10	81930589	R	II	ANXA11	Body	opensea	Body-opensea		rs148614357;rs566845494	35;2
cg21017539	0.832832	0.823167	0.00966509	0.00966509	32.1641	4.48464e-08	14	68874600	F	II	RAD51B	Body	opensea	Body-opensea		rs547356308	1
cg12372546	0.854896	0.845235	0.00966073	0.00966073	30.9333	3.50381e-08	8	41541105	R	II	ANK1	Body	opensea	Body-opensea		rs185784804	4
cg12840819	0.875959	0.866301	0.00965871	0.00965871	44.9154	2.43988e-09	15	41156591	F	II		IGR	opensea	IGR-opensea
cg25739644	0.862832	0.853189	0.00964389	0.00964389	32.3948	7.09312e-08	4	87871296	F	II	AFF1	Body	opensea	Body-opensea		rs577753943;rs538842529;rs553899921;rs116817412;rs543270619	7;17;21;32;33
cg22891674	0.895038	0.904676	-0.00963708	0.00963708	-41.4825	2.57891e-10	5	134916249	F	II	CXCL14	TSS1500	shore	TSS1500-shore	chr5:134914178-134914981	rs148751148;rs559117582;rs60186102;rs60755191	1;8;9;24
cg10274664	0.91155	0.901913	0.00963667	0.00963667	43.9764	4.94626e-10	19	1632632	R	II	TCF3	Body	shore	Body-shore	chr19:1630862-1631064	rs531587945;rs191007035	51;45
cg11747885	0.934716	0.944333	-0.00961621	0.00961621	-62.0826	2.43501e-11	10	76900426	F	II	SAMD8	5'UTR	opensea	5'UTR-opensea		rs149992115;rs147661573	8;9
cg04076403	0.866697	0.857093	0.00960468	0.00960468	37.2562	1.15118e-08	19	38661292	F	II	SIPA1L3	Body	opensea	Body-opensea
cg05308181	0.858412	0.867999	-0.00958715	0.00958715	-44.903	1.31809e-09	4	8216244	F	II	SH3TC1	Body	opensea	Body-opensea		rs149787778;rs548467314;rs200132766;rs145711752;rs373503466;rs201363226;rs148941508	0;1;6;13;26;29;50
cg02004381	0.858859	0.849274	0.00958534	0.00958534	30.4499	2.38358e-08	7	157082306	F	II		IGR	opensea	IGR-opensea		rs138833589;rs550955273;rs117934540	1;19;38
cg03639195	0.716068	0.72564	-0.00957194	0.00957194	-37.228	3.50159e-09	9	130911003	R	II	LCN2	TSS1500	opensea	TSS1500-opensea		rs116253678	15
cg20777291	0.879363	0.869793	0.0095701	0.0095701	33.9398	3.22377e-09	1	204324009	F	II	PLEKHA6	5'UTR	opensea	5'UTR-opensea		rs58595918	1
cg13632142	0.85846	0.868023	-0.00956291	0.00956291	-26.144	3.00717e-09	1	163430188	F	II		IGR	opensea	IGR-opensea		rs144574236	0
cg12245245	0.895146	0.904708	-0.00956269	0.00956269	-39.3973	1.34186e-08	12	118588929	R	II	TAOK3	Body	opensea	Body-opensea		rs576575912;rs539247810	41;6
cg03410850	0.821897	0.812338	0.00955918	0.00955918	33.8262	3.03224e-09	12	123562428	R	II	PITPNM2	5'UTR	opensea	5'UTR-opensea
cg27227050	0.90119	0.910731	-0.00954157	0.00954157	-33.9844	9.35638e-08	14	51714791	F	II	TMX1	Body	opensea	Body-opensea		rs376369443;rs556321611	8;50
cg13212159	0.911187	0.90166	0.00952709	0.00952709	38.1726	6.04017e-09	17	38075554	F	II	GSDMB	TSS1500	opensea	TSS1500-opensea		rs146317672;rs139537771;rs560665369	1;29;44
cg25565203	0.738712	0.748227	-0.00951481	0.00951481	-25.5039	1.65563e-08	5	56989227	R	II		IGR	opensea	IGR-opensea		rs12386480;rs566303305;rs145641533	42;40;10
cg02544213	0.938345	0.947853	-0.00950857	0.00950857	-78.113	6.02131e-14	12	77378589	F	II		IGR	opensea	IGR-opensea		rs115257677;rs114287684;rs563224878	7;40;45
cg09305334	0.882936	0.892443	-0.00950741	0.00950741	-43.0232	3.91943e-10	10	4867996	F	II	AKR1E2	TSS1500	shore	TSS1500-shore	chr10:4868125-4868949
cg06235935	0.711831	0.721332	-0.00950146	0.00950146	-25.0486	6.17425e-08	6	44610789	R	II		IGR	opensea	IGR-opensea		rs9472318;rs573561554;rs541281326	38;30;4
cg06839454	0.829277	0.838773	-0.00949612	0.00949612	-29.9661	1.89052e-09	20	34789469	R	II	EPB41L1	Body	opensea	Body-opensea		rs193252079	27
cg09825030	0.519362	0.509871	0.00949103	0.00949103	61.0969	1.62993e-11	2	85568866	R	I		IGR	opensea	IGR-opensea		rs563197968;rs530370989;rs548551434	32;31;12
cg09848498	0.920182	0.910698	0.00948379	0.00948379	50.8212	8.24154e-11	1	16063649	R	II	SLC25A34	Body	opensea	Body-opensea		rs559868520;rs573413734	37;2
cg05448137	0.841947	0.832464	0.00948336	0.00948336	33.6056	5.25741e-08	17	79954440	F	II	ASPSCR1	Body	shore	Body-shore	chr17:79952141-79952494	rs186852466;rs199934562	0;32
cg16242862	0.817575	0.808107	0.00946832	0.00946832	36.8164	2.15367e-08	11	67075079	R	II	SSH3	Body	shelf	Body-shelf	chr11:67070807-67071801	rs201853900;rs138820655;rs143144779	41;13;1
cg01997144	0.808517	0.799051	0.00946577	0.00946577	21.1318	8.45985e-08	17	74419900	R	II	UBE2O	Body	opensea	Body-opensea		rs139858351;rs549412786;rs569177870;rs531801689;rs551543582	18;16;15;14;1
cg13970092	0.884928	0.875467	0.00946098	0.00946098	32.8035	6.23037e-08	22	24943107	F	II	GUCD1	Body	opensea	Body-opensea		rs114293825;rs562198328	1;37
cg06872435	0.602261	0.592808	0.00945289	0.00945289	43.9262	6.15237e-09	12	43031000	R	I		IGR	opensea	IGR-opensea		rs561254459;rs540244328;rs564764202;rs532213149	50;49;3;1
cg09798370	0.825284	0.83471	-0.00942604	0.00942604	-28.5094	3.77831e-08	1	115804973	F	II		IGR	opensea	IGR-opensea		rs532614850;rs147489720;rs139943537;rs182352917;rs561468697	0;1;4;23;32
cg27590344	0.886918	0.877492	0.00942558	0.00942558	34.5335	4.24419e-08	2	74224900	F	II	TET3	Body	opensea	Body-opensea
cg06030456	0.89369	0.884278	0.00941205	0.00941205	33.5617	1.92824e-08	9	132262802	R	II	LINC00963	Body	shelf	Body-shelf	chr9:132258213-132259153
cg22679706	0.834488	0.825083	0.00940552	0.00940552	28.3015	9.70731e-08	11	122543635	F	II	UBASH3B	Body	opensea	Body-opensea
cg26967703	0.883736	0.874334	0.00940219	0.00940219	33.6718	5.21803e-09	16	83837840	F	II	LOC102724163	TSS1500	shelf	TSS1500-shelf	chr16:83841412-83841988	rs542552700	51
cg07769006	0.886619	0.87722	0.00939946	0.00939946	36.7595	2.33152e-09	5	172325936	F	II	ERGIC1	Body	opensea	Body-opensea		rs111548301;rs10042456;rs560276289;rs147943027;rs13436609;rs562214130	1;16;33;36;39;44
cg09824849	0.429959	0.420582	0.0093767	0.0093767	43.3589	2.18968e-09	20	62289358	R	I	RTEL1	TSS1500	island	TSS1500-island	chr20:62288941-62290058
cg26133154	0.877704	0.868331	0.00937219	0.00937219	29.9671	9.24803e-08	9	131022859	R	II	GOLGA2	Body	opensea	Body-opensea		rs369681019;rs144463156;rs532690821	35;30;7
cg01328621	0.864401	0.873773	-0.00937153	0.00937153	-37.8536	2.61758e-09	15	68567276	F	II		IGR	shelf	IGR-shelf	chr15:68569974-68571058
cg02270776	0.884532	0.875161	0.00937099	0.00937099	42.5136	1.46431e-09	12	124003897	R	II	RILPL1	Body	opensea	Body-opensea		rs528696996	2
cg14087209	0.818948	0.828313	-0.0093645	0.0093645	-29.8764	6.34283e-08	2	124638450	F	II		IGR	opensea	IGR-opensea		rs142122552;rs573776694;rs542444834	1;7;8
cg12483292	0.901586	0.892224	0.00936161	0.00936161	32.7832	4.09153e-08	7	138639756	R	II	KIAA1549	Body	opensea	Body-opensea		rs555266463	30
cg08667379	0.776975	0.767621	0.00935456	0.00935456	34.3246	3.2928e-09	20	3016534	F	II	PTPRA	Body	opensea	Body-opensea		rs138398082;rs148576102;rs141527643	0;1;42
cg21706526	0.865908	0.856556	0.00935181	0.00935181	30.6083	6.1195e-08	1	6647232	R	II	ZBTB48	Body	opensea	Body-opensea		rs189625620;rs539472512	41;6
cg03577563	0.884854	0.875527	0.00932618	0.00932618	42.9188	1.9674e-09	9	130169523	F	II	SLC2A8	Body	shelf	Body-shelf	chr9:130166812-130167191	rs180973881;rs112799596	6;34
cg17897352	0.871416	0.862092	0.00932447	0.00932447	32.805	7.33339e-08	10	121011644	F	II	GRK5	Body	opensea	Body-opensea		rs183925801	4
cg23133762	0.896471	0.887152	0.00931951	0.00931951	38.1116	2.49005e-08	2	239408508	F	II		IGR	opensea	IGR-opensea		rs570004277;rs72993064;rs577392794	8;11;27
cg03848545	0.907317	0.898002	0.0093157	0.0093157	35.6523	3.33828e-09	10	103592494	R	II	KCNIP2	Body	shore	Body-shore	chr10:103590286-103590609	rs541538598;rs559558474	7;2
cg23548170	0.89802	0.907335	-0.00931514	0.00931514	-34.3456	3.00799e-08	4	11140427	F	II		IGR	opensea	IGR-opensea		rs571043880;rs538236988;rs553774197;rs144217526;rs181396340	1;4;33;37;49
cg03675159	0.883327	0.874015	0.00931172	0.00931172	31.6864	6.08408e-08	7	148991094	F	II	ZNF783	Body	shore	Body-shore	chr7:148991655-148992181	rs564302565;rs12530775	0;38
cg06751452	0.911548	0.902239	0.00930833	0.00930833	51.5005	5.97137e-11	17	41108553	R	II	AARSD1	Body	opensea	Body-opensea		rs140763120	14
cg09029193	0.851049	0.841742	0.00930771	0.00930771	29.8305	8.15558e-08	4	1225507	R	II	CTBP1	Body	shore	Body-shore	chr4:1224451-1224728	rs534597467	2
cg25458147	0.888852	0.898153	-0.00930026	0.00930026	-33.3008	2.05957e-08	20	1919852	F	II	SIRPA	3'UTR	shore	3'UTR-shore	chr20:1918077-1918278	rs374289949	0
cg01338834	0.360495	0.351198	0.00929704	0.00929704	49.1485	4.99917e-11	21	40720919	F	I	HMGN1	5'UTR	island	5'UTR-island	chr21:40720185-40721625	rs11541408	18
cg21487894	0.357137	0.347844	0.00929284	0.00929284	38.586	1.96353e-08	17	55038404	R	I	COIL	1stExon	island	1stExon-island	chr17:55038057-55038530	rs139278671	42
cg01168435	0.89611	0.886819	0.00929123	0.00929123	39.2183	6.73299e-10	2	231037060	R	II	SP110	Body	opensea	Body-opensea		rs566010254;rs533148366;rs138816227	40;4;1
cg00296652	0.867873	0.858583	0.00929036	0.00929036	35.4399	1.03117e-08	1	47136757	F	II	C1orf223	TSS1500	shelf	TSS1500-shelf	chr1:47133674-47134395	rs545734054;rs563879791	0;30
cg07079350	0.900918	0.891629	0.00928921	0.00928921	41.3639	1.87591e-08	12	53609402	R	II	RARG	5'UTR	opensea	5'UTR-opensea		rs140167108;rs562261012;rs371621098;rs199918738	36;16;2;1
cg17690263	0.839874	0.830588	0.00928543	0.00928543	30.7941	5.40933e-08	7	150690969	F	II	NOS3	1stExon	opensea	1stExon-opensea		rs199642317;rs372106353;rs556096751;rs199688227	0;1;23;41
cg11271970	0.920375	0.929655	-0.00928045	0.00928045	-59.6377	1.34939e-11	1	48383526	R	II	TRABD2B	Body	opensea	Body-opensea		rs544515220	1
cg21016782	0.912055	0.90278	0.00927462	0.00927462	40.158	5.20597e-09	2	65281636	R	II		IGR	shore	IGR-shore	chr2:65283030-65284169	rs191213240;rs562694427	2;1
cg00328497	0.904992	0.895734	0.00925809	0.00925809	48.5746	4.81351e-11	20	60551707	F	II	TAF4	Body	shore	Body-shore	chr20:60553115-60553599	rs148309097;rs374787480;rs369791511	0;1;5
cg03945214	0.85127	0.842017	0.00925286	0.00925286	33.5578	6.78737e-09	16	148216	R	II	NPRL3	Body	opensea	Body-opensea
cg04223621	0.898098	0.907351	-0.0092526	0.0092526	-32.8822	9.30784e-08	13	114292655	F	II	TFDP1	Body	island	Body-island	chr13:114292551-114292886
cg12539350	0.926372	0.935618	-0.00924612	0.00924612	-50.1494	1.59086e-10	2	2590640	R	II		IGR	opensea	IGR-opensea		rs556888918;rs56898828	29;21
cg07881714	0.93901	0.948251	-0.00924058	0.00924058	-75.232	1.27336e-13	3	122658205	R	II	SEMA5B	Body	opensea	Body-opensea		rs566044886	36
cg10159630	0.15274	0.143502	0.00923797	0.00923797	27.6043	1.84972e-08	2	177037364	R	I	HOXD3	3'UTR	shore	3'UTR-shore	chr2:177036254-177037213	rs75690576;rs566765020	50;4
cg14973900	0.926578	0.935815	-0.00923695	0.00923695	-46.0582	8.93846e-10	7	133981195	F	II	SLC35B4	Body	opensea	Body-opensea		rs575322937;rs1862052	18;32
cg26776061	0.88702	0.877792	0.00922803	0.00922803	27.6108	8.28806e-08	9	96398003	F	II	PHF2	Body	opensea	Body-opensea		rs143117600;rs147470729;rs548136603	0;37;45
cg08543452	0.913148	0.903926	0.00922246	0.00922246	47.3477	1.65951e-09	19	817794	F	II	LPPR3	Body	shelf	Body-shelf	chr19:821345-822669	rs570361636;rs537496677;rs148934104;rs574228338	5;28;37;38
cg15025133	0.892362	0.883148	0.00921416	0.00921416	39.1106	4.03765e-09	11	117349348	R	II	DSCAML1	Body	shelf	Body-shelf	chr11:117352691-117352961	rs550170699;rs569906277;rs142691981;rs116346804	43;29;5;2
cg24126847	0.819291	0.810081	0.00921085	0.00921085	31.8224	6.99848e-08	14	105657710	R	II		IGR	shore	IGR-shore	chr14:105658586-105659226	rs148034472;rs375874236	28;1
cg16124670	0.893068	0.902264	-0.00919575	0.00919575	-34.7258	1.15499e-08	8	141074510	F	II	TRAPPC9	Body	opensea	Body-opensea		rs531266226;rs191388201;rs184920959	0;1;19
cg18173821	0.807023	0.816214	-0.00919024	0.00919024	-23.7312	2.98424e-08	4	171194362	F	II	LOC101928223	Body	opensea	Body-opensea		rs549859566	15
cg05224705	0.140683	0.131494	0.00918874	0.00918874	48.025	6.60443e-10	19	18112040	R	I	ARRDC2	5'UTR	island	5'UTR-island	chr19:18111566-18112481	rs78767885	22
cg06849227	0.918497	0.927669	-0.00917205	0.00917205	-57.9093	1.27092e-11	17	61599694	R	II	KCNH6	TSS1500	opensea	TSS1500-opensea		rs547991447	35
cg04318012	0.863391	0.854223	0.00916737	0.00916737	35.8684	1.41633e-08	17	62796798	F	II	PLEKHM1P	Body	opensea	Body-opensea		rs549180374;rs199585875;rs568426516;rs527792342	0;16;39;43
cg15954132	0.870024	0.879189	-0.00916494	0.00916494	-38.0392	5.57147e-10	10	104827722	R	II	CNNM2	Body	opensea	Body-opensea		rs549133657	14
cg03706631	0.756047	0.765205	-0.00915758	0.00915758	-31.4298	3.84797e-08	3	97582091	F	II	CRYBG3	Body	opensea	Body-opensea		rs559117744	1
cg17004212	0.375905	0.366759	0.00914651	0.00914651	36.4417	5.57584e-08	13	50656130	R	I	DLEU1	TSS1500	island	TSS1500-island	chr13:50655281-50656408	rs550935719;rs562632618	45;21
cg17237547	0.902442	0.911533	-0.00909106	0.00909106	-41.3035	8.23344e-09	22	46748650	R	II	TRMU	Body	opensea	Body-opensea		rs538587039;rs193143825	28;3
cg21531873	0.925958	0.935045	-0.00908743	0.00908743	-67.9998	4.24689e-13	12	110778616	R	II	ATP2A2	Body	opensea	Body-opensea		rs199966458	4
cg11894315	0.852092	0.84301	0.00908167	0.00908167	33.8244	2.06856e-08	12	7083580	F	II	EMG1	Body	shelf	Body-shelf	chr12:7079500-7080129
cg21853871	0.906502	0.915577	-0.00907584	0.00907584	-39.6345	1.50105e-08	17	46628717	F	II	HOXB3	Body	shore	Body-shore	chr17:46629553-46629816	rs565957975;rs534638013	8;18
cg21497452	0.8275	0.818435	0.00906496	0.00906496	32.1099	5.90477e-08	3	137822678	F	II	DZIP1L	Body	opensea	Body-opensea		rs141620783;rs188293055;rs149176280;rs192805860;rs139394665	1;3;20;25;27
cg25538855	0.435846	0.426784	0.0090622	0.0090622	50.0154	5.7792e-10	9	19409011	F	I	ACER2	5'UTR	island	5'UTR-island	chr9:19408498-19409285	rs536277643;rs549242757	27;28
cg19523099	0.916454	0.907396	0.00905839	0.00905839	49.0826	5.17375e-10	3	48695065	R	II	CELSR3	Body	shore	Body-shore	chr3:48693118-48694768	rs116305673;rs566532168	40;20
cg13153307	0.860535	0.851485	0.00905041	0.00905041	29.2038	6.63046e-08	9	139368749	F	II	SEC16A	Body	island	Body-island	chr9:139368485-139368750	rs566110306;rs539934047;rs551567130	1;6;35
cg16570256	0.869776	0.878825	-0.00904876	0.00904876	-25.6898	3.25188e-08	11	26997229	F	II		IGR	opensea	IGR-opensea		rs141049878;rs188644182;rs61888270;rs573400721	0;1;27;43
cg19752853	0.8926	0.901635	-0.00903548	0.00903548	-32.302	3.71789e-08	2	180449131	F	II	ZNF385B	5'UTR	opensea	5'UTR-opensea		rs190230511;rs3106713	8;26
cg06731730	0.394064	0.385031	0.00903274	0.00903274	38.1858	2.95681e-08	16	69788837	F	I	NOB1	TSS200	island	TSS200-island	chr16:69788469-69788984	rs532376084;rs373917296;rs562605267	6;20;36
cg16860556	0.919069	0.910051	0.00901776	0.00901776	51.6586	6.99068e-11	9	133932814	R	II	LAMC3	Body	opensea	Body-opensea		rs12338832;rs112069686	38;2
cg08559219	0.897012	0.906024	-0.00901254	0.00901254	-38.8408	3.2934e-08	2	242179181	F	II	HDLBP	Body	shore	Body-shore	chr2:242179276-242179510	rs559334007	46
cg04301544	0.868992	0.859981	0.00901092	0.00901092	37.6022	1.05665e-08	11	66675552	F	II	PC	TSS1500	opensea	TSS1500-opensea
cg05063748	0.761977	0.770981	-0.00900417	0.00900417	-31.8428	2.21822e-08	15	31001655	F	II	LOC100288637	Body	opensea	Body-opensea
cg03190911	0.876059	0.867063	0.00899522	0.00899522	35.1589	8.58642e-08	6	33273011	R	II	TAPBP	Body	opensea	Body-opensea		rs148298011;rs140643181;rs150471656;rs138273100	34;31;10;2
cg15095913	0.859399	0.850412	0.00898758	0.00898758	33.0079	1.49791e-08	7	1576976	F	II	MAFK	5'UTR	shore	5'UTR-shore	chr7:1575736-1575993	rs555057484;rs569334623;rs538459823	7;27;46
cg00333314	0.894202	0.885217	0.00898485	0.00898485	40.6589	6.25835e-10	17	4854880	F	II	ENO3	5'UTR	shore	5'UTR-shore	chr17:4850942-4853907	rs111847190	7
cg06768437	0.899195	0.89022	0.00897497	0.00897497	35.3479	3.39998e-08	17	28715545	F	II	CPD	Body	opensea	Body-opensea		rs535277275;rs553614007;rs540044398;rs545467829	0;1;3;9
cg00904472	0.829808	0.838779	-0.00897067	0.00897067	-33.0629	2.72632e-08	16	20794271	R	II	ACSM3	Body	opensea	Body-opensea		rs189351352;rs555545977;rs573522772	51;21;13
cg02572956	0.908759	0.899818	0.00894108	0.00894108	33.1484	5.96195e-08	7	150934823	R	II	CHPF2	Body	island	Body-island	chr7:150934649-150934869	rs548875897;rs565541450;rs137963683;rs199523114;rs149808659;rs538931187;rs577213295	48;32;19;14;10;8;1
cg11002075	0.868887	0.877825	-0.00893867	0.00893867	-29.9611	7.79942e-08	21	36109491	R	II	LINC00160	TSS200	opensea	TSS200-opensea		rs575087415;rs148625857;rs376055196	31;2;1
cg06863046	0.88882	0.897754	-0.00893451	0.00893451	-37.691	1.80566e-09	12	43506265	R	II		IGR	opensea	IGR-opensea		rs574370959;rs541562781	49;40
cg00063535	0.869503	0.860576	0.00892703	0.00892703	34.7748	5.13192e-08	12	113729491	R	II	TPCN1	Body	opensea	Body-opensea		rs200389967	14
cg17301773	0.929799	0.938714	-0.00891542	0.00891542	-68.7989	3.59944e-12	20	60145125	R	II	CDH4	Body	opensea	Body-opensea		rs113925473;rs564279863	24;10
cg17373310	0.845828	0.854741	-0.0089137	0.0089137	-27.8627	7.48992e-08	4	13821280	F	II	LINC01182	Body	opensea	Body-opensea		rs571870443;rs534229263	1;20
cg25969082	0.921729	0.912819	0.00891033	0.00891033	49.2523	2.20473e-09	11	2183824	R	II	INS	TSS1500	shelf	TSS1500-shelf	chr11:2187488-2188245	rs551337964;rs566691697	37;31
cg23720528	0.93169	0.9406	-0.00890962	0.00890962	-83.1435	8.57582e-15	10	92501798	R	II	HTR7	3'UTR	opensea	3'UTR-opensea
cg15804975	0.765689	0.774597	-0.00890764	0.00890764	-30.2114	7.81898e-08	2	1828438	R	II	MYT1L	Body	opensea	Body-opensea		rs183399313	48
cg19643441	0.879266	0.870364	0.0089023	0.0089023	38.0947	3.46852e-09	19	19417142	R	II	SF4	Body	shore	Body-shore	chr19:19416693-19416945	rs568144890;rs551853425;rs80355252;rs570414358	37;6;5;2
cg13604592	0.918492	0.909595	0.00889707	0.00889707	48.556	3.47504e-10	21	45393592	R	II	AGPAT3	Body	island	Body-island	chr21:45393392-45393622	rs546993980	8
cg00974681	0.904157	0.913038	-0.00888108	0.00888108	-46.9808	1.44543e-09	3	131442381	R	II	CPNE4	Body	opensea	Body-opensea		rs34701357;rs144815991;rs148585549	38;28;25
cg11345619	0.835616	0.844492	-0.00887643	0.00887643	-23.0182	4.01374e-08	1	57444785	F	II		IGR	opensea	IGR-opensea		rs549727601;rs562973376;rs531696435;rs947655	4;8;19;33
cg17592667	0.87874	0.8876	-0.00886044	0.00886044	-36.3451	8.58254e-08	1	1848649	R	II	CALML6	3'UTR	shore	3'UTR-shore	chr1:1850098-1851391	rs111582404;rs564159231;rs138794919;rs543758805;rs200134594;rs202027325	50;38;19;8;2;1
cg07808983	0.279252	0.270395	0.00885665	0.00885665	43.4955	3.05705e-09	19	20748661	F	I	ZNF737	TSS200	opensea	TSS200-opensea		rs535271936;rs548683134	0;30
cg05629606	0.901143	0.89229	0.00885346	0.00885346	39.6995	7.27547e-10	21	47544366	F	II	COL6A2	Body	shore	Body-shore	chr21:47545187-47546212	rs532178922;rs2839112;rs143538142;rs537587766	9;22;35;43
cg05212327	0.888524	0.897377	-0.0088532	0.0088532	-31.0239	5.52592e-09	5	115379954	F	II		IGR	opensea	IGR-opensea		rs1396491	30
cg15398919	0.861511	0.852678	0.00883331	0.00883331	35.1406	2.17322e-08	19	34000641	R	II	PEPD	Body	opensea	Body-opensea		rs545619958;rs139949848;rs145353289	12;4;3
cg15943194	0.843949	0.835117	0.00883171	0.00883171	32.8595	5.98132e-08	22	41668094	R	II	RANGAP1	Body	opensea	Body-opensea		rs568383306	23
cg21812861	0.914079	0.922901	-0.00882139	0.00882139	-41.1083	4.09633e-09	4	5384130	F	II	STK32B	Body	opensea	Body-opensea
cg12249359	0.881229	0.872415	0.00881435	0.00881435	42.2076	2.06932e-10	22	42296941	F	II	MIR33A	TSS200	opensea	TSS200-opensea
cg10598051	0.859786	0.868591	-0.00880521	0.00880521	-29.9295	7.63687e-08	7	127013795	F	II	ZNF800	Body	opensea	Body-opensea		rs76950899	17
cg15056139	0.9022	0.893396	0.00880437	0.00880437	34.086	4.5453e-08	2	131958887	R	II		IGR	opensea	IGR-opensea		rs111373784	12
cg20274783	0.373235	0.364431	0.00880427	0.00880427	42.8927	1.06138e-08	7	73588708	F	I	EIF4H	5'UTR	island	5'UTR-island	chr7:73588252-73589341	rs547219231;rs568019074;rs146609826;rs202096828	2;14;30;34
cg08397474	0.922153	0.930955	-0.0088025	0.0088025	-46.5269	1.54781e-09	1	38477016	R	II	UTP11L	TSS1500	shore	TSS1500-shore	chr1:38478082-38478727	rs563753406;rs377731640	30;2
cg03092615	0.876115	0.867313	0.00880131	0.00880131	29.0101	8.23718e-08	8	1327492	R	II		IGR	island	IGR-island	chr8:1327331-1327547	rs532312537	1
cg14752804	0.849117	0.840321	0.00879599	0.00879599	31.0574	5.14778e-08	1	15931074	F	II		IGR	shore	IGR-shore	chr1:15929823-15930289	rs573034345;rs541758532;rs562046715	11;39;49
cg13682626	0.891214	0.88243	0.0087839	0.0087839	35.1065	7.68459e-08	1	249146810	R	II	ZNF692	Body	opensea	Body-opensea		rs559604829	39
cg09609790	0.92301	0.931792	-0.00878158	0.00878158	-37.0952	2.68849e-08	1	246352677	F	II	SMYD3	Body	opensea	Body-opensea		rs574290038;rs540178019	1;40
cg21209214	0.690383	0.699164	-0.00878071	0.00878071	-30.2425	1.37903e-08	1	3044804	F	II	PRDM16	Body	opensea	Body-opensea		rs184380625;rs558799138;rs575752726;rs544480388	0;1;25;26
cg09604333	0.494948	0.486167	0.00878054	0.00878054	44.5493	3.75429e-09	20	57465125	F	I	GNAS	3'UTR	island	3'UTR-island	chr20:57463652-57467739
cg17982011	0.881293	0.872519	0.0087733	0.0087733	35.4252	9.73386e-09	17	38179413	R	II	MED24	Body	opensea	Body-opensea		rs4247366;rs555777998;rs151012400	41;19;2
cg07589116	0.89294	0.884168	0.00877194	0.00877194	34.1048	7.1348e-08	11	123450089	F	II	GRAMD1B	Body	shore	Body-shore	chr11:123448093-123448382	rs569787099;rs537332940;rs555345620;rs73615850	0;8;16;49
cg07968091	0.915424	0.906661	0.00876344	0.00876344	42.7223	1.53889e-09	12	124810908	R	II	NCOR2	Body	island	Body-island	chr12:124810739-124810977	rs536482449	1
cg22072829	0.875443	0.884205	-0.00876187	0.00876187	-37.1784	6.8629e-08	1	155157194	R	II	TRIM46	3'UTR	opensea	3'UTR-opensea		rs3186176;rs531667186	13;8
cg22349665	0.895436	0.886687	0.0087488	0.0087488	31.3057	2.36781e-08	17	79864360	F	II	PCYT2	Body	shelf	Body-shelf	chr17:79859808-79860963	rs534609293	7
cg15231624	0.890387	0.899135	-0.00874789	0.00874789	-36.175	7.82156e-08	5	175833412	F	II	CLTB	Body	opensea	Body-opensea		rs553184538;rs75395817;rs560613075	0;37;38
cg13236377	0.921959	0.930704	-0.00874424	0.00874424	-58.7095	2.8977e-11	2	216004294	R	II	ABCA12	TSS1500	opensea	TSS1500-opensea
cg23881697	0.892849	0.884106	0.00874306	0.00874306	35.3587	9.95184e-09	11	64622239	F	II	EHD1	Body	island	Body-island	chr11:64621207-64622246	rs139980253;rs200505838;rs199557517;rs571271636	3;23;29;46
cg06753092	0.899136	0.890399	0.00873707	0.00873707	32.4667	3.63377e-08	7	44795231	R	II	ZMIZ2	TSS1500	opensea	TSS1500-opensea		rs558574900	43
cg15864074	0.375776	0.367041	0.00873528	0.00873528	36.7246	7.2268e-08	2	120974042	F	I		IGR	opensea	IGR-opensea		rs528227571;rs546358629	13;14
cg26618303	0.93009	0.938808	-0.00871768	0.00871768	-58.8083	6.49359e-11	2	109826582	R	II	SH3RF3	Body	opensea	Body-opensea		rs548368635	44
cg15969681	0.891214	0.882517	0.00869715	0.00869715	32.4151	8.15316e-09	6	31659444	R	II	BAT5	Body	opensea	Body-opensea		rs145106584	1
cg24031277	0.105769	0.0970733	0.00869549	0.00869549	35.9809	5.13625e-08	7	33102336	F	I	NT5C3	1stExon	island	1stExon-island	chr7:33101938-33102907	rs578128122;rs72555705;rs539089842;rs557187986;rs575550454;rs542600608	10;18;19;23;29;46
cg21975291	0.9367	0.945395	-0.00869492	0.00869492	-49.27	1.84171e-09	1	111412732	R	II	CD53	TSS1500	opensea	TSS1500-opensea		rs566621572;rs538782183	49;16
cg04373587	0.491796	0.483102	0.008694	0.008694	39.0793	5.71474e-09	X	13752698	R	I	TRAPPC2	5'UTR	island	5'UTR-island	chrX:13752441-13753336
cg03943062	0.909836	0.901168	0.00866874	0.00866874	39.1245	3.12277e-09	20	45909759	R	II	ZMYND8	Body	opensea	Body-opensea		rs550939081;rs563104648;rs139958609;rs186668344	49;35;18;7
cg03825736	0.821998	0.813341	0.00865749	0.00865749	32.411	4.64033e-10	22	42345835	F	II		IGR	shelf	IGR-shelf	chr22:42342407-42343278	rs565531877	1
cg07235511	0.883539	0.874884	0.0086542	0.0086542	31.5531	6.63281e-08	3	125879332	R	II	ALDH1L1	Body	opensea	Body-opensea		rs537869039;rs181447226;rs77319736;rs534047448	39;30;28;2
cg00813377	0.932993	0.924346	0.00864754	0.00864754	56.3587	5.33816e-10	3	127261421	R	II		IGR	opensea	IGR-opensea		rs117185162	1
cg20794693	0.889144	0.880508	0.00863643	0.00863643	30.3042	4.63442e-08	7	73513362	F	II	LIMK1	ExonBnd	opensea	ExonBnd-opensea		rs544200500	34
cg21049302	0.77322	0.781852	-0.0086322	0.0086322	-15.6481	6.49799e-08	17	53702388	F	II		IGR	opensea	IGR-opensea		rs565116158;rs142947097	0;30
cg23700430	0.834333	0.82571	0.00862286	0.00862286	36.1886	1.44278e-08	20	35977986	F	II	SRC	5'UTR	shelf	5'UTR-shelf	chr20:35974177-35974913	rs118005438;rs114748303;rs550104867	1;13;32
cg27598941	0.922916	0.914299	0.00861668	0.00861668	47.5073	8.75036e-10	2	43233752	R	II		IGR	opensea	IGR-opensea		rs9789698;rs185245350	29;2
cg12177266	0.912314	0.920919	-0.00860499	0.00860499	-37.4051	1.07495e-08	2	234653082	R	II	DNAJB3	TSS1500	shore	TSS1500-shore	chr2:234652246-234652720	rs17864702;rs528448877	45;44
cg14684297	0.906208	0.897604	0.00860369	0.00860369	40.3564	4.02245e-09	19	36267508	R	II	ARHGAP33	5'UTR	shore	5'UTR-shore	chr19:36266234-36266622	rs560973648;rs576026978	2;1
cg18809326	0.643883	0.652484	-0.00860145	0.00860145	-22.719	1.61347e-08	10	34577772	R	II	PARD3	Body	opensea	Body-opensea		rs75166329;rs111600782	46;23
cg16182055	0.115594	0.107011	0.00858349	0.00858349	47.506	3.39593e-09	5	137879011	F	I	ETF1	TSS200	island	TSS200-island	chr5:137878264-137879425
cg07658578	0.904128	0.912709	-0.00858113	0.00858113	-44.7943	8.39678e-09	15	38795030	R	II	RASGRP1	Body	opensea	Body-opensea		rs200862663	18
cg00114942	0.47084	0.462259	0.008581	0.008581	40.3857	9.58149e-08	20	32699976	F	I	EIF2S2	1stExon	island	1stExon-island	chr20:32699257-32700281	rs550592139;rs568881673;rs539043018;rs557922673	2;11;19;36
cg10175632	0.949694	0.958267	-0.0085737	0.0085737	-69.4388	2.05042e-12	16	79102864	F	II	WWOX	Body	opensea	Body-opensea		rs187655387;rs539500734;rs77538482	0;8;14
cg07086181	0.88278	0.874209	0.00857068	0.00857068	33.3526	6.17057e-08	1	29208932	R	II		IGR	opensea	IGR-opensea		rs189340772	38
cg20778660	0.866241	0.874796	-0.00855454	0.00855454	-30.4949	4.71065e-09	6	62391103	R	II	KHDRBS2	Body	opensea	Body-opensea		rs377320763;rs563964675;rs528185484	23;11;2
cg18437584	0.943964	0.952518	-0.00855432	0.00855432	-85.0078	1.03693e-13	13	113473619	F	II	ATP11A	Body	shore	Body-shore	chr13:113474080-113474352	rs149688004;rs199660861;rs2277433;rs575639303	2;7;10;39
cg26906642	0.883347	0.874801	0.00854506	0.00854506	36.7164	2.82077e-08	16	68394729	F	II	SMPD3	3'UTR	opensea	3'UTR-opensea		rs574736813;rs138328380;rs560810393;rs527962327;rs36087213;rs564666494	0;6;9;30;34;42
cg14043540	0.920687	0.92923	-0.00854311	0.00854311	-49.7662	1.76066e-09	7	101171145	R	II	COL26A1	Body	opensea	Body-opensea
cg24149136	0.90368	0.912209	-0.00852937	0.00852937	-36.224	3.88187e-08	1	186462036	F	II		IGR	opensea	IGR-opensea		rs76957413	30
cg05210287	0.901446	0.892922	0.0085236	0.0085236	34.842	7.92253e-08	17	36816607	R	II		IGR	opensea	IGR-opensea		rs542627837;rs374170903	51;36
cg17674418	0.816326	0.807811	0.00851507	0.00851507	31.0641	4.39875e-08	4	8304222	F	II	HTRA3	ExonBnd	shelf	ExonBnd-shelf	chr4:8307724-8308064	rs377229386;rs538842755	4;28
cg08899592	0.870737	0.862228	0.00850903	0.00850903	30.57	8.582e-08	17	80369450	R	II	C17orf101	Body	shelf	Body-shelf	chr17:80373276-80373490	rs200780779;rs76777638	29;18
cg02383703	0.877953	0.886449	-0.00849654	0.00849654	-37.9065	4.5017e-08	5	169913434	F	II	KCNIP1	Body	opensea	Body-opensea		rs190875003;rs558758682	10;18
cg24219033	0.905315	0.896826	0.0084895	0.0084895	42.681	8.3951e-09	17	7485218	R	I	CD68	3'UTR	shore	3'UTR-shore	chr17:7486285-7487431	rs181482462;rs530835870;rs1143015	48;27;14
cg21010472	0.897381	0.888892	0.00848919	0.00848919	35.8683	6.13173e-08	2	242516906	R	II		IGR	shelf	IGR-shelf	chr2:242519162-242519635	rs191127982;rs73123553	50;2
cg06373369	0.900291	0.891808	0.00848294	0.00848294	40.1481	1.8393e-08	11	71942171	R	II	INPPL1	Body	opensea	Body-opensea
cg01582458	0.921963	0.930438	-0.00847438	0.00847438	-46.5316	5.52953e-10	1	2739765	F	II		IGR	opensea	IGR-opensea		rs140197796;rs191620734;rs545746500	6;14;49
cg07521187	0.936174	0.94464	-0.00846684	0.00846684	-70.8051	4.07414e-11	16	14280709	R	II	MKL2	Body	opensea	Body-opensea		rs557816767	14
cg21898343	0.91578	0.924237	-0.00845766	0.00845766	-53.5271	2.08033e-09	7	156755713	R	II	NOM1	Body	opensea	Body-opensea		rs552120489;rs200453645;rs142522087;rs535072199;rs146828480	51;46;4;3;1
cg27583086	0.930708	0.939163	-0.00845524	0.00845524	-83.2034	4.61183e-15	17	14658251	F	II		IGR	opensea	IGR-opensea		rs73276901;rs369618088	9;38
cg01031370	0.902877	0.911312	-0.00843513	0.00843513	-43.7984	3.95929e-10	14	101322071	R	II	MEG3	Body	opensea	Body-opensea		rs577552371;rs189268973;rs556587107;rs3783359	33;20;8;2
cg07394400	0.93485	0.926415	0.00843471	0.00843471	39.3648	1.04436e-08	1	17752023	R	II	RCC2	Body	opensea	Body-opensea		rs142298466;rs371649234;rs1324368;rs544270255;rs564060392	44;28;25;19;12
cg27274848	0.912794	0.921226	-0.00843198	0.00843198	-40.8236	4.98624e-08	8	9105451	F	II		IGR	opensea	IGR-opensea		rs181947197;rs546265770;rs536599862	24;38;47
cg12246165	0.887858	0.879433	0.00842576	0.00842576	30.2758	9.1865e-08	21	46972489	F	II		IGR	shelf	IGR-shelf	chr21:46974786-46975048	rs567982169;rs11911198;rs149812086;rs201880371	12;19;34;41
cg24979093	0.900337	0.908747	-0.0084095	0.0084095	-36.2044	3.96995e-08	21	39577464	R	II	DSCR10	TSS1500	opensea	TSS1500-opensea		rs552351802;rs113625366;rs150020574	10;9;2
cg23292770	0.780483	0.772075	0.00840879	0.00840879	36.3607	2.38244e-08	1	11715948	R	II	FBXO44	Body	shore	Body-shore	chr1:11714217-11715304	rs139992584	37
cg06333307	0.901115	0.90951	-0.00839462	0.00839462	-42.8511	6.11491e-09	13	43934146	R	II	ENOX1	Body	opensea	Body-opensea		rs149427296	1
cg07105046	0.887503	0.879135	0.00836789	0.00836789	39.4892	5.70875e-09	16	2261082	R	II	C16orf79	TSS200	shelf	TSS200-shelf	chr16:2263912-2265428	rs573828494;rs545790716;rs138550677;rs112273492;rs548410558;rs561111108	46;36;15;6;3;2
cg14157461	0.944042	0.952393	-0.00835061	0.00835061	-61.5881	3.35394e-11	18	3283177	R	II		IGR	opensea	IGR-opensea		rs112076012	14
cg02068390	0.91848	0.910144	0.00833679	0.00833679	37.8911	5.71078e-08	6	33419512	R	II	SYNGAP1	Body	shelf	Body-shelf	chr6:33422046-33422530
cg07386720	0.879975	0.871661	0.00831334	0.00831334	29.7297	2.38259e-08	3	11676054	R	II	VGLL4	Body	opensea	Body-opensea		rs75704833;rs529934251	22;18
cg13608684	0.805336	0.813632	-0.00829592	0.00829592	-29.547	1.13259e-08	5	143977447	R	II		IGR	shore	IGR-shore	chr5:143978229-143978484	rs539909713;rs564781295;rs368325622;rs372738054	22;10;9;1
cg03042180	0.9254	0.933695	-0.00829458	0.00829458	-48.155	7.75824e-09	2	105034083	R	II		IGR	opensea	IGR-opensea		rs552913846;rs372698455	26;9
cg01098886	0.905757	0.897468	0.00828896	0.00828896	41.899	4.96693e-08	17	44076726	F	II	MAPT	Body	opensea	Body-opensea		rs140271686;rs531820946	1;14
cg22710238	0.909102	0.917391	-0.0082888	0.0082888	-34.6517	5.22366e-08	4	12224722	F	II		IGR	opensea	IGR-opensea		rs116068479;rs182568967;rs540986556;rs114470903	2;4;12;13
cg13056369	0.899385	0.907656	-0.0082709	0.0082709	-42.8548	1.83935e-10	8	1906312	R	II	ARHGEF10	3'UTR	opensea	3'UTR-opensea		rs536095047;rs555149868	49;41
cg17969437	0.904822	0.89656	0.00826264	0.00826264	38.5497	8.15289e-09	3	49755497	R	II	AMIGO3	1stExon	shore	1stExon-shore	chr3:49755763-49757317	rs34057616;rs140027250;rs143695343;rs149938600;rs562593899	28;18;9;7;1
cg14210817	0.0816814	0.0899276	-0.00824619	0.00824619	-41.8655	3.15783e-08	13	93877559	R	II		IGR	shore	IGR-shore	chr13:93879245-93880877	rs550600957;rs567318992	41;2
cg07437373	0.319762	0.31152	0.00824222	0.00824222	21.4731	8.81651e-08	3	134125814	R	I		IGR	island	IGR-island	chr3:134125487-134125871	rs530188896	32
cg21454702	0.920882	0.929113	-0.00823076	0.00823076	-39.0955	6.06158e-08	1	73452800	R	II		IGR	opensea	IGR-opensea
cg00732366	0.924099	0.915878	0.00822087	0.00822087	44.4971	7.25125e-09	1	3017941	R	II	PRDM16	Body	opensea	Body-opensea		rs577665278	3
cg21822335	0.92944	0.937658	-0.00821799	0.00821799	-54.7478	1.40795e-09	8	102405915	R	II		IGR	opensea	IGR-opensea
cg18329423	0.900912	0.892741	0.0081711	0.0081711	36.9175	8.00869e-08	5	471385	F	II	LOC25845	Body	shore	Body-shore	chr5:472600-474261	rs558365546	11
cg02808203	0.919024	0.927177	-0.00815316	0.00815316	-44.2559	1.56945e-08	9	77565113	F	II	C9orf40	Body	shore	Body-shore	chr9:77566773-77568038	rs191818954;rs567711777	21;26
cg00997327	0.925555	0.917403	0.00815197	0.00815197	50.0871	1.32237e-08	1	11310842	R	II	MTOR	Body	opensea	Body-opensea
cg26516882	0.506561	0.498414	0.00814644	0.00814644	51.8344	1.48526e-09	X	147133598	R	I		IGR	island	IGR-island	chrX:147133534-147133831
cg10220206	0.917404	0.909288	0.00811582	0.00811582	41.2709	4.10834e-09	19	756955	F	II	C19orf21	Body	shore	Body-shore	chr19:757817-758492	rs138945269;rs8110536;rs375896627;rs143757841;rs145428752	0;30;48;49;51
cg07386270	0.926831	0.934931	-0.00809925	0.00809925	-48.5739	1.74997e-09	10	15132204	R	II	ACBD7	TSS1500	shore	TSS1500-shore	chr10:15130386-15130913	rs114572474;rs186876964;rs189784733;rs532305011;rs116515327	43;41;25;10;2
cg04473362	0.932629	0.940727	-0.00809803	0.00809803	-50.0514	1.40347e-08	2	172657477	F	II	SLC25A12	Body	opensea	Body-opensea		rs572141761	9
cg06920586	0.784812	0.776729	0.00808286	0.00808286	32.6181	1.76723e-08	16	88814686	R	II	PIEZO1	Body	shore	Body-shore	chr16:88815858-88816095	rs554368645;rs143424124;rs539946858;rs150097896;rs376727090	37;27;18;10;4
cg07436057	0.798636	0.806712	-0.00807589	0.00807589	-35.101	1.36172e-08	3	156611082	F	II	LEKR1	Body	opensea	Body-opensea		rs150100850;rs551058217	19;47
cg07225010	0.925696	0.933734	-0.00803768	0.00803768	-56.5419	3.86726e-10	17	423315	F	II	VPS53	Body	opensea	Body-opensea
cg01964333	0.894492	0.886462	0.00803024	0.00803024	35.3024	2.3879e-08	22	50691317	R	II	HDAC10	TSS1500	shore	TSS1500-shore	chr22:50689160-50690167	rs77032604;rs142563172;rs5771274;rs557541989	34;33;22;12
cg02028402	0.927783	0.935809	-0.0080258	0.0080258	-61.2034	3.02161e-10	6	32410339	F	II	HLA-DRA	Body	opensea	Body-opensea		rs536514150	0
cg05506008	0.908924	0.900911	0.00801245	0.00801245	36.9175	4.26419e-08	17	2910664	F	II	RAP1GAP2	Body	opensea	Body-opensea		rs894663	28
cg26981279	0.929809	0.93782	-0.00801118	0.00801118	-44.813	1.77691e-08	3	107399167	R	II	BBX	5'UTR	opensea	5'UTR-opensea		rs6782394;rs77861721;rs12495935	40;9;7
cg05578840	0.204258	0.196247	0.00801109	0.00801109	29.1876	5.4338e-09	5	76934327	F	I	OTP	Body	shore	Body-shore	chr5:76934581-76935296	rs35976259	36
cg10372701	0.568948	0.560953	0.00799434	0.00799434	43.9013	9.41188e-09	3	142546496	R	I	PCOLCE2	Body	opensea	Body-opensea		rs566255653;rs533591883;rs116004733;rs377736767;rs537549859	29;25;22;6;5
cg03266061	0.917419	0.909452	0.00796677	0.00796677	46.086	1.06526e-08	19	16540726	R	II	EPS15L1	Body	opensea	Body-opensea
cg03870777	0.115108	0.107156	0.00795116	0.00795116	37.6745	2.01344e-08	12	53342755	R	I	KRT18	TSS200	shore	TSS200-shore	chr12:53342805-53343162	rs79477652;rs534114392	39;32
cg04561464	0.950445	0.958367	-0.00792126	0.00792126	-76.8738	1.11876e-12	4	96222773	R	II	UNC5C	ExonBnd	opensea	ExonBnd-opensea		rs139673541	8
cg12444761	0.94153	0.949447	-0.00791631	0.00791631	-54.4112	7.51993e-10	15	38641673	F	II	SPRED1	Body	opensea	Body-opensea		rs149991304;rs144227155;rs144764225	0;12;42
cg19872475	0.935472	0.943386	-0.0079147	0.0079147	-63.1098	5.03388e-09	X	57616842	F	II	ZXDB	TSS1500	shore	TSS1500-shore	chrX:57618402-57619328
cg26406587	0.795444	0.80335	-0.00790617	0.00790617	-24.6032	2.63696e-08	19	30862176	F	II	ZNF536	TSS1500	shelf	TSS1500-shelf	chr19:30865683-30866490	rs552097278	45
cg15369276	0.899018	0.891112	0.00790597	0.00790597	37.4558	2.67729e-08	1	1552883	F	II	MIB2	Body	shore	Body-shore	chr1:1550453-1552015	rs577955052	39
cg11388006	0.928881	0.936774	-0.007893	0.007893	-58.9479	1.8474e-10	22	19920689	F	II	TXNRD2	Body	opensea	Body-opensea
cg12794094	0.887492	0.8796	0.0078912	0.0078912	39.3332	2.48373e-09	14	65208132	R	II	PLEKHG3	Body	shore	Body-shore	chr14:65209843-65210089	rs149456328;rs143041330;rs200388786;rs547478311;rs138535740	16;11;4;3;1
cg22458416	0.915912	0.923798	-0.00788593	0.00788593	-39.6065	5.44801e-08	7	40831811	F	II	SUGCT	Body	opensea	Body-opensea		rs544649943;rs185563449	1;16
cg14942523	0.911724	0.919604	-0.00788047	0.00788047	-41.3035	4.08921e-08	15	63712857	R	II	LOC102723344	Body	opensea	Body-opensea		rs374406202	37
cg17549292	0.931707	0.939577	-0.00786914	0.00786914	-62.8345	1.5229e-10	2	85578312	R	II	RETSAT	Body	shelf	Body-shelf	chr2:85581618-85581963	rs542809044;rs151235773	10;2
cg18668679	0.899304	0.891439	0.00786499	0.00786499	39.4645	9.09917e-09	19	5699451	R	II	LONP1	Body	shore	Body-shore	chr19:5699059-5699283	rs550384902;rs560705835;rs529749476;rs546716699	26;6;3;1
cg02872236	0.909263	0.917114	-0.00785091	0.00785091	-41.3875	4.47741e-08	11	19224587	F	II	CSRP3	TSS1500	opensea	TSS1500-opensea		rs549310685;rs189241612;rs535079381;rs547020414	0;4;30;40
cg03394413	0.906989	0.899143	0.00784536	0.00784536	38.6054	1.50054e-08	4	40045809	F	II	LOC344967	Body	shore	Body-shore	chr4:40045511-40045733
cg23524283	0.906568	0.898726	0.00784271	0.00784271	43.3173	5.62537e-09	22	19344163	R	II	HIRA	Body	opensea	Body-opensea		rs536053642;rs184881300	36;2
cg02287436	0.490201	0.482361	0.00783968	0.00783968	48.8659	1.22074e-09	6	26970418	F	I	C6orf41	Body	opensea	Body-opensea
cg04286193	0.794148	0.786327	0.00782151	0.00782151	29.1308	9.73307e-08	1	230883168	R	II	CAPN9	5'UTR	opensea	5'UTR-opensea		rs574888069;rs561531116	2;1
cg27573888	0.883776	0.875963	0.00781339	0.00781339	35.5263	4.19017e-08	1	28206343	R	II	C1orf38	Body	opensea	Body-opensea		rs138336447;rs150226809;rs201129055;rs149302250	50;3;2;1
cg25838738	0.897187	0.904991	-0.00780431	0.00780431	-36.7934	6.21991e-08	1	782245	R	II	LINC01128	Body	opensea	Body-opensea		rs115304982;rs530265011	22;16
cg00079643	0.90884	0.901068	0.0077721	0.0077721	39.4287	4.63435e-08	19	10472658	R	II	TYK2	Body	opensea	Body-opensea		rs280518	25
cg16957960	0.947977	0.955737	-0.00775999	0.00775999	-75.0858	5.16019e-12	10	98525110	F	II		IGR	opensea	IGR-opensea		rs553493531	24
cg11194299	0.915897	0.923599	-0.00770237	0.00770237	-58.4233	4.40948e-10	1	6134427	R	II	KCNAB2	Body	shelf	Body-shelf	chr1:6131635-6131985	rs535731478;rs182879739	7;2
cg06268979	0.896048	0.903729	-0.00768106	0.00768106	-42.8575	6.21866e-08	1	230991624	R	II	C1orf198	1stExon	opensea	1stExon-opensea		rs558684727	21
cg08861915	0.88694	0.894615	-0.00767487	0.00767487	-32.0957	1.39674e-08	8	119085200	F	II	EXT1	Body	opensea	Body-opensea		rs11562813;rs190891619	7;31
cg09851632	0.933065	0.92542	0.00764455	0.00764455	65.2504	3.54655e-10	16	66834984	R	II	CCDC79	5'UTR	shore	5'UTR-shore	chr16:66835271-66835790	rs191913461;rs534976854	37;6
cg18702715	0.924306	0.931946	-0.00763956	0.00763956	-54.0777	7.85651e-10	6	33871422	R	II		IGR	opensea	IGR-opensea		rs77339951;rs562700408;rs532989604;rs1535947;rs185348805;rs142222335;rs190159139	44;25;17;16;7;4;2
cg23194600	0.930539	0.922917	0.00762153	0.00762153	49.2605	8.17323e-09	14	102702748	R	II	MOK	Body	opensea	Body-opensea
cg06349086	0.939117	0.94673	-0.00761262	0.00761262	-50.0531	2.95284e-08	12	11988234	F	II	ETV6	Body	opensea	Body-opensea		rs548030059;rs560083400	0;12
cg09543783	0.922111	0.914513	0.00759745	0.00759745	67.3124	3.41051e-11	19	47248096	R	II	FKRP	TSS1500	shore	TSS1500-shore	chr19:47248749-47249948	rs111476621	2
cg06792154	0.527982	0.52039	0.00759184	0.00759184	42.843	4.76544e-08	17	29157990	F	I	ATAD5	TSS1500	shore	TSS1500-shore	chr17:29158878-29159423	rs552841832;rs577672403;rs191712677	20;31;48
cg12232373	0.926352	0.918765	0.007587	0.007587	57.1718	3.44088e-10	17	3563924	F	II	CTNS	Body	opensea	Body-opensea		rs548659446;rs201647994;rs200771636;rs2873624	0;1;19;39
cg14190817	0.446058	0.438473	0.00758518	0.00758518	53.2164	1.69654e-09	9	128003556	R	I	HSPA5	1stExon	island	1stExon-island	chr9:128002945-128003972	rs35757312	29
cg01627570	0.818944	0.826526	-0.00758111	0.00758111	-19.5316	3.16777e-08	3	12305467	F	II		IGR	opensea	IGR-opensea		rs568152559;rs535449618	36;40
cg15899756	0.915991	0.923571	-0.00758055	0.00758055	-48.8706	1.1377e-09	11	113246104	R	II		IGR	opensea	IGR-opensea		rs12282608;rs533759041	5;2
cg15153228	0.923967	0.916389	0.00757805	0.00757805	48.7143	3.15511e-09	6	33562509	R	II	C6orf227	TSS1500	shore	TSS1500-shore	chr6:33560892-33561189	rs536201053;rs548457108	42;2
cg20034226	0.377395	0.384973	-0.00757785	0.00757785	-26.2959	6.96357e-08	17	18529285	F	II	CCDC144B	TSS1500	shore	TSS1500-shore	chr17:18528376-18528714	rs186609319;rs191011614;rs553204178;rs182856415	36;37;38;50
cg06308615	0.947727	0.9553	-0.00757322	0.00757322	-74.8736	1.08685e-11	11	87791155	R	II		IGR	opensea	IGR-opensea		rs187491307;rs191943272;rs532864676	51;28;7
cg14777226	0.935127	0.927562	0.00756443	0.00756443	62.3456	1.10528e-09	5	176518739	F	II	FGFR4	Body	shore	Body-shore	chr5:176520157-176520622	rs3135923;rs199935139;rs452885	27;44;45
cg08734637	0.535502	0.52794	0.00756204	0.00756204	45.9367	4.55455e-08	7	130131189	F	I	MESTIT1	TSS200	island	TSS200-island	chr7:130130739-130133111	rs374639127;rs368508114;rs3807138	32;40;49
cg11829200	0.923745	0.931304	-0.00755925	0.00755925	-53.571	2.38655e-09	4	4322607	F	II	ZNF509	Body	opensea	Body-opensea		rs181146375;rs140459733;rs574233245;rs34623124;rs560894569;rs138109072	0;9;10;17;25;31
cg17040267	0.915523	0.923048	-0.00752503	0.00752503	-46.1282	8.64334e-09	12	65988890	R	II	LOC100507065	Body	opensea	Body-opensea		rs149651622	6
cg19403339	0.426135	0.418614	0.00752162	0.00752162	38.0862	9.37792e-08	2	183580841	R	I	DNAJC10	TSS200	island	TSS200-island	chr2:183580693-183581202	rs571345184;rs533346510;rs550436166;rs570358355;rs28384497;rs540542381	51;37;34;33;25;19
cg20894341	0.0856664	0.0781543	0.00751209	0.00751209	37.8162	6.75324e-08	12	89744977	F	I	DUSP6	Body	shore	Body-shore	chr12:89745168-89748144	rs371389159;rs180927263;rs78469369	1;16;39
cg26104919	0.936246	0.943754	-0.00750728	0.00750728	-40.9389	6.70489e-08	5	7436834	R	II	ADCY2	Body	opensea	Body-opensea		rs192260365;rs576266893	28;21
cg23017365	0.789612	0.797118	-0.00750604	0.00750604	-21.4058	3.82701e-08	20	6481317	F	II	CASC20	Body	opensea	Body-opensea		rs8121045;rs142088745	0;36
cg13922310	0.837289	0.829797	0.00749173	0.00749173	25.9534	7.16079e-08	12	56333213	F	II	DGKA	ExonBnd	shelf	ExonBnd-shelf	chr12:56329518-56329790	rs113515918	0
cg20457051	0.939901	0.947371	-0.00746958	0.00746958	-52.4685	6.37058e-09	6	47668044	R	II	GPR115	5'UTR	opensea	5'UTR-opensea		rs78822848;rs536935517	33;10
cg23436314	0.9446	0.952033	-0.00743261	0.00743261	-51.8795	8.50822e-10	12	133331205	R	II	ANKLE2	Body	opensea	Body-opensea		rs144440856	2
cg07128124	0.891258	0.89869	-0.0074321	0.0074321	-36.273	9.7171e-08	21	44070430	R	II		IGR	shelf	IGR-shelf	chr21:44073201-44074650	rs28735969;rs138950664	24;2
cg20542157	0.907434	0.914865	-0.00743155	0.00743155	-36.9471	7.55664e-08	16	71104055	R	II	HYDIN	Body	opensea	Body-opensea		rs545718466	2
cg13101147	0.904211	0.89679	0.00742091	0.00742091	35.6465	6.14309e-08	22	20118130	F	II	ZDHHC8	TSS1500	shore	TSS1500-shore	chr22:20118509-20119625	rs375652091	0
cg08870337	0.924169	0.931583	-0.00741409	0.00741409	-49.1918	8.05869e-09	12	53474456	R	II	SPRYD3	TSS1500	shore	TSS1500-shore	chr12:53472814-53473491	rs551752914;rs111693412	51;39
cg26217359	0.902415	0.895003	0.00741214	0.00741214	34.9728	1.19931e-08	4	103609443	R	II	MANBA	Body	opensea	Body-opensea		rs552654660;rs570890638	46;1
cg01463644	0.832848	0.840255	-0.00740699	0.00740699	-29.7589	2.53563e-08	16	48115640	F	II		IGR	opensea	IGR-opensea		rs144847930;rs538815737	1;48
cg14706260	0.946821	0.954211	-0.00739041	0.00739041	-73.4021	2.70143e-11	5	149150697	R	II	PPARGC1B	TSS1500	opensea	TSS1500-opensea		rs58996084;rs116617095;rs13174179	51;32;28
cg12118088	0.930457	0.937842	-0.00738504	0.00738504	-73.1314	8.38423e-12	16	29362788	R	II	SNX29P2	Body	opensea	Body-opensea		rs554046584;rs565860507	16;7
cg00253339	0.910148	0.917531	-0.00738353	0.00738353	-46.5805	4.33592e-08	16	29855911	R	II	MVP	Body	island	Body-island	chr16:29855903-29856195	rs533301446	51
cg26405759	0.922186	0.914805	0.00738094	0.00738094	38.8247	9.42999e-08	21	45140424	F	II	PDXK	Body	shore	Body-shore	chr21:45138293-45139831	rs113304729;rs181829536	2;32
cg09849246	0.930449	0.937829	-0.00738015	0.00738015	-83.4451	1.05402e-12	14	96241403	R	II		IGR	opensea	IGR-opensea		rs543360707	15
cg08925471	0.939863	0.947243	-0.00738006	0.00738006	-79.0726	3.68959e-12	19	16474066	F	II	EPS15L1	Body	opensea	Body-opensea		rs571800989;rs540676116;rs560699527	0;1;29
cg14885147	0.916675	0.92403	-0.00735564	0.00735564	-45.5394	6.07859e-08	2	159592693	R	II		IGR	opensea	IGR-opensea		rs150576297	9
cg04748441	0.934044	0.941389	-0.00734493	0.00734493	-68.3525	3.31945e-10	3	58306324	F	II		IGR	opensea	IGR-opensea		rs149896722	27
cg13581483	0.611503	0.604165	0.00733866	0.00733866	49.6274	4.18343e-09	11	2019823	F	I	H19	TSS1500	island	TSS1500-island	chr11:2019565-2019863	rs558506703;rs573450521	0;26
cg23493020	0.929265	0.936594	-0.00732894	0.00732894	-51.3665	1.15258e-08	14	65112169	R	II		IGR	opensea	IGR-opensea		rs547312038;rs560516826	50;22
cg15882797	0.916719	0.909403	0.00731589	0.00731589	45.0741	2.28063e-08	19	7615191	R	II	PNPLA6	Body	island	Body-island	chr19:7614785-7615998	rs200365874;rs548509810	15;2
cg07036465	0.922217	0.929516	-0.00729928	0.00729928	-52.436	3.0432e-08	12	12284919	R	II	LRP6	Body	opensea	Body-opensea		rs570231124;rs1012672	47;6
cg20535805	0.9387	0.931403	0.00729645	0.00729645	67.4801	6.83216e-11	19	18420735	F	II	LSM4	Body	island	Body-island	chr19:18420489-18420736	rs187761797;rs567278085;rs535918050	0;35;47
cg12163845	0.218826	0.211542	0.00728338	0.00728338	29.9526	4.97709e-08	19	19373739	F	I	HAPLN4	TSS200	shore	TSS200-shore	chr19:19371675-19372393	rs556784950	1
cg20718966	0.920056	0.927334	-0.00727728	0.00727728	-45.5953	9.55886e-08	2	12245852	F	II	LOC100506457	Body	opensea	Body-opensea		rs140381876;rs562683885	31;42
cg02619478	0.93549	0.942738	-0.00724766	0.00724766	-65.2933	1.21386e-11	8	30248018	R	II	RBPMS	Body	opensea	Body-opensea		rs117806436;rs541258815	27;1
cg16944538	0.947418	0.954663	-0.00724474	0.00724474	-77.5832	2.49204e-11	6	46998208	R	II	ADGRF1	5'UTR	opensea	5'UTR-opensea		rs574199264	7
cg10199883	0.908941	0.916182	-0.00724081	0.00724081	-41.9271	2.49402e-08	5	57419593	F	II	LOC101928569	TSS1500	opensea	TSS1500-opensea		rs534540913;rs555760142;rs567920142;rs538256880	4;10;22;27
cg22153105	0.94007	0.93284	0.00723066	0.00723066	91.6708	2.14439e-14	19	13941182	F	II	ZSWIM4	Body	island	Body-island	chr19:13941064-13941769	rs372292857;rs569132494	23;48
cg07443900	0.930787	0.923556	0.00723056	0.00723056	43.3917	8.30591e-08	4	1018378	F	II	FGFRL1	Body	island	Body-island	chr4:1017524-1018938	rs138509526;rs139387602	22;32
cg08032228	0.890379	0.883149	0.00722987	0.00722987	35.9407	7.60204e-08	1	2209957	F	II	SKI	Body	shelf	Body-shelf	chr1:2212020-2213881	rs577682556	11
cg09474589	0.923542	0.930761	-0.00721917	0.00721917	-55.5625	1.10207e-09	2	230260162	R	II	DNER	Body	opensea	Body-opensea		rs114362917;rs553696428;rs370996019	50;31;1
cg11589966	0.517318	0.510107	0.00721156	0.00721156	48.9232	3.80497e-08	7	94285685	R	I	PEG10	5'UTR	island	5'UTR-island	chr7:94284858-94286527	rs570484478	50
cg02712553	0.932403	0.939613	-0.00721036	0.00721036	-65.6195	4.71916e-11	10	64136038	R	II	ZNF365	Body	shore	Body-shore	chr10:64133789-64134420	rs200922294;rs144485380;rs191288886	25;20;2
cg02472397	0.872494	0.879703	-0.00720902	0.00720902	-28.8555	4.51212e-08	2	216883695	F	II		IGR	opensea	IGR-opensea		rs547622217	8
cg09261019	0.91538	0.922564	-0.00718359	0.00718359	-45.3838	7.56659e-08	4	185697535	R	II	ACSL1	Body	opensea	Body-opensea		rs563979288;rs199626599;rs529474629	19;6;1
cg10002088	0.926698	0.93388	-0.00718196	0.00718196	-50.4509	1.11528e-08	19	9271911	F	II	ZNF317	Body	island	Body-island	chr19:9270906-9271918
cg01609081	0.896669	0.889495	0.0071742	0.0071742	36.1879	7.33883e-08	4	1232000	F	II	CTBP1	Body	island	Body-island	chr4:1231813-1232229	rs553993690	1
cg25595681	0.894929	0.887759	0.00717077	0.00717077	36.6607	2.84784e-08	19	18581064	R	II	ELL	Body	opensea	Body-opensea		rs112132822;rs534266495;rs553352089	49;15;1
cg16940935	0.924783	0.931947	-0.00716402	0.00716402	-61.3381	1.13824e-09	16	20702428	R	II	ACSM1	1stExon	opensea	1stExon-opensea		rs147062129;rs138834355	8;7
cg18452447	0.924382	0.931541	-0.00715938	0.00715938	-53.6099	2.84971e-09	20	19775814	R	II		IGR	opensea	IGR-opensea		rs183483490;rs567363580	41;7
cg08554852	0.911511	0.904353	0.00715761	0.00715761	40.3376	3.15466e-08	16	66975772	R	II	CES2	Body	opensea	Body-opensea		rs149549123;rs150408050;rs201753854;rs532805213;rs199881141;rs201990298	44;30;29;14;4;2
cg16153168	0.891172	0.89832	-0.00714771	0.00714771	-35.9417	3.83609e-08	5	68114337	R	II		IGR	opensea	IGR-opensea		rs111796604	1
cg02309320	0.485086	0.477948	0.0071377	0.0071377	47.6362	6.24995e-08	21	40720914	F	I	HMGN1	1stExon	island	1stExon-island	chr21:40720185-40721625	rs11541408	23
cg17993624	0.910719	0.917855	-0.00713561	0.00713561	-40.2119	2.5826e-08	2	163020036	R	II	LOC101929532	Body	opensea	Body-opensea		rs139930119	50
cg02691058	0.942389	0.949497	-0.00710797	0.00710797	-62.2164	1.05081e-09	8	53025748	R	II	ST18	3'UTR	opensea	3'UTR-opensea		rs372851738;rs200685679;rs547566971	44;39;25
cg11937448	0.896384	0.903479	-0.00709448	0.00709448	-33.6546	6.47526e-08	12	10166097	R	II	CLEC12B	Body	opensea	Body-opensea
cg11837690	0.917973	0.91088	0.00709287	0.00709287	50.393	1.67638e-09	1	22456219	F	II	WNT4	Body	island	Body-island	chr1:22456023-22456225	rs557427439	0
cg03809456	0.901789	0.908869	-0.00708047	0.00708047	-35.2375	2.57316e-08	6	116686709	F	II	DSE	5'UTR	opensea	5'UTR-opensea		rs553680407;rs147144214;rs140580576	1;14;47
cg14924899	0.910193	0.917256	-0.00706366	0.00706366	-39.1673	1.64129e-08	15	62937113	R	II	MGC15885	Body	opensea	Body-opensea		rs183413473;rs529688939	2;1
cg08574140	0.922695	0.915646	0.00704949	0.00704949	51.686	2.4895e-09	4	15788633	R	II	CD38	Body	opensea	Body-opensea		rs547563023;rs567684397;rs6852105;rs141123631	49;44;27;13
cg02355680	0.947518	0.954558	-0.00703959	0.00703959	-71.9977	1.4585e-11	13	110591252	R	II		IGR	opensea	IGR-opensea		rs533987749;rs529380554;rs187373065;rs536283049;rs375881298;rs576305855	49;32;30;29;9;1
cg06175843	0.922911	0.929949	-0.00703737	0.00703737	-53.1586	3.20325e-09	11	113565295	F	II	TMPRSS5	Body	opensea	Body-opensea		rs17115841;rs192102035	27;42
cg16094211	0.941567	0.948586	-0.00701859	0.00701859	-67.0688	4.09847e-10	14	97849928	F	II		IGR	opensea	IGR-opensea		rs138726399;rs377171394;rs541701466;rs560308253;rs234460	0;1;6;26;34
cg19286213	0.923323	0.916308	0.00701591	0.00701591	50.8076	5.54677e-08	20	48841677	F	II		IGR	opensea	IGR-opensea
cg26853048	0.0936106	0.0866049	0.00700575	0.00700575	77.5879	2.07911e-12	5	132387620	F	I	HSPA4	TSS200	island	TSS200-island	chr5:132387100-132388369	rs564084830;rs532813202;rs529032580	11;16;42
cg12081317	0.922323	0.915328	0.00699497	0.00699497	47.5045	2.55105e-08	19	3337399	R	II		IGR	opensea	IGR-opensea		rs558715627;rs575793761;rs544866729	23;13;12
cg15537955	0.929187	0.936182	-0.00699491	0.00699491	-65.483	8.42435e-11	8	49187954	R	II		IGR	opensea	IGR-opensea		rs535214742	22
cg04625818	0.917285	0.924277	-0.00699203	0.00699203	-42.7848	3.96517e-08	8	20918636	R	II		IGR	opensea	IGR-opensea		rs190387397;rs71512799	47;7
cg11006261	0.936554	0.943524	-0.00697004	0.00697004	-69.6419	4.98647e-11	12	5368265	F	II		IGR	opensea	IGR-opensea		rs530559778;rs547901002	7;40
cg12344371	0.929091	0.93606	-0.00696931	0.00696931	-55.9488	3.44927e-09	2	71740998	F	II	DYSF	Body	opensea	Body-opensea		rs528386282;rs546706280;rs150029218;rs148739795;rs529238728;rs147876220	1;8;12;28;33;40
cg12445374	0.928954	0.935918	-0.00696397	0.00696397	-67.5904	1.17253e-10	11	117279720	R	II	CEP164	ExonBnd	opensea	ExonBnd-opensea		rs61995733;rs149567170;rs201462872	10;9;2
cg12098949	0.755071	0.748107	0.00696344	0.00696344	27.1735	3.9012e-08	17	75367442	F	II	2009-09-01	5'UTR	shore	5'UTR-shore	chr17:75368688-75370506
cg08652808	0.783695	0.790656	-0.00696108	0.00696108	-22.4071	5.10728e-08	4	80246713	F	II	NAA11	1stExon	opensea	1stExon-opensea		rs61747710	16
cg22079195	0.953813	0.960765	-0.0069521	0.0069521	-102.819	7.72019e-14	2	100799756	R	II		IGR	opensea	IGR-opensea		rs571432417;rs147141482;rs551125226	48;43;19
cg02494978	0.959181	0.96611	-0.00692882	0.00692882	-54.753	6.0567e-09	3	88178038	R	II	CGGBP1	5'UTR	opensea	5'UTR-opensea
cg25486145	0.909327	0.916248	-0.00692077	0.00692077	-43.5736	5.49236e-08	19	18830700	R	II	CRTC1	Body	island	Body-island	chr19:18830507-18830742	rs556880541;rs576683302	46;6
cg08544041	0.446653	0.439734	0.00691914	0.00691914	46.9258	3.26401e-08	1	193074380	F	I	GLRX2	Body	island	Body-island	chr1:193074174-193074778	rs548358813	36
cg09825241	0.90936	0.902452	0.00690858	0.00690858	42.2185	5.73863e-08	17	75288517	R	II	2009-09-01	Body	opensea	Body-opensea		rs145218012	15
cg18755798	0.348849	0.341942	0.00690675	0.00690675	33.6775	8.82158e-08	19	41317952	F	I		IGR	island	IGR-island	chr19:41317792-41318151	rs572789836	6
cg23360601	0.912688	0.919591	-0.00690285	0.00690285	-43.9921	7.56665e-09	14	70918738	F	II	ADAM21	TSS200	opensea	TSS200-opensea		rs57649338	23
cg23229652	0.748	0.754898	-0.00689812	0.00689812	-26.7934	8.53374e-08	12	2738318	F	II	CACNA1C	Body	opensea	Body-opensea		rs549630704;rs78907653;rs539051033;rs558664615	1;26;46;48
cg00792011	0.920196	0.913299	0.00689641	0.00689641	49.0236	2.30597e-08	22	22041237	F	II	PPIL2	Body	opensea	Body-opensea		rs201936934;rs576972071;rs117996270;rs562752118;rs201462624	1;8;10;21;38
cg26913527	0.931985	0.938876	-0.00689125	0.00689125	-74.526	2.34049e-11	6	48842122	F	II		IGR	opensea	IGR-opensea		rs560264611;rs528023850;rs552442953;rs564174046	5;6;10;26
cg16213529	0.909675	0.902823	0.0068527	0.0068527	41.0163	6.24606e-08	16	57092599	F	II	NLRC5	Body	opensea	Body-opensea		rs534949104;rs553531254	1;8
cg16869547	0.923719	0.916878	0.00684082	0.00684082	49.0364	2.30197e-08	16	2321696	F	II	MIR940	TSS200	shelf	TSS200-shelf	chr16:2317445-2319000	rs115923364;rs556983481	18;27
cg26880298	0.91753	0.924361	-0.00683118	0.00683118	-44.3918	2.69496e-08	4	161925381	F	II		IGR	opensea	IGR-opensea		rs139416666;rs555653912	0;8
cg14555534	0.926698	0.919869	0.00682887	0.00682887	57.7244	2.23753e-09	17	27904901	R	II	GIT1	Body	opensea	Body-opensea		rs529707796;rs548189860	48;47
cg25950936	0.901073	0.9079	-0.00682738	0.00682738	-38.537	1.94169e-08	8	26279953	R	II		IGR	opensea	IGR-opensea		rs556214413;rs576354733;rs542026056;rs114997040	33;14;13;12
cg04847099	0.930987	0.937814	-0.00682702	0.00682702	-74.6642	1.32082e-11	9	14532543	R	II		IGR	opensea	IGR-opensea		rs548317065;rs141788405;rs150498852;rs547712337;rs184811771	36;29;6;2;1
cg17503439	0.494788	0.487978	0.00681029	0.00681029	53.4358	1.229e-08	12	33049680	R	I	PKP2	1stExon	island	1stExon-island	chr12:33049301-33050098
cg07477924	0.933236	0.926443	0.00679349	0.00679349	61.8555	2.05024e-09	16	29857230	F	II	MVP	Body	shore	Body-shore	chr16:29855903-29856195	rs556554950	3
cg18206768	0.930544	0.923754	0.00678991	0.00678991	47.0272	7.31174e-08	7	2582681	R	II	C7orf27	Body	shore	Body-shore	chr7:2583206-2583542
cg24268179	0.945833	0.952606	-0.00677337	0.00677337	-52.3262	1.75075e-08	14	93790296	R	II	BTBD7	5'UTR	opensea	5'UTR-opensea		rs377212562;rs3783890;rs79863278;rs188827332;rs115103208	42;22;4;2;1
cg16634125	0.920376	0.913607	0.00676883	0.00676883	52.9495	2.39493e-08	22	51115062	F	II	SHANK3	ExonBnd	shore	ExonBnd-shore	chr22:51111935-51113742	rs552766463	26
cg22580513	0.925615	0.932372	-0.00675735	0.00675735	-46.8677	2.50224e-08	4	78526581	F	II	CXCL13	5'UTR	opensea	5'UTR-opensea		rs79278599;rs111283647;rs539180900	7;28;32
cg26401468	0.914654	0.921374	-0.00672015	0.00672015	-50.812	6.83647e-08	16	3187420	R	II	ZNF213	Body	shelf	Body-shelf	chr16:3190765-3191389	rs143487323;rs151095978;rs141332740;rs566807578	50;39;18;2
cg25089357	0.915984	0.922702	-0.00671767	0.00671767	-43.7577	3.03211e-08	10	131649255	F	II	EBF3	Body	opensea	Body-opensea		rs547927384;rs141578129;rs533395316	1;9;27
cg13015528	0.920446	0.927158	-0.00671244	0.00671244	-35.3999	8.3803e-08	16	83433208	R	II	CDH13	Body	opensea	Body-opensea		rs546549970;rs112439816;rs139877589	18;6;2
cg18236745	0.927052	0.920364	0.00668788	0.00668788	58.2658	6.72837e-10	19	4101514	F	II	MAP2K2	Body	island	Body-island	chr19:4101029-4101515	rs116976210;rs550505442;rs567199301;rs112244660;rs546950397	0;1;27;32;51
cg00216304	0.91053	0.91721	-0.00667967	0.00667967	-33.9408	8.60285e-08	17	77956798	R	II	TBC1D16	Body	shore	Body-shore	chr17:77955491-77955693	rs111273797;rs139728852	11;1
cg25369211	0.880828	0.887506	-0.00667829	0.00667829	-32.6838	2.82179e-08	7	77976397	F	II	RPL13AP17	TSS200	opensea	TSS200-opensea		rs576705624	9
cg01820931	0.933422	0.940079	-0.00665767	0.00665767	-49.8034	4.79548e-08	3	102393304	R	II		IGR	opensea	IGR-opensea
cg13729147	0.943262	0.949919	-0.00665656	0.00665656	-65.8452	9.19836e-10	10	118591438	R	II		IGR	opensea	IGR-opensea		rs537004018	7
cg23733729	0.910408	0.903761	0.00664684	0.00664684	41.1564	5.80373e-08	11	76813021	F	II	OMP	TSS1500	shore	TSS1500-shore	chr11:76813889-76814339	rs542165313	26
cg12499294	0.932168	0.938814	-0.00664602	0.00664602	-55.2989	2.00475e-08	6	26373094	R	II	BTN3A2	Body	opensea	Body-opensea		rs562507742;rs12174623;rs541871717	24;10;9
cg26655955	0.922082	0.928727	-0.00664488	0.00664488	-48.5145	1.3181e-08	3	153106359	F	II		IGR	opensea	IGR-opensea		rs74817493;rs189774845	1;35
cg10817754	0.926827	0.933462	-0.00663557	0.00663557	-43.6173	5.39641e-08	7	47306613	F	II		IGR	opensea	IGR-opensea		rs118007496;rs536802826	20;42
cg20023524	0.925747	0.919112	0.0066351	0.0066351	43.7998	5.04962e-08	22	25761020	R	II	LRP5L	5'UTR	opensea	5'UTR-opensea		rs138343392;rs561764897	47;32
cg08600456	0.945261	0.951886	-0.00662529	0.00662529	-74.9162	3.11091e-10	8	81963035	R	II	PAG1	5'UTR	opensea	5'UTR-opensea		rs573114016;rs111555962	36;3
cg15837197	0.933469	0.940082	-0.00661332	0.00661332	-55.1608	3.75176e-08	10	50956674	R	II	OGDHL	Body	opensea	Body-opensea		rs556088951;rs539709424	35;2
cg00886088	0.945602	0.938994	0.00660761	0.00660761	53.3398	5.52912e-09	2	131878331	F	II	PLEKHB2	5'UTR	opensea	5'UTR-opensea		rs553555836;rs554036337	18;26
cg09597352	0.921667	0.915074	0.00659334	0.00659334	49.8135	1.94698e-09	9	38359284	F	II		IGR	opensea	IGR-opensea		rs564654339;rs528723917	10;30
cg22022910	0.941323	0.934792	0.00653125	0.00653125	37.2232	6.82844e-08	19	1070988	F	II	HMHA1	TSS1500	island	TSS1500-island	chr19:1070985-1071812	rs10421359	3
cg25571668	0.939623	0.946139	-0.00651523	0.00651523	-56.3632	6.52147e-09	11	11694546	F	II		IGR	opensea	IGR-opensea		rs575949898;rs373611420;rs192454905	0;17;26
cg00311133	0.906217	0.899718	0.00649867	0.00649867	42.9993	3.79335e-08	20	44469518	R	II	SNX21	3'UTR	island	3'UTR-island	chr20:44469288-44469567	rs151245679	14
cg21718330	0.915802	0.9223	-0.00649773	0.00649773	-47.0867	3.99154e-08	5	10522792	R	II		IGR	opensea	IGR-opensea		rs577194083;rs150466356;rs567459033;rs180888531	36;18;11;2
cg19172665	0.93007	0.936543	-0.00647233	0.00647233	-51.2277	6.22845e-08	4	144618119	R	II	FREM3	1stExon	shelf	1stExon-shelf	chr4:144620822-144622218	rs144193409;rs185641600	49;2
cg01571842	0.912856	0.919291	-0.00643593	0.00643593	-43.8909	5.97767e-08	3	57934672	F	II		IGR	opensea	IGR-opensea		rs374069878;rs140130833;rs563595856;rs529758440	0;8;18;19
cg16173335	0.92999	0.923566	0.00642468	0.00642468	52.1345	5.93976e-08	10	132945710	R	II	TCERG1L	Body	opensea	Body-opensea		rs79767606;rs10741242;rs138007794;rs546843034;rs527936047	48;36;33;32;26
cg02311773	0.922303	0.915894	0.00640931	0.00640931	55.9833	1.4418e-09	2	96821108	R	II		IGR	opensea	IGR-opensea		rs143643992	12
cg03217954	0.945458	0.93905	0.00640881	0.00640881	63.2708	1.68342e-08	2	44502977	R	II	SLC3A1	1stExon	opensea	1stExon-opensea		rs199700629;rs564070566;rs147701210;rs549888282;rs115030299	48;30;15;7;5
cg14708469	0.934398	0.940792	-0.00639384	0.00639384	-58.0542	2.89031e-09	18	5540638	F	II	EPB41L3	TSS200	shelf	TSS200-shelf	chr18:5542847-5543054	rs183566775	41
cg01917640	0.933779	0.940173	-0.00639377	0.00639377	-59.4496	1.0064e-08	1	2009349	F	II	PRKCZ	5'UTR	shelf	5'UTR-shelf	chr1:2005179-2005565	rs181861532;rs144121365	18;36
cg01220822	0.906529	0.900146	0.0063828	0.0063828	39.9487	6.0285e-08	9	139407979	R	II	NOTCH1	Body	shore	Body-shore	chr9:139408945-139409245	rs2229971;rs201889382	49;10
cg09048905	0.937404	0.943786	-0.00638235	0.00638235	-48.431	4.5396e-08	10	131592899	R	II		IGR	shore	IGR-shore	chr10:131592393-131592616	rs556128974	40
cg16514995	0.852252	0.85862	-0.00636847	0.00636847	-29.2665	9.05035e-08	1	100597460	R	II	SASS6	Body	shore	Body-shore	chr1:100598130-100598754	rs530019629;rs78319539	46;2
cg07895807	0.915066	0.921424	-0.00635852	0.00635852	-45.5349	2.18097e-08	2	33372733	F	II	LTBP1	Body	opensea	Body-opensea		rs553492094;rs140884238	29;38
cg19151127	0.933368	0.939725	-0.00635788	0.00635788	-47.3609	7.61485e-08	9	801987	F	II		IGR	opensea	IGR-opensea		rs184034830;rs556478644	1;42
cg04080908	0.927937	0.934283	-0.0063467	0.0063467	-48.116	3.50094e-08	10	18393613	R	II		IGR	opensea	IGR-opensea		rs183425193;rs145752228	45;7
cg05783969	0.885677	0.879332	0.00634425	0.00634425	38.1545	6.34705e-10	22	23550065	F	II	BCR	Body	opensea	Body-opensea		rs181041334;rs78475229;rs558759509	21;30;42
cg22019765	0.92712	0.920784	0.00633617	0.00633617	60.7882	4.46695e-09	12	2968387	F	II	LOC100507424	Body	opensea	Body-opensea		rs147746152;rs201149076;rs114608193	5;15;44
cg03345976	0.9181	0.924426	-0.00632668	0.00632668	-51.1131	2.4676e-08	4	118007225	R	II	TRAM1L1	TSS1500	shore	TSS1500-shore	chr4:118006538-118006859	rs532246636;rs547578420;rs565690216	40;37;20
cg16533530	0.908966	0.915281	-0.00631505	0.00631505	-46.7893	5.28883e-09	3	119963851	R	II	GPR156	TSS1500	opensea	TSS1500-opensea		rs573713618;rs542722939	43;8
cg08891503	0.913604	0.919915	-0.00631152	0.00631152	-44.0074	2.31609e-09	10	105541949	F	II	SH3PXD2A	Body	opensea	Body-opensea		rs141203311;rs17115976;rs563063985	0;1;3
cg14028315	0.950096	0.94382	0.00627527	0.00627527	69.5306	2.22029e-10	11	66033194	F	II	KLC2	Body	shore	Body-shore	chr11:66034751-66035054	rs142988327;rs151114879	1;33
cg00503917	0.920846	0.927121	-0.00627476	0.00627476	-52.7299	4.12069e-08	6	170041920	R	II	WDR27	Body	opensea	Body-opensea		rs567519465	2
cg24082339	0.944137	0.950409	-0.00627258	0.00627258	-71.7767	5.17366e-10	5	167372659	R	II	TENM2	Body	opensea	Body-opensea		rs569724008	2
cg14604826	0.938394	0.93215	0.00624426	0.00624426	63.822	6.19151e-09	22	42463259	R	II	NAGA	Body	shelf	Body-shelf	chr22:42466407-42467121	rs186173534;rs199894141;rs149600926	48;17;2
cg00370495	0.940555	0.94675	-0.00619477	0.00619477	-64.6486	1.30837e-09	9	4155739	F	II	GLIS3	Body	opensea	Body-opensea		rs75760455	21
cg02396826	0.947423	0.953597	-0.00617352	0.00617352	-69.8609	5.71873e-10	2	174599618	R	II		IGR	opensea	IGR-opensea		rs183962728;rs533124009	14;9
cg23677881	0.930152	0.936301	-0.00614926	0.00614926	-55.0422	3.70399e-08	4	1626415	F	II		IGR	shore	IGR-shore	chr4:1626637-1627553	rs116386137;rs559926855	5;6
cg00592657	0.935815	0.941963	-0.00614837	0.00614837	-60.9342	3.05572e-08	9	18704265	R	II	ADAMTSL1	Body	opensea	Body-opensea		rs528831778;rs550178314;rs140322641	7;2;1
cg11734367	0.949058	0.955205	-0.00614744	0.00614744	-65.7795	6.29017e-09	1	8213978	R	II		IGR	opensea	IGR-opensea		rs558802578;rs577145125;rs540747934	26;25;8
cg27399653	0.919644	0.925778	-0.00613315	0.00613315	-54.248	1.44815e-08	13	40723668	R	II		IGR	opensea	IGR-opensea
cg12804104	0.854912	0.861042	-0.00613046	0.00613046	-33.1263	3.38902e-08	2	45557351	F	II		IGR	opensea	IGR-opensea		rs182076429	11
cg24719241	0.920647	0.926737	-0.00608949	0.00608949	-59.2776	1.69176e-09	13	109803528	R	II	MYO16	Body	opensea	Body-opensea		rs553888564;rs573806657;rs189381016;rs562348409;rs575759808	39;34;30;8;7
cg01900213	0.949824	0.955881	-0.00605709	0.00605709	-59.3488	1.88126e-08	12	109903001	F	II	KCTD10	Body	opensea	Body-opensea		rs571588705	2
cg04657294	0.940769	0.934715	0.0060534	0.0060534	77.463	3.22476e-11	11	9263140	R	II	DENND5A	Body	opensea	Body-opensea		rs184048744;rs568464039;rs554597035	49;31;5
cg22044635	0.946748	0.952799	-0.00605114	0.00605114	-50.9283	9.27135e-08	17	76557109	F	II	DNAH17	Body	opensea	Body-opensea		rs528476560;rs560303212;rs112065526;rs530868402;rs550768016;rs570285443;rs539378613;rs73387541	0;5;6;9;18;19;26;37
cg01633905	0.924135	0.930181	-0.00604591	0.00604591	-57.3243	1.3321e-08	16	59889357	F	II	LOC101927580	Body	opensea	Body-opensea		rs185758883;rs146969588	1;19
cg03870689	0.93822	0.932177	0.00604359	0.00604359	55.6322	1.92134e-08	15	79070546	F	II	ADAMTS7	Body	opensea	Body-opensea		rs550949707	34
cg04474081	0.916204	0.910168	0.00603551	0.00603551	42.0984	3.35331e-08	20	49467253	F	II	BCAS4	Body	opensea	Body-opensea		rs76927985	33
cg00143020	0.932483	0.926467	0.00601613	0.00601613	50.9057	1.84011e-08	14	24647176	R	II	REC8	Body	opensea	Body-opensea		rs17093918	2
cg15124019	0.922781	0.928781	-0.0059999	0.0059999	-44.9936	2.14759e-08	12	104162636	F	II		IGR	opensea	IGR-opensea
cg05125876	0.941011	0.947	-0.00598884	0.00598884	-56.7346	8.81789e-08	11	62458765	F	II	LRRN4CL	TSS1500	shelf	TSS1500-shelf	chr11:62455073-62455868	rs201229787;rs367783346	0;24
cg19006969	0.937696	0.931715	0.00598028	0.00598028	66.2689	3.41233e-09	3	14361709	F	II		IGR	opensea	IGR-opensea		rs567147313;rs536110144	0;45
cg15644970	0.950358	0.944438	0.00591923	0.00591923	60.0845	2.49338e-08	1	3322363	R	II	PRDM16	Body	shore	Body-shore	chr1:3321269-3322310	rs187151343;rs577134367;rs545898678	29;28;26
cg15776388	0.948402	0.954297	-0.00589598	0.00589598	-74.0454	3.21612e-09	4	89505546	F	II		IGR	opensea	IGR-opensea		rs78365870	24
cg12099801	0.939614	0.945505	-0.00589096	0.00589096	-65.1138	2.92049e-09	5	918378	R	II		IGR	opensea	IGR-opensea
cg00331226	0.927158	0.933049	-0.00589049	0.00589049	-56.4027	4.2201e-08	1	100110954	F	II	PALMD	TSS1500	opensea	TSS1500-opensea		rs563550932;rs113901582	1;27
cg14297332	0.932612	0.92673	0.00588153	0.00588153	55.1885	1.10541e-08	2	242179444	R	II	HDLBP	Body	island	Body-island	chr2:242179276-242179510	rs140757634;rs143039216	16;1
cg20103968	0.954849	0.948984	0.0058654	0.0058654	72.3298	1.10033e-10	16	57537548	F	II		IGR	opensea	IGR-opensea		rs73563354;rs569327159;rs150614863	11;27;28
cg07774841	0.938356	0.944211	-0.00585487	0.00585487	-70.9378	3.35793e-11	12	27618447	F	II	SMCO2	TSS1500	opensea	TSS1500-opensea		rs571796692;rs542248595;rs79973455	0;9;27
cg21357732	0.944951	0.950798	-0.00584754	0.00584754	-58.2238	4.12943e-08	10	21774282	R	II		IGR	opensea	IGR-opensea		rs557464178	2
cg03483334	0.902074	0.907912	-0.00583771	0.00583771	-32.6538	2.87308e-08	9	27409180	F	II	MOB3B	Body	opensea	Body-opensea		rs540069854;rs558359883;rs576529824	1;27;44
cg05672801	0.925145	0.919332	0.00581247	0.00581247	51.5315	6.89036e-08	22	38224528	F	II		IGR	shelf	IGR-shelf	chr22:38220589-38221619	rs532910299;rs80235626	16;24
cg07175448	0.928791	0.922997	0.00579381	0.00579381	48.6013	3.22269e-08	2	27666964	F	II	KRTCAP3	3'UTR	shore	3'UTR-shore	chr2:27665251-27665670	rs567002799	0
cg22145651	0.934021	0.928239	0.00578141	0.00578141	52.6315	5.25151e-08	15	91419540	R	II	FURIN	Body	shelf	Body-shelf	chr15:91423329-91423583	rs140458322;rs200065847;rs143659625	44;37;5
cg23790641	0.94111	0.946862	-0.00575241	0.00575241	-67.8833	2.46896e-09	8	25110025	F	II	DOCK5	Body	opensea	Body-opensea		rs28457179;rs73216241	11;20
cg07202110	0.931024	0.925301	0.00572285	0.00572285	52.2293	1.08781e-08	17	38421186	R	II	WIPF2	Body	opensea	Body-opensea		rs151273872;rs539901548;rs112710081	14;2;1
cg04723297	0.956718	0.950997	0.0057213	0.0057213	78.0105	5.36128e-10	14	104570754	F	II	ASPG	Body	shore	Body-shore	chr14:104569499-104569780	rs200339005	12
cg14015008	0.894669	0.900389	-0.00571989	0.00571989	-29.5735	7.00668e-08	1	108058891	F	II		IGR	opensea	IGR-opensea		rs146215727;rs538970771;rs185296620;rs577554243	1;26;48;50
cg14431024	0.944422	0.950074	-0.00565177	0.00565177	-62.4936	6.80388e-09	2	127734416	F	II		IGR	island	IGR-island	chr2:127734403-127734677	rs112494503;rs568213189	31;50
cg23920922	0.942908	0.948549	-0.00564112	0.00564112	-57.3124	5.50369e-08	13	102145214	R	II	ITGBL1	5'UTR	opensea	5'UTR-opensea		rs148119218;rs16958962;rs184214037;rs539713975;rs115009486;rs78395896	40;29;25;24;2;1
cg00534531	0.945205	0.950824	-0.00561863	0.00561863	-54.5536	2.31352e-08	9	93732849	F	II		IGR	opensea	IGR-opensea		rs145119244;rs184432823;rs189138165;rs554269956;rs574176963;rs116329066	0;9;10;19;31;50
cg27648103	0.944554	0.950133	-0.0055794	0.0055794	-61.6141	6.26858e-09	2	10933272	F	II	PDIA6	Body	opensea	Body-opensea		rs147512716;rs199977483;rs114716918	0;8;22
cg07906432	0.912966	0.918544	-0.00557865	0.00557865	-39.3025	6.96853e-08	1	64453040	R	II	ROR1	Body	opensea	Body-opensea		rs116795356	51
cg08692374	0.947205	0.941655	0.00554947	0.00554947	63.9841	3.22856e-08	2	242684212	F	II	D2HGDH	Body	opensea	Body-opensea
cg02659914	0.952591	0.947074	0.00551786	0.00551786	62.8597	1.53471e-08	1	27658766	R	II	TMEM222	Body	opensea	Body-opensea		rs548275314	29
cg00775816	0.924229	0.918745	0.0054834	0.0054834	62.6342	2.26749e-09	7	150814443	R	II	AGAP3	ExonBnd	shelf	ExonBnd-shelf	chr7:150817005-150817237	rs548513717;rs200290690	36;2
cg02682955	0.933968	0.939429	-0.00546101	0.00546101	-47.6533	3.53157e-08	2	128503403	R	II	WDR33	Body	opensea	Body-opensea		rs574785286;rs183371004	5;2
cg10718100	0.950375	0.955807	-0.00543116	0.00543116	-75.1891	2.32171e-09	10	6392069	R	II		IGR	opensea	IGR-opensea		rs528659792;rs7090720	37;16
cg22824767	0.95584	0.950414	0.00542609	0.00542609	74.2056	3.85815e-09	3	141497263	F	II	GRK7	1stExon	island	1stExon-island	chr3:141497158-141497492	rs141897427	44
cg11376470	0.93779	0.943211	-0.00542087	0.00542087	-69.716	9.59149e-09	1	57046577	R	II	PPAP2B	TSS1500	shore	TSS1500-shore	chr1:57044102-57045117	rs200960348;rs558556825	23;15
cg07000514	0.937868	0.932448	0.0054198	0.0054198	53.0926	7.96969e-08	7	1090232	F	II	C7orf50	Body	island	Body-island	chr7:1090177-1090517	rs558230183;rs187911554;rs79315115;rs117674232	8;25;39;50
cg00452308	0.960048	0.965462	-0.00541385	0.00541385	-55.1049	6.01964e-08	2	145633791	R	II		IGR	opensea	IGR-opensea		rs371490169;rs573958712;rs186913522	10;9;6
cg11807318	0.93823	0.932871	0.00535953	0.00535953	65.9006	5.89731e-09	7	2566252	F	II	LFNG	Body	shore	Body-shore	chr7:2565872-2566114	rs537043222;rs557038507;rs115074546;rs183647523	2;11;24;28
cg10367330	0.944728	0.939374	0.0053547	0.0053547	67.5347	2.26367e-09	16	29856194	F	II	MVP	Body	island	Body-island	chr16:29855903-29856195	rs200362465;rs560768301;rs527953564	1;26;27
cg24655089	0.813389	0.818734	-0.00534436	0.00534436	-32.4054	5.4614e-08	3	134363091	R	II	KY	Body	opensea	Body-opensea		rs551822318;rs565588275;rs144808646	44;14;11
cg17401708	0.924775	0.919431	0.00534423	0.00534423	53.5788	2.66181e-08	11	2964826	R	II		IGR	shore	IGR-shore	chr11:2965785-2966102	rs560588933;rs190505972;rs549085642	21;19;1
cg05864401	0.938025	0.943358	-0.00533294	0.00533294	-47.9739	1.01851e-08	8	135850231	F	II	NCRNA00250	TSS200	opensea	TSS200-opensea		rs535975778	46
cg04860466	0.951548	0.956874	-0.00532624	0.00532624	-57.7345	6.82437e-08	9	134305489	F	II	PRRC2B	5'UTR	opensea	5'UTR-opensea		rs201712590	18
cg12704663	0.911058	0.916306	-0.00524858	0.00524858	-43.8922	8.24062e-08	2	148140081	R	II		IGR	opensea	IGR-opensea		rs556954006;rs575267497	45;38
cg25110932	0.941007	0.935759	0.00524731	0.00524731	57.6319	5.59286e-08	20	60503451	F	II	CDH4	Body	island	Body-island	chr20:60503256-60503502	rs75866194;rs6061901;rs193207820;rs201151607	26;38;50;51
cg02329994	0.952279	0.957495	-0.00521603	0.00521603	-66.9241	3.74713e-08	7	139651090	F	II	TBXAS1	Body	opensea	Body-opensea		rs150569322;rs73158676	7;37
cg03842205	0.953769	0.948557	0.00521202	0.00521202	65.0533	2.15783e-09	7	927934	F	II	C7orf20	Body	shore	Body-shore	chr7:929476-930013	rs184860030;rs369322212	0;11
cg10354850	0.943613	0.948821	-0.00520798	0.00520798	-63.3728	1.75913e-08	5	137566684	R	II		IGR	opensea	IGR-opensea		rs542170876	8
cg17439089	0.958854	0.964059	-0.00520516	0.00520516	-72.4409	4.31453e-09	8	103715127	R	II		IGR	opensea	IGR-opensea		rs553168149;rs188076817;rs539198639;rs142259915;rs557401043	49;42;36;30;9
cg26792730	0.930062	0.935267	-0.00520474	0.00520474	-55.3273	7.11863e-08	7	21510177	R	II	MIR1183	TSS1500	opensea	TSS1500-opensea		rs573619229;rs536151650	14;2
cg22735889	0.957545	0.952368	0.00517741	0.00517741	69.4031	1.12758e-09	7	564257	F	II		IGR	shore	IGR-shore	chr7:556611-562845	rs549528862;rs112238644;rs368208804;rs557910830;rs141035520	0;8;22;26;42
cg08013143	0.935527	0.930405	0.00512219	0.00512219	61.568	2.73993e-08	19	15278140	F	II	NOTCH3	Body	shelf	Body-shelf	chr19:15281152-15281567	rs181150285	20
cg17481187	0.940723	0.935608	0.00511454	0.00511454	66.7975	8.48584e-10	16	3712025	R	II	TRAP1	Body	opensea	Body-opensea		rs189167670;rs536078728;rs145014945;rs79866444;rs538573375;rs147600197	50;49;26;22;21;11
cg23240791	0.948619	0.953715	-0.00509561	0.00509561	-65.7335	1.18257e-08	9	124318627	R	II		IGR	opensea	IGR-opensea		rs527845686;rs549289477;rs561200399	27;8;1
cg06935967	0.957365	0.962409	-0.0050438	0.0050438	-57.2552	7.66492e-08	6	147605330	R	II	STXBP5	Body	opensea	Body-opensea		rs543519212;rs75775640;rs576822753	32;12;8
cg03658371	0.939357	0.934351	0.00500599	0.00500599	59.1286	9.54063e-08	17	61613152	R	II	KCNH6	Body	island	Body-island	chr17:61613060-61613302	rs571357504;rs146478229;rs148667829;rs201884071	47;33;5;1
cg05583784	0.966529	0.971525	-0.00499645	0.00499645	-100.622	5.69588e-12	13	109860137	R	II	MYO16	3'UTR	opensea	3'UTR-opensea		rs182218026	9
cg01057635	0.943612	0.938619	0.00499239	0.00499239	62.9276	1.67217e-08	1	46914672	F	II		IGR	shore	IGR-shore	chr1:46913786-46914343	rs76885665	28
cg02994645	0.0547227	0.0597118	-0.00498902	0.00498902	-104.664	1.15774e-11	8	30891371	F	II	WRN	1stExon	opensea	1stExon-opensea		rs11574160;rs537618726	32;51
cg19486210	0.953468	0.958453	-0.00498475	0.00498475	-59.8261	9.09419e-09	11	75350498	F	II	MAP6	Body	opensea	Body-opensea		rs573009521;rs538698928;rs374956024	10;19;48
cg03397345	0.919097	0.914134	0.00496334	0.00496334	47.067	6.6929e-08	10	81065148	R	II	ZMIZ1	Body	opensea	Body-opensea		rs78819681;rs141109818	44;1
cg25161073	0.957839	0.952925	0.00491426	0.00491426	72.4571	1.18369e-08	18	73029509	F	II		IGR	opensea	IGR-opensea		rs575186451	37
cg01376763	0.960336	0.955429	0.00490712	0.00490712	84.3924	7.76125e-10	16	81925132	F	II	PLCG2	Body	opensea	Body-opensea		rs199636472;rs566918317;rs527737546	0;9;34
cg23213102	0.93489	0.93978	-0.00489022	0.00489022	-70.4847	1.53659e-09	18	44032938	F	II	RNF165	Body	opensea	Body-opensea		rs116650875;rs557212593	12;44
cg15256538	0.936292	0.931413	0.0048797	0.0048797	58.4915	3.53697e-08	15	31453571	F	II	TRPM1	TSS200	opensea	TSS200-opensea		rs78864529;rs539879785	4;5
cg01227537	0.165626	0.160747	0.00487962	0.00487962	22.7555	4.63182e-08	3	147127012	R	I	ZIC1	TSS200	island	TSS200-island	chr3:147126988-147128999
cg00038877	0.96387	0.95902	0.00485029	0.00485029	80.6648	1.31721e-09	1	227172604	F	II	CABC1	Body	opensea	Body-opensea		rs149682899;rs200115323;rs141260985;rs147730489	0;1;22;33
cg02943336	0.952264	0.947443	0.0048207	0.0048207	69.125	3.25124e-08	7	2959067	F	II	CARD11	Body	opensea	Body-opensea		rs542412710;rs146943681	12;13
cg04846842	0.947646	0.942845	0.00480135	0.00480135	62.139	7.63855e-08	1	168147159	R	II	TIPRL	TSS1500	shore	TSS1500-shore	chr1:168147963-168148637	rs528574133;rs546660182;rs144842367;rs535490031	37;36;2;1
cg08521263	0.942975	0.947772	-0.00479684	0.00479684	-63.8689	7.71438e-08	21	27111374	R	II	GABPA	5'UTR	shelf	5'UTR-shelf	chr21:27106814-27108211	rs111786830	51
cg21920970	0.942724	0.937937	0.00478631	0.00478631	59.2749	5.97854e-08	12	48183342	R	II	HDAC7	ExonBnd	opensea	ExonBnd-opensea		rs200966208;rs200014024;rs146834304	33;15;12
cg18888671	0.960476	0.965206	-0.00473011	0.00473011	-73.7962	1.12321e-08	1	2030462	R	II	PRKCZ	Body	opensea	Body-opensea		rs560609260;rs532870145;rs188132236;rs140876725	49;33;27;2
cg03955927	0.970287	0.965576	0.00471069	0.00471069	111.1	1.69352e-11	2	63272232	F	II	LOC100132215	Body	island	Body-island	chr2:63272127-63272409	rs199803144	21
cg17132997	0.935802	0.940502	-0.00470014	0.00470014	-58.5333	2.39355e-08	11	69357261	R	II		IGR	opensea	IGR-opensea
cg24792179	0.942367	0.937688	0.00467876	0.00467876	62.226	2.22977e-08	1	52822428	R	II	CC2D1B	Body	opensea	Body-opensea		rs560397181;rs572388071;rs189792825	16;13;1
cg05644401	0.960513	0.965151	-0.00463817	0.00463817	-82.1742	2.96333e-09	8	52729648	F	II		IGR	opensea	IGR-opensea		rs141838607;rs192538654	1;51
cg05495292	0.057544	0.0621778	-0.00463385	0.00463385	-80.9157	2.31269e-09	9	74526275	F	I	ABHD17B	TSS200	island	TSS200-island	chr9:74525249-74526679	rs537283102;rs556865599;rs112278918	0;9;35
cg04337153	0.937729	0.942363	-0.00463316	0.00463316	-70.8323	4.8097e-09	16	72459391	F	II	LINC01572	Body	opensea	Body-opensea		rs543068209	28
cg11202914	0.958943	0.954349	0.00459368	0.00459368	64.0415	7.05352e-08	8	145172221	F	II	KIAA1875	Body	shore	Body-shore	chr8:145170253-145171437	rs545413087;rs150398153;rs533511457	0;47;50
cg11631707	0.95381	0.949229	0.0045806	0.0045806	60.724	7.3537e-08	20	6022873	F	II	LRRN4	Body	island	Body-island	chr20:6021583-6022874	rs201837434	0
cg26226608	0.965368	0.960847	0.00452081	0.00452081	80.9526	1.46544e-09	1	6189119	F	II	CHD5	Body	island	Body-island	chr1:6188873-6189120
cg17491117	0.951386	0.946961	0.00442443	0.00442443	76.0601	9.6396e-09	5	176877512	R	II	PRR7	5'UTR	shelf	5'UTR-shelf	chr5:176881221-176883117	rs180693627;rs116352232;rs139579188	43;2;1
cg13956914	0.0509845	0.0553997	-0.00441521	0.00441521	-77.4852	9.03348e-08	16	75600119	R	I	GABARAPL2	TSS200	island	TSS200-island	chr16:75600006-75600860	rs575626654;rs544188465;rs148285279	46;6;5
cg10291250	0.945908	0.950254	-0.00434525	0.00434525	-70.3682	2.21802e-08	17	48432287	R	II	XYLT2	Body	opensea	Body-opensea		rs534585281;rs200767788;rs199506938;rs142341132	21;20;9;1
cg23124239	0.9423	0.946585	-0.00428416	0.00428416	-63.2369	2.81022e-08	17	39410936	R	II	KRTAP9-9	TSS1500	opensea	TSS1500-opensea		rs150765805;rs548274286;rs9915409	34;18;8
cg12369537	0.971657	0.975813	-0.00415603	0.00415603	-98.1089	2.25239e-09	12	112324408	R	II	MAPKAPK5	Body	opensea	Body-opensea		rs538278785;rs558456482;rs556136076	19;10;3
cg05717677	0.968711	0.972863	-0.00415233	0.00415233	-122.028	7.65471e-11	13	109318335	F	II	MYO16	Body	opensea	Body-opensea		rs202106004;rs574447181;rs117770145;rs61745206;rs113855148	29;31;35;38;40
cg05024809	0.962804	0.966904	-0.00410053	0.00410053	-96.3299	2.00509e-09	16	83863252	F	II		IGR	opensea	IGR-opensea		rs16961891	7
cg19159068	0.934168	0.930072	0.00409546	0.00409546	64.2147	1.59567e-08	20	31975499	R	II	CDK5RAP1	Body	opensea	Body-opensea		rs540708959;rs559050260;rs530280057;rs548507046;rs147094932	46;39;32;29;27
cg25099472	0.955143	0.959229	-0.00408661	0.00408661	-79.2999	4.09192e-09	3	36772040	F	II	DCLK3	Body	opensea	Body-opensea		rs569413125	34
cg10960433	0.96167	0.965682	-0.00401215	0.00401215	-77.7351	5.89699e-08	5	142550475	R	II	ARHGAP26	Body	opensea	Body-opensea		rs6884086;rs7724961;rs569005361;rs72799992;rs557641008	47;44;38;20;14
cg25318712	0.962545	0.958578	0.00396768	0.00396768	75.8083	6.26196e-08	7	156913135	F	II		IGR	opensea	IGR-opensea		rs541688334;rs560086677	25;26
cg09024089	0.956536	0.960358	-0.0038223	0.0038223	-77.9285	2.09438e-08	1	32641847	F	II	KPNA6	3'UTR	shelf	3'UTR-shelf	chr1:32645154-32645814	rs572589008;rs536947826	1;24
cg10019121	0.955091	0.951312	0.00377917	0.00377917	77.0764	5.61827e-08	19	39658542	F	II	PAK4	5'UTR	shore	5'UTR-shore	chr19:39660153-39660362	rs529669227;rs550037463	0;1
cg23092381	0.958159	0.961779	-0.00361987	0.00361987	-78.5515	4.73716e-08	1	147716223	F	II		IGR	shore	IGR-shore	chr1:147718156-147718915	rs587603780	38
cg04729913	0.319877	0.31656	0.00331651	0.00331651	25.1162	2.63799e-08	10	8094482	F	I	FLJ45983	Body	island	Body-island	chr10:8091374-8098329	rs557810500	32
cg02902489	0.978737	0.975549	0.0031881	0.0031881	93.9253	5.45303e-08	6	33419510	R	II	SYNGAP1	Body	shelf	Body-shelf	chr6:33422046-33422530
cg10473266	0.969389	0.972187	-0.00279748	0.00279748	-100.33	2.47711e-08	5	112548728	R	II	MCC	Body	opensea	Body-opensea		rs577305311;rs534789658	34;32
