# Supplementary material for: DNA Methylation Signatures of Multiple Sclerosis Occur Independently of Known Genetic Risk and Are Primarily Attributed to B Cells and Monocytes
Source: Int J Mol Sci. 2023 Aug 8;24(16):12576. doi: 10.3390/ijms241612576 (PMC10454485; doi:10.3390/ijms241612576)
Supplement: Supplementary file 1 [file ijms-24-12576-s001.zip › Supplementary_File_2_genome_wide_csDMP_Final_Table.xlsx]

## Sheet: Title
Supplementary File 3
Genome Wide Estimate , p-value and FDR corrected p-values for all csDMPs in all cell types.
CpGs not passing significance (9.8e-8) and Estimate thresholds (-2 or 2) had their Estimate Zeroed

## Sheet: all cs DMPs
CpG	NK Estimate	NK FDR p	NK p	B Estimate	B FDR p	B p	Mono Estimate	Mono FDR p	Mono p	Neutro Estimate	Neutro FDR p	Neutro p	CD8T Estimate	CD8T FDR p	CD8T p	CD4T Estimate	CD4T FDR p	CD4T p	CHR	MAPINFO	gene	Sum P
cg13439946	0	0.0329123	0.000265491	3.07858	6.04828e-06	1.49164e-08	2.38418	1.2183e-09	1.59944e-12	0	8.60229e-08	4.36148e-10	0	0.000642397	8.25335e-06	0	0.00226559	6.0693e-05	1	991708		5.46276
cg00942814	0	0.130137	0.00604316	2.08779	1.25602e-05	5.34384e-08	0	1.24332e-05	5.25244e-07	0	1.08326e-05	2.59171e-07	0	0.000673432	8.85842e-06	0	0.00030045	2.65419e-06	1	1214601		2.08779
cg00599812	0	0.144256	0.00759017	3.0816	9.21344e-06	3.11445e-08	0	1.11881e-06	2.44804e-08	0	3.35155e-06	5.82623e-08	0	0.00307218	9.09829e-05	0	0.00562772	0.000222669	1	1385047	ATAD3C	3.0816
cg15323084	0	0.0108943	1.28183e-05	-2.2435	3.99589e-07	1.29348e-10	0	1.3065e-10	4.53352e-14	0	9.0815e-11	1.64464e-14	0	1.75601e-06	3.29892e-10	0	4.71876e-05	8.48943e-08	1	1556707	MIB2	-2.2435
cg15727188	0	0.053948	0.000870401	0	0.000433487	1.20939e-05	2.02042	5.81176e-09	1.72637e-11	0	2.57875e-08	8.17307e-11	0	0.000534856	6.1968e-06	0	0.00117635	2.31498e-05	1	3139867	PRDM16	2.02042
cg27450668	0	0.856637	0.569193	0	0.0155972	0.00146705	2.27679	2.24827e-07	2.94517e-09	0	7.19307e-05	2.73461e-06	0	0.096501	0.0147859	0	0.352137	0.0941941	1	3460070	MEGF6	2.27679
cg04865841	0	0.0337555	0.000283948	-3.17371	4.16096e-06	8.27679e-09	-2.35783	2.41247e-09	4.64415e-12	0	6.93511e-07	7.4631e-09	0	0.000233787	1.60593e-06	0	0.0146717	0.000839727	1	3566992	WDR8	-5.53154
cg14992972	0	0.0606311	0.00111908	2.22268	1.18892e-05	4.89261e-08	0	1.68911e-08	7.93817e-11	0	2.56991e-08	8.13369e-11	0	0.000110908	4.71869e-07	0	9.07142e-05	3.09624e-07	1	3721781		2.22268
cg13209388	0	0.253334	0.0255975	0	0.0114652	0.000976731	2.2769	9.85747e-07	2.07475e-08	0	1.4567e-05	3.75947e-07	0	0.0054921	0.000215361	0	0.0583776	0.00571515	1	6355060	ACOT7	2.2769
cg26815404	0	0.407829	0.0757968	0	0.00134303	5.7173e-05	-2.46581	4.68543e-07	7.79467e-09	0	0.0008282	5.51721e-05	0	0.0381525	0.00367602	0	0.117028	0.0156679	1	6500700	ESPN	-2.46581
cg07997941	0	0.06371	0.00125581	-3.0964	2.73365e-06	3.93928e-09	0	6.90832e-07	1.30088e-08	0	2.40664e-07	1.81913e-09	0	0.000725607	9.94914e-06	0	0.000124117	5.5824e-07	1	6614800	TAS1R1	-3.0964
cg00329748	0	0.0766468	0.00192843	-2.17343	1.21152e-10	2.67766e-16	0	3.97711e-11	6.79739e-15	0	1.64297e-08	4.28271e-11	0	1.40981e-06	2.55505e-10	0	0.0019713	4.96246e-05	1	7765245	CAMTA1	-2.17343
cg09635768	0	0.0253773	0.000132649	2.83271	2.55362e-06	3.46047e-09	2.19164	2.67702e-10	1.39217e-13	0	8.06066e-10	4.57795e-13	0	5.55364e-05	1.39193e-07	0	0.000232168	1.71084e-06	1	8601318	RERE	5.02435
cg17032590	0	0.126278	0.00567154	2.04877	2.24051e-06	2.73841e-09	0	1.19438e-12	4.75163e-17	0	8.0637e-11	1.2832e-14	0	1.18915e-06	2.02373e-10	0	5.43701e-05	1.14312e-07	1	9074847	SLC2A7	2.04877
cg22711777	0	0.812272	0.478662	0	0.00283342	0.000154141	-2.03409	2.69962e-06	7.60029e-08	0	0.000871054	5.87041e-05	0	0.0176315	0.0011848	0	0.122611	0.0168219	1	9352663	SPSB1	-2.03409
cg22340067	0	0.218453	0.0185236	-2.75712	8.93875e-06	2.96822e-08	0	1.10269e-06	2.4035e-08	0	3.86595e-05	1.26235e-06	0	0.000525024	5.9864e-06	0	0.0125451	0.000677916	1	11967826		-2.75712
cg15472170	0	0.79755	0.452352	0	0.00928866	0.000739557	3.18487	2.83597e-06	8.0896e-08	0	0.000336375	1.82145e-05	0	0.0216752	0.00160014	0	0.130757	0.0185162	1	12012720	PLOD1	3.18487
cg03208707	0	0.146136	0.00780441	3.54518	3.48493e-06	6.03726e-09	0	9.89295e-06	3.94075e-07	0	0.000429488	2.46253e-05	0	0.0150928	0.000940807	0	0.00269383	7.81513e-05	1	12289388	VPS13D	3.54518
cg10039523	0	0.00498629	2.09391e-06	2.38488	9.52925e-06	3.35296e-08	0	1.74758e-09	2.84277e-12	0	3.30159e-08	1.15093e-10	0	9.43626e-05	3.62265e-07	0	4.60623e-05	8.11898e-08	1	12517834	VPS13D	2.38488
ch.1.541122F	0	0.00518952	2.24807e-06	-2.22391	1.66515e-06	1.63772e-09	0	4.84129e-09	1.31397e-11	0	5.23886e-08	2.18723e-10	0	7.35689e-05	2.33798e-07	0	1.91819e-05	1.11076e-08	1	15891913	DNAJC16	-2.22391
cg10308193	0	0.112878	0.00448641	2.38835	4.18611e-06	8.34533e-09	0	1.78763e-08	8.57359e-11	0	1.35422e-07	8.25211e-10	0	1.37946e-05	1.25003e-08	0	5.52669e-05	1.21569e-07	1	16693079	C1orf144	2.38835
ch.1.590396F	0	0.044698	0.000570842	-3.0506	1.04906e-05	3.91843e-08	-2.0868	1.15318e-07	1.19866e-09	0	1.19506e-06	1.54041e-08	0	6.54991e-05	1.93405e-07	0	0.000385044	4.03534e-06	1	17345976	SDHB	-5.1374
cg17172851	0	0.104873	0.00382307	-3.00593	4.71535e-07	1.87492e-10	0	1.52032e-06	3.64143e-08	0	8.37701e-05	3.30727e-06	0	0.00192477	4.46211e-05	0	0.0105768	0.000535068	1	18957328	PAX7	-3.00593
cg26791665	0	0.047398	0.000652294	2.14222	5.18429e-06	1.17561e-08	0	1.07076e-09	1.32247e-12	0	9.77742e-09	1.9773e-11	0	0.000182724	1.08519e-06	0	0.000250217	1.93558e-06	1	19217189	ALDH4A1	2.14222
ch.1.658177R	0	0.0108988	1.3053e-05	-2.2791	3.86649e-06	7.1185e-09	0	8.51941e-09	2.98638e-11	0	3.47684e-07	2.99606e-09	0	7.22782e-05	2.26522e-07	0	5.1247e-05	1.00466e-07	1	19489354	UBR4	-2.2791
cg10748867	0	0.026563	0.000152402	2.13507	4.50706e-06	9.34379e-09	0	5.27775e-09	1.50942e-11	0	1.38196e-08	3.31705e-11	0	0.000183089	1.09015e-06	0	0.000177278	1.05477e-06	1	19577036	MRTO4	2.13507
cg24608458	0	0.0653007	0.00133103	2.84274	7.61975e-06	2.21627e-08	2.21131	1.30239e-09	1.78993e-12	0	4.75569e-09	6.81349e-12	0	6.13308e-05	1.70937e-07	0	8.48487e-05	2.72107e-07	1	20959355	PINK1	5.05404
ch.1.705736F	0	0.00785859	5.16233e-06	-2.97268	1.18237e-06	9.11557e-10	-2.03825	4.30684e-09	1.11356e-11	0	5.93592e-08	2.57686e-10	0	4.33272e-05	9.21218e-08	0	0.000199156	1.3029e-06	1	21074008	HP1BP3	-5.01093
cg06322891	0	0.745933	0.367486	0	0.15206	0.0351878	-2.22842	2.99944e-07	4.35412e-09	0	0.000113808	4.8277e-06	0	0.0791909	0.0109461	0	0.404363	0.121426	1	23504425		-2.22842
cg07236781	0	0.698866	0.303928	0	0.0211238	0.0022025	3.34575	1.81901e-08	8.83265e-11	0	4.93619e-07	4.76324e-09	0	0.242424	0.0638763	0	0.0175745	0.00107326	1	25291041	RUNX3	3.34575
cg08948442	0	0.0199614	7.00156e-05	2.0437	1.77486e-05	9.35925e-08	0	5.45683e-08	4.27298e-10	0	1.67901e-07	1.10974e-09	0	0.000236168	1.63116e-06	0	0.000415398	4.57215e-06	1	26014468	MAN1C1	2.0437
cg10485752	0	0.0242336	0.000118179	2.408	2.55362e-06	3.45622e-09	0	1.70454e-08	8.05417e-11	0	8.66823e-08	4.41215e-10	0	0.000174764	1.00814e-06	0	0.000225524	1.62245e-06	1	26021655	MAN1C1	2.408
cg09518245	0	0.0360724	0.000340272	2.15641	2.19409e-06	2.62348e-09	0	5.22418e-10	4.20287e-13	0	4.15397e-09	5.64103e-12	0	1.19214e-05	9.74888e-09	0	7.89927e-05	2.40756e-07	1	26234015	STMN1	2.15641
cg22860775	0	0.20265	0.0157082	0	0.029646	0.00347356	-2.28043	5.77471e-08	4.62025e-10	0	0.000115703	4.92755e-06	0	0.0465639	0.00492857	0	0.109834	0.0142377	1	26488712	GRRP1	-2.28043
ch.1.876374R	0	0.0177611	4.95389e-05	0	3.42406e-05	2.77737e-07	-2.08147	5.37936e-10	4.39905e-13	0	2.71224e-08	8.80595e-11	0	7.61191e-05	2.50353e-07	0	1.48982e-05	6.61184e-09	1	26565342	CCDC21	-2.08147
cg19583880	0	0.206625	0.0163445	2.58027	9.24297e-06	3.14915e-08	0	2.37534e-09	4.50653e-12	0	7.19672e-09	1.24703e-11	0	3.0927e-05	4.95889e-08	0	0.000292497	2.53394e-06	1	27143747		2.58027
cg26060536	0	0.924065	0.736241	2.16963	4.47523e-06	9.23618e-09	0	8.66136e-08	8.19709e-10	0	3.43806e-07	2.94982e-09	0	0.00375935	0.000123436	0	0.00013621	6.5779e-07	1	27559823	WDTC1	2.16963
cg15601452	0	0.216903	0.0182491	0	0.00755064	0.00056236	2.05503	8.65136e-08	8.17996e-10	0	7.4588e-07	8.25581e-09	0	0.0316636	0.00280229	0	0.0240565	0.00166014	1	28906382	SNHG12	2.05503
cg07689731	0	0.0391788	0.000420156	2.27036	1.46413e-05	6.90085e-08	0	1.10811e-08	4.30066e-11	0	3.45252e-08	1.23464e-10	0	7.87937e-05	2.69843e-07	0	0.000231262	1.69936e-06	1	31393915		2.27036
cg03548008	0	0.0160216	3.84809e-05	2.61759	5.13022e-06	1.1515e-08	0	4.60325e-08	3.34521e-10	0	2.21801e-07	1.61657e-09	0	0.000272609	2.07747e-06	0	0.000167432	9.66579e-07	1	31628890		2.61759
cg19316148	0	0.526447	0.141723	0	0.11	0.0217627	-2.02901	6.86951e-07	1.29084e-08	0	0.000667539	4.22656e-05	0	0.10242	0.0161777	0	0.392498	0.114733	1	31846089	FABP3	-2.02901
cg08859095	0	0.718747	0.329082	0	0.11686	0.0237897	-3.69677	1.32774e-06	3.0616e-08	0	0.000808847	5.35575e-05	0	0.190317	0.0429081	0	0.467342	0.160514	1	32827824	LOC100128071	-3.69677
cg21172540	0	0.396419	0.0709776	0	0.00582321	0.00039961	-3.1508	4.15056e-08	2.89675e-10	0	4.5165e-05	1.53124e-06	0	0.0206782	0.00149351	0	0.193936	0.0341012	1	32827840	LOC100128071	-3.1508
cg03767970	0	0.918337	0.719762	0	0.148849	0.0340756	-2.15704	4.12439e-07	6.5988e-09	0	5.44035e-05	1.93444e-06	0	0.078808	0.0108629	0	0.68626	0.365583	1	33721234	ZNF362	-2.15704
cg11416597	0	0.0204756	7.43583e-05	-2.47286	1.68599e-07	2.01221e-11	0	1.86881e-06	4.75506e-08	0	0.000527445	3.16547e-05	0	0.000118574	5.22942e-07	0	0.0003707	3.7803e-06	1	33722623	ZNF362	-2.47286
cg04025150	0	0.953509	0.826796	0	0.397124	0.161566	-3.0514	2.38561e-06	6.47258e-08	0	0.00179716	0.000143895	0	0.452568	0.190144	0	0.873894	0.669934	1	34642862	C1orf94	-3.0514
cg02951717	0	0.042129	0.000497743	-2.16174	3.5379e-06	6.17731e-09	0	7.36293e-07	1.4154e-08	0	5.63366e-07	5.67035e-09	0	0.000101059	4.04501e-07	0	0.000240743	1.81654e-06	1	35496792	ZMYM6	-2.16174
cg17971961	0	0.0838069	0.00234168	2.05061	1.25667e-05	5.35492e-08	0	5.19396e-08	3.98111e-10	0	4.99988e-07	4.85529e-09	0	8.78305e-05	3.23068e-07	0	0.000148299	7.83692e-07	1	35937013	KIAA0319L	2.05061
ch.1.1158789F	0	0.0185753	5.69092e-05	-2.21254	7.44383e-06	2.11575e-08	0	3.36484e-07	5.04221e-09	0	6.91163e-06	1.46672e-07	0	0.000182722	1.08474e-06	0	0.000303901	2.69744e-06	1	36485044	EIF2C3	-2.21254
cg25488697	0	0.081138	0.00217733	-2.1682	2.22135e-06	2.69029e-09	0	1.22263e-05	5.13963e-07	0	0.000459114	2.6748e-05	0	0.000281044	2.17246e-06	0	0.000167652	9.68962e-07	1	38510383	POU3F1	-2.1682
cg21816308	0	0.848137	0.550835	0	0.0507599	0.00724186	-4.50531	6.99246e-07	1.3226e-08	0	0.000947419	6.51369e-05	0	0.240302	0.0629495	0	0.596479	0.266811	1	39044140		-4.50531
cg06115679	0	0.0229714	9.80793e-05	2.11429	1.14931e-05	4.62567e-08	0	7.32956e-09	2.35704e-11	0	1.37598e-07	8.42333e-10	0	0.000172503	9.81147e-07	0	0.000617144	8.60136e-06	1	39721316	MACF1	2.11429
cg17449954	0	0.715646	0.32502	0	0.133326	0.0289007	-4.24338	1.40488e-08	6.0579e-11	0	3.91732e-06	7.11771e-08	0	0.119148	0.0204185	0	0.559519	0.232639	1	40105667	HEYL	-4.24338
cg17602126	0	0.629051	0.226143	0	0.462503	0.210293	-2.04951	2.74266e-07	3.85043e-09	0	0.000186383	8.85296e-06	0	0.776861	0.551306	0	0.849044	0.619434	1	40105687	HEYL	-2.04951
cg10309580	0	0.0360652	0.00033868	2.3059	1.26409e-05	5.41557e-08	0	2.03568e-08	1.03932e-10	0	5.98838e-07	6.15462e-09	0	0.000426084	4.26599e-06	0	7.9653e-05	2.45726e-07	1	42794262	FOXJ3	2.3059
cg14172596	0	0.0187395	5.84483e-05	-2.75963	3.93392e-07	1.21041e-10	-2.06641	3.86388e-11	6.23409e-15	0	2.47212e-10	7.3463e-14	0	4.47431e-06	1.73058e-09	0	0.000215588	1.49592e-06	1	43996436	PTPRF	-4.82604
cg26114324	0	0.723233	0.33538	0	0.0337512	0.00414113	-2.9793	7.57549e-07	1.46938e-08	0	0.00010709	4.47549e-06	0	0.0210184	0.00152937	0	0.418068	0.129159	1	44401857	ARTN	-2.9793
cg23954153	0	0.846706	0.547777	0	0.205054	0.0554632	-4.07258	1.38932e-06	3.24844e-08	0	0.00176498	0.000140698	0	0.223799	0.0560341	0	0.618693	0.289164	1	44402353	ARTN	-4.07258
cg21148737	0	0.107803	0.00405462	2.00881	1.26914e-05	5.46081e-08	0	2.12409e-06	5.59017e-08	0	5.85342e-05	2.1189e-06	0	0.00528051	0.000203201	0	0.00512094	0.00019521	1	44707057	ERI3	2.00881
cg24317827	0	0.00261865	2.60537e-07	-2.2645	4.19062e-07	1.41708e-10	0	2.77768e-12	1.53479e-16	0	4.26773e-13	5.65945e-18	0	8.46524e-07	1.16e-10	0	6.29927e-06	1.30815e-09	1	45106404	RNF220	-2.2645
cg14658964	0	0.583642	0.185291	0	0.0276446	0.00316183	-3.04914	1.12753e-06	2.47211e-08	0	1.33142e-05	3.35435e-07	0	0.169948	0.0358294	0	0.217191	0.0409015	1	45189026	C1orf228	-3.04914
cg24003273	0	0.0567151	0.000972452	2.79946	3.02824e-06	4.9121e-09	2.15857	3.74362e-10	2.51091e-13	0	3.70585e-10	1.41697e-13	0	2.9914e-06	8.66108e-10	0	2.1572e-05	1.36057e-08	1	46112691	RPS15AP10	4.95803
cg01416168	0	0.747755	0.370131	2.09447	7.29592e-06	2.03017e-08	0	3.2099e-09	7.17957e-12	0	4.42377e-08	1.74185e-10	0	0.000588877	7.20652e-06	0	0.000828926	1.35137e-05	1	48687359	SLC5A9	2.09447
cg22791535	0	0.0663028	0.00137995	3.42088	1.4198e-06	1.24265e-09	0	6.22044e-06	2.18879e-07	0	5.47406e-07	5.45043e-09	0	5.21078e-05	1.24035e-07	0	7.62294e-05	2.28459e-07	1	50666910	ELAVL4	3.42088
cg01523285	0	0.109428	0.00418864	2.29751	9.27924e-06	3.18983e-08	0	5.22153e-07	8.98312e-09	0	3.70445e-06	6.62805e-08	0	0.000640613	8.21016e-06	0	0.000103624	3.93757e-07	1	52301876	NRD1	2.29751
cg15627300	0	0.103072	0.00367929	0	0.000108215	1.60602e-06	2.21788	1.29443e-06	2.95904e-08	0	1.44773e-06	1.97039e-08	0	0.0148368	0.000917163	0	0.000768945	1.19944e-05	1	52309831	NRD1	2.21788
cg06334284	0	0.561522	0.167135	0	0.00265975	0.000141625	-2.03058	3.88296e-07	6.08809e-09	0	0.000116816	4.98957e-06	0	0.0189654	0.00131761	0	0.311719	0.0757539	1	57044991	PPAP2B	-2.03058
cg19083779	0	0.180606	0.0122462	-2.03199	7.61441e-06	2.21304e-08	0	5.11436e-07	8.71736e-09	0	0.000110442	4.64972e-06	0	0.00207693	4.99436e-05	0	0.0124301	0.00066917	1	57110724	PRKAA2	-2.03199
cg26068551	0	0.576315	0.179048	0	0.00415527	0.00025601	-2.73473	1.42355e-06	3.35175e-08	0	0.000318612	1.70407e-05	0	0.0057933	0.00023246	0	0.536626	0.212608	1	57111117	PRKAA2	-2.73473
cg03132702	0	0.0980672	0.00331162	-2.17585	2.27594e-06	2.81189e-09	0	1.11247e-05	4.56516e-07	0	0.000458378	2.6692e-05	0	0.00401705	0.000135715	0	0.00483262	0.000180101	1	61547632	NFIA	-2.17585
cg04022724	0	0.156029	0.0089591	-2.00575	9.3833e-06	3.25598e-08	0	1.32199e-08	5.58069e-11	0	1.03262e-07	5.60298e-10	0	0.00256428	6.88374e-05	0	0.00258967	7.39414e-05	1	63154668	DOCK7	-2.00575
cg25363192	0	0.0390352	0.000415283	2.90455	1.47213e-06	1.32424e-09	2.08202	1.19473e-09	1.56322e-12	0	7.45926e-09	1.32879e-11	0	2.55484e-05	3.56303e-08	0	4.43715e-05	7.38993e-08	1	65207550		4.98658
cg24550010	0	0.543476	0.15362	0	0.00311144	0.000174513	-2.38375	4.47476e-08	3.20436e-10	0	5.45743e-05	1.94244e-06	0	0.0997971	0.0155439	0	0.0880983	0.010298	1	65731107	DNAJC6	-2.38375
cg03853587	0	0.446361	0.0946871	-2.57364	4.1554e-06	8.2497e-09	0	2.20924e-09	4.00878e-12	0	2.37979e-07	1.79054e-09	0	0.000400231	3.86384e-06	0	0.000953542	1.67714e-05	1	65885364	LEPROT	-2.57364
cg16987305	0	0.931224	0.757702	0	0.0248446	0.00274253	-2.40876	1.16833e-06	2.59047e-08	0	0.000703356	4.50754e-05	0	0.102219	0.0161315	0	0.74136	0.437639	1	65991596	LEPR	-2.40876
cg12270633	0	0.0208329	7.78155e-05	2.0851	4.29095e-06	8.67763e-09	0	1.52853e-11	1.39035e-15	0	2.79239e-09	2.96857e-12	0	0.000733281	1.00952e-05	0	0.000529019	6.75748e-06	1	67036949	SGIP1	2.0851
cg12267147	0	0.0337333	0.000283389	2.40609	1.57138e-05	7.75181e-08	0	1.63434e-07	1.94588e-09	0	6.1174e-06	1.25619e-07	0	0.00132286	2.50507e-05	0	8.63541e-05	2.81664e-07	1	67387618	WDR78	2.40609
cg21944219	0	0.0103709	1.12963e-05	2.21083	3.71626e-06	6.64548e-09	0	6.29018e-10	5.97803e-13	0	8.37466e-10	4.86799e-13	0	1.94249e-05	2.18526e-08	0	9.91695e-05	3.60471e-07	1	67523185		2.21083
cg12301301	0	0.0329123	0.000265678	2.29624	7.25001e-06	2.01098e-08	0	7.26108e-09	2.32613e-11	0	1.28166e-07	7.62558e-10	0	0.000430932	4.34787e-06	0	0.000138376	6.80483e-07	1	68564241	GPR177	2.29624
cg14981960	0	0.0880249	0.00258687	2.17036	4.8872e-06	1.06395e-08	0	6.99385e-10	6.94047e-13	0	7.88022e-09	1.43862e-11	0	0.000554061	6.58941e-06	0	0.000179056	1.07194e-06	1	68607289	GPR177	2.17036
cg12435854	0	0.0609893	0.00113614	2.67288	1.14038e-05	4.56956e-08	0	1.22927e-07	1.31112e-09	0	2.81314e-07	2.25634e-09	0	0.00115369	2.03249e-05	0	0.000137351	6.68461e-07	1	70691524	SFRS11	2.67288
cg10125428	0	0.0445915	0.000567776	2.07347	1.60723e-05	7.99643e-08	0	1.75445e-09	2.86169e-12	0	4.49825e-09	6.34515e-12	0	0.000138824	6.77691e-07	0	7.85153e-05	2.39128e-07	1	73463170		2.07347
cg08146483	0	0.84365	0.541271	0	0.00863802	0.000671468	-2.82927	5.12609e-07	8.75434e-09	0	0.000483219	2.846e-05	0	0.137332	0.0254669	0	0.67177	0.347774	1	75602412	LHX8	-2.82927
cg17284634	0	0.0539391	0.000870029	2.04419	2.395e-06	3.07544e-09	0	6.48939e-08	5.45165e-10	0	1.66899e-06	2.37408e-08	0	0.000355103	3.1948e-06	0	0.000221013	1.56361e-06	1	78229462		2.04419
cg13304609	0	0.780899	0.422439	-3.41395	1.77714e-05	9.38741e-08	-2.55824	1.45353e-08	6.35445e-11	0	1.2162e-07	7.07217e-10	0	0.000534473	6.18226e-06	0	3.13767e-06	3.78702e-10	1	79085162	IFI44L	-5.97219
cg03607951	0	0.571417	0.175103	-4.09125	1.29077e-05	5.654e-08	-4.00697	3.49775e-13	3.86532e-18	0	1.83678e-11	1.66444e-15	0	0.000234247	1.61168e-06	-2.22246	1.12922e-05	4.01821e-09	1	79085586	IFI44L	-10.3207
cg27315157	0	0.00272263	3.30962e-07	-2.39014	4.46676e-07	1.69804e-10	0	2.20483e-11	2.51016e-15	0	5.1638e-10	2.35106e-13	0	6.12e-07	7.57472e-11	0	3.13767e-06	3.71088e-10	1	79086197	IFI44L	-2.39014
cg05696877	0	0.840977	0.535747	0	0.000984267	3.75605e-05	-4.7076	5.97212e-07	1.07493e-08	0	1.99138e-06	2.97678e-08	0	0.00357009	0.000114476	0	0.00166087	3.86174e-05	1	79088769	IFI44L	-4.7076
cg02243785	0	0.610263	0.208436	0	0.0419694	0.00556271	-2.58802	2.73826e-07	3.8382e-09	0	0.000328642	1.77105e-05	0	0.143367	0.0273224	0	0.45616	0.152921	1	82267931	LPHN2	-2.58802
cg22695532	0	0.819614	0.492576	0	0.129526	0.0276932	-2.06066	1.40892e-06	3.30423e-08	0	0.00104073	7.322e-05	0	0.219909	0.0544322	0	0.753976	0.456057	1	84158538		-2.06066
cg15575098	0	0.0271955	0.000163998	3.01899	4.00239e-06	7.60743e-09	2.33024	5.19753e-10	4.15846e-13	0	6.2646e-09	1.02736e-11	0	2.63364e-05	3.71344e-08	0	6.56132e-05	1.70675e-07	1	84304612		5.34924
cg23925111	0	0.0615332	0.00115958	2.30215	8.58883e-06	2.74302e-08	0	3.10462e-10	1.82577e-13	0	1.0808e-08	2.28641e-11	0	0.000162	8.88318e-07	0	0.000216289	1.50619e-06	1	84815929	SAMD13	2.30215
cg27561222	0	0.0326223	0.000258698	-2.29557	3.74953e-06	6.74572e-09	0	2.33501e-08	1.27471e-10	0	1.21518e-08	2.73339e-11	0	0.000355103	3.19288e-06	0	0.000146139	7.61493e-07	1	85411171	MCOLN2	-2.29557
cg03138242	0	0.0949184	0.00307004	2.24654	1.77484e-05	9.35176e-08	0	0.000370323	3.48959e-05	0	0.0108943	0.00137918	0	0.0660846	0.00832388	0	0.000288993	2.48336e-06	1	87376812	2015-09-01	2.24654
ch.1.88799877F	0	0.00481984	1.90543e-06	-2.63829	6.42982e-07	3.20931e-10	0	2.67702e-10	1.3778e-13	0	9.65009e-09	1.93022e-11	0	4.5596e-06	1.7938e-09	0	3.2636e-05	3.83017e-08	1	89027289		-2.63829
cg26264580	0	0.263266	0.0279105	2.35251	8.7539e-06	2.84402e-08	0	8.21084e-07	1.62927e-08	0	1.9111e-06	2.82239e-08	0	0.00220687	5.47507e-05	0	0.000483641	5.85346e-06	1	89454503	RBMXL1	2.35251
cg09675001	0	0.102751	0.00365038	2.46612	5.4202e-07	2.4678e-10	0	2.1963e-07	2.86488e-09	0	2.08796e-07	1.49795e-09	0	0.000406472	3.97531e-06	0	3.53433e-05	4.4085e-08	1	89616557	GBP7	2.46612
cg24670442	0	0.14011	0.00712328	0	5.35955e-05	5.56487e-07	2.16861	6.55525e-11	1.41985e-14	0	8.30469e-09	1.55649e-11	0	0.000953377	1.50997e-05	0	0.000118742	5.15957e-07	1	89736478	GBP5	2.16861
cg12404745	0	0.0926779	0.00290835	2.32117	1.05582e-05	3.96468e-08	0	1.53087e-08	6.8482e-11	0	1.64696e-08	4.30255e-11	0	4.42932e-05	9.50063e-08	0	0.000102532	3.84336e-07	1	89846031	GBP6	2.32117
cg16170006	0	0.249587	0.0247988	-2.76673	7.80254e-07	4.24226e-10	0	1.24648e-09	1.64746e-12	0	1.18357e-08	2.60431e-11	0	0.000273628	2.09007e-06	0	0.000271404	2.22694e-06	1	90099704	LRRC8C	-2.76673
cg24353213	0	0.117726	0.0048927	-2.03394	2.47409e-06	3.23821e-09	0	2.98772e-07	4.33313e-09	0	5.57489e-07	5.58163e-09	0	4.21717e-05	8.76322e-08	0	0.000114327	4.82168e-07	1	90308620	LRRC8D	-2.03394
cg17718703	0	0.983119	0.931998	0	0.00991945	0.000806025	-2.31301	8.85605e-07	1.80584e-08	0	6.04591e-05	2.20596e-06	0	0.104098	0.016595	0	0.0695098	0.00734095	1	90313059	LRRC8D	-2.31301
cg01533966	0	0.0179294	5.04645e-05	3.54409	3.82659e-08	2.11436e-12	2.1513	2.42723e-09	4.69729e-12	0	1.92739e-08	5.43985e-11	0	2.90752e-06	8.22544e-10	0	1.94787e-05	1.13898e-08	1	90363165	LRRC8D	5.69539
cg18235734	0	0.460143	0.101942	0	0.0066611	0.00047759	-2.72423	4.4201e-07	7.22236e-09	0	4.18607e-05	1.39613e-06	0	0.185944	0.0413545	0	0.789348	0.510947	1	91301731		-2.72423
cg14965628	0	0.0381029	0.000395923	-2.60499	6.04828e-06	1.49318e-08	0	4.11847e-09	1.03678e-11	0	7.49012e-09	1.3376e-11	0	2.07277e-05	2.50591e-08	0	1.49977e-05	6.85091e-09	1	91967328	CDC7	-2.60499
cg21116284	0	0.0244836	0.000120245	0	0.000286094	6.72469e-06	2.03483	1.89788e-07	2.37708e-09	0	2.41934e-07	1.83233e-09	0	0.000326927	2.81013e-06	0	0.00157301	3.55544e-05	1	92216881	TGFBR3	2.03483
cg26619317	0	0.365261	0.0585496	0	0.00458308	0.000290585	-2.24524	8.31294e-09	2.87354e-11	0	6.85364e-06	1.45092e-07	0	0.0653122	0.00818342	0	0.364049	0.0999818	1	95392389	CNN3	-2.24524
cg00059034	0	0.0430816	0.000523174	-2.05021	1.64619e-05	8.27892e-08	0	3.64871e-07	5.59096e-09	0	7.24423e-07	7.92528e-09	0	0.000150572	7.87383e-07	0	0.000233554	1.73028e-06	1	98514082		-2.05021
cg03847230	0	0.00879389	6.97754e-06	2.13641	1.77428e-05	9.34484e-08	0	2.27279e-09	4.16931e-12	0	5.2561e-08	2.20024e-10	0	4.44391e-05	9.55663e-08	0	0.000482709	5.83152e-06	1	100675407	DBT	2.13641
cg13477354	0	0.82601	0.505195	0	0.00194432	9.37065e-05	2.20615	1.05296e-06	2.26113e-08	0	1.33692e-05	3.37383e-07	0	0.0568715	0.00664856	0	0.00200004	5.07026e-05	1	101705539	S1PR1	2.20615
cg07027174	0	0.0118444	1.70808e-05	-2.31251	6.03757e-07	2.89567e-10	0	1.03896e-10	2.8474e-14	0	8.87808e-10	5.3154e-13	0	3.01635e-07	2.61244e-11	0	1.78089e-05	9.7221e-09	1	109102305	FAM102B	-2.31251
cg24511685	0	0.0142639	3.00125e-05	2.09864	1.44872e-05	6.76565e-08	0	1.84277e-09	3.07867e-12	0	1.84966e-08	5.14278e-11	0	3.71749e-05	6.9093e-08	0	0.000645681	9.25311e-06	1	109191152	C1orf59	2.09864
cg03221984	0	0.0281712	0.00018405	2.00274	1.29077e-05	5.64053e-08	0	1.07882e-08	4.13692e-11	0	1.57557e-08	4.01791e-11	0	9.13728e-05	3.43163e-07	0	5.23293e-05	1.05017e-07	1	109413167		2.00274
cg22161131	0	0.0741185	0.00179951	-2.48834	1.79702e-06	1.86466e-09	0	1.20414e-07	1.27236e-09	0	8.95331e-07	1.05597e-08	0	0.000139399	6.82431e-07	0	0.0025461	7.22662e-05	1	109420278	GPSM2	-2.48834
cg18974926	0	0.95523	0.832296	0	0.0636774	0.00994062	-2.55282	1.64139e-06	4.02318e-08	0	0.000167385	7.76895e-06	0	0.377439	0.136741	0	0.625826	0.296452	1	109939800	SORT1	-2.55282
cg17212902	0	0.0966134	0.00320085	2.5003	1.48577e-05	7.13243e-08	0	4.84073e-08	3.58427e-10	0	2.19595e-07	1.59362e-09	0	0.000804426	1.16365e-05	0	0.000187052	1.15748e-06	1	109972460		2.5003
cg13902210	0	0.502952	0.126513	0	0.290198	0.0964021	-2.52056	1.2131e-06	2.72191e-08	0	3.02446e-05	9.33836e-07	0	0.131627	0.0238394	0	0.163869	0.0262175	1	110754436	KCNC4	-2.52056
cg08864105	0	0.0416865	0.000481402	0	0.00131033	5.52856e-05	0	0.232469	0.123883	0	0.000123894	5.36865e-06	2.03242	7.24984e-06	4.37439e-09	0	0.000323993	3.0075e-06	1	111743020	DENND2D	2.03242
cg17144988	0	0.0958026	0.0031326	2.44858	4.05913e-06	7.79841e-09	0	6.85396e-08	5.90032e-10	0	1.79074e-07	1.21278e-09	0	0.00216132	5.30092e-05	0	0.000116937	5.02393e-07	1	111936005		2.44858
cg18807049	0	0.0919819	0.00285773	-2.36307	8.97997e-07	5.4351e-10	0	4.82466e-06	1.58436e-07	0	0.00121982	8.90274e-05	0	0.0109539	0.00058668	0	0.00560106	0.00022128	1	112532978	KCND3	-2.36307
cg01364129	0	0.101372	0.00354714	2.08847	3.8541e-06	7.06162e-09	0	3.59294e-08	2.37833e-10	0	2.80394e-08	9.19043e-11	0	3.18888e-05	5.2437e-08	0	0.00010758	4.24057e-07	1	114227391	MAGI3	2.08847
cg03441227	0	0.0395553	0.000430302	-3.17709	1.09781e-06	7.76431e-10	-2.30662	5.12833e-10	4.09176e-13	0	5.4004e-10	2.5624e-13	0	5.33643e-07	6.13311e-11	0	3.28179e-06	4.06186e-10	1	114301296	PHTF1	-5.48371
cg00786406	0	0.0178482	5.00984e-05	0	3.88178e-05	3.38629e-07	-2.03345	9.31029e-11	2.53102e-14	0	6.24201e-11	8.8294e-15	0	1.65345e-05	1.62987e-08	0	0.000128397	5.95259e-07	1	114474389	HIPK1	-2.03345
ch.1.2681285F	0	0.039063	0.000417068	0	3.83347e-05	3.31365e-07	-2.13154	5.09315e-07	8.66769e-09	0	2.37722e-06	3.7656e-08	0	0.000478288	5.14385e-06	0	0.000223917	1.59421e-06	1	114503218	HIPK1	-2.13154
cg22855923	0	0.104203	0.00376575	2.40429	1.18144e-05	4.8273e-08	0	1.23491e-06	2.78613e-08	0	1.39211e-05	3.55418e-07	0	0.00355754	0.000113888	0	0.00115829	2.25973e-05	1	114521157	OLFML3	2.40429
cg21813112	0	0.0534	0.000853427	-2.27781	5.35996e-07	2.42852e-10	0	2.35676e-06	6.37354e-08	0	0.00130729	9.69373e-05	0	0.000112676	4.83126e-07	0	0.000556509	7.31878e-06	1	115054104	TRIM33	-2.27781
cg17033499	0	0.0271831	0.000163776	-2.60644	5.94866e-06	1.44886e-08	0	5.31615e-08	4.11589e-10	0	7.63703e-07	8.51048e-09	0	0.0119342	0.000665195	0	0.0018519	4.53179e-05	1	116044436		-2.60644
cg01558040	0	0.0187395	5.85636e-05	-2.3469	3.39231e-07	9.02335e-11	0	8.93262e-09	3.18449e-11	0	6.14133e-08	2.71332e-10	0	0.000195964	1.20969e-06	0	4.23468e-05	6.73555e-08	1	116184423	VANGL1	-2.3469
cg19309752	0	0.051419	0.000788241	2.18298	1.03366e-05	3.8284e-08	0	1.49634e-09	2.22242e-12	0	1.8838e-09	1.64876e-12	0	0.000263287	1.96322e-06	0	2.57665e-05	2.24377e-08	1	117695016	VTCN1	2.18298
cg21269763	0	0.0835791	0.00232697	2.52535	9.99451e-06	3.61607e-08	0	3.21982e-07	4.76369e-09	0	2.63791e-06	4.2893e-08	0	0.00364808	0.000118194	0	0.000190445	1.19809e-06	1	119586308	WARS2	2.52535
cg27056418	0	0.147029	0.00792969	2.11775	1.39172e-06	1.20269e-09	0	8.97117e-11	2.30702e-14	0	1.31521e-09	9.3891e-13	0	8.64892e-05	3.15216e-07	0	7.9653e-05	2.45762e-07	1	120187351	ZNF697	2.11775
cg09144480	0	0.0680487	0.00146772	2.19573	1.37787e-05	6.25985e-08	0	5.88539e-11	1.26175e-14	0	1.69503e-09	1.39363e-12	0	8.48912e-05	3.06597e-07	0	0.000135167	6.42598e-07	1	120251062		2.19573
cg12594911	0	0.308232	0.0398208	-3.28238	4.37625e-07	1.56416e-10	0	1.88094e-06	4.79391e-08	0	0.000112909	4.78086e-06	0	0.00101593	1.66743e-05	0	0.00756634	0.000337149	1	144931379	PDE4DIP	-3.28238
cg01019496	0	0.11299	0.00450062	2.09171	1.24475e-05	5.26346e-08	0	7.27433e-07	1.39248e-08	0	1.72304e-07	1.14741e-09	0	0.000544286	6.39137e-06	0	0.000123117	5.47759e-07	1	145095965	SEC22B	2.09171
cg18596139	0	0.0985137	0.00334282	3.0339	2.63717e-06	3.66619e-09	0	6.29112e-07	1.14948e-08	0	2.41934e-07	1.83179e-09	0	0.000350196	3.13081e-06	0	4.18735e-05	6.60792e-08	1	145389393		3.0339
cg22619763	0	0.3525	0.0540406	-2.8517	2.87027e-06	4.32647e-09	0	2.08885e-05	1.00068e-06	0	0.000788146	5.18593e-05	0	0.011575	0.000636039	0	0.00103903	1.92167e-05	1	145438623	TXNIP	-2.8517
cg10020892	0	0.0370321	0.00036655	-2.60379	1.3216e-05	5.85653e-08	0	0.000164349	1.28559e-05	0	0.0140327	0.00190579	0	0.0172827	0.00114872	0	0.0013659	2.89752e-05	1	147016901	BCL9	-2.60379
cg12446214	0	0.0601716	0.00109823	2.21259	4.76361e-06	1.02422e-08	0	3.01514e-10	1.70321e-13	0	7.69112e-10	4.23412e-13	0	1.8654e-05	2.0202e-08	0	0.000113851	4.76337e-07	1	147197536		2.21259
cg25200152	0	0.159832	0.00941705	-2.25441	3.00743e-06	4.82569e-09	0	2.71698e-10	1.45321e-13	0	2.33717e-08	7.06132e-11	0	0.000111441	4.74732e-07	0	0.0040271	0.000138554	1	147790458		-2.25441
cg16698116	0	0.0225127	9.22016e-05	-2.89242	2.7665e-07	5.97608e-11	0	2.91039e-09	6.17758e-12	0	3.03014e-08	1.02533e-10	0	9.2579e-06	6.38401e-09	0	2.32453e-05	1.68514e-08	1	149981734	OTUD7B	-2.89242
cg01371477	0	0.184852	0.0129035	-2.27554	2.90785e-06	4.4402e-09	0	3.57693e-07	5.45093e-09	0	0.000115774	4.93132e-06	0	0.00319881	9.69641e-05	0	0.00660726	0.000279067	1	150207822	ANP32E	-2.27554
cg07495664	0	0.888624	0.643222	0	0.104423	0.0201997	-2.31795	8.65897e-07	1.75149e-08	0	0.000115677	4.9254e-06	0	0.26256	0.0729232	0	0.777771	0.492789	1	150978905	FAM63A	-2.31795
cg11661235	0	0.0121761	1.80409e-05	0	2.44321e-05	1.61403e-07	2.47204	1.57676e-09	2.43248e-12	0	1.33861e-09	9.64493e-13	0	4.51132e-05	9.80131e-08	0	7.67343e-05	2.31688e-07	1	151827551	THEM5	2.47204
cg23023513	0	0.0309809	0.000229659	2.63512	2.37342e-07	4.39532e-11	0	3.10462e-10	1.81996e-13	0	4.77179e-09	6.87872e-12	0	3.41713e-05	5.88335e-08	0	4.45105e-05	7.51593e-08	1	153537369	S100A2	2.63512
cg04108615	0	0.0719601	0.0016803	-2.49064	3.85207e-07	1.16638e-10	0	6.79476e-07	1.27109e-08	0	0.000210712	1.02787e-05	0	0.000767205	1.0807e-05	0	0.000644739	9.22678e-06	1	153931566	CRTC2	-2.49064
cg23714091	0	0.147943	0.00802931	-2.22237	1.35093e-05	6.05752e-08	0	2.95501e-06	8.5322e-08	0	9.41717e-06	2.16722e-07	0	0.00173556	3.81248e-05	0	0.000524314	6.65862e-06	1	154581347	ADAR	-2.22237
cg12065285	0	0.0474355	0.000653954	-2.55685	1.30286e-05	5.73895e-08	0	5.68372e-09	1.66949e-11	0	3.34723e-09	4.10587e-12	0	9.00124e-05	3.34622e-07	0	0.000548539	7.15053e-06	1	155946346	ARHGEF2	-2.55685
cg09142090	0	0.0883518	0.00260357	2.48484	9.47589e-06	3.31743e-08	0	3.7899e-09	9.17208e-12	0	1.0608e-07	5.81763e-10	0	0.000405999	3.96439e-06	0	0.000168867	9.7748e-07	1	156557565		2.48484
cg15602298	0	0.848133	0.550793	0	0.000286061	6.72266e-06	2.3093	4.9067e-08	3.66538e-10	0	6.25307e-07	6.51078e-09	0	0.102702	0.0162488	0	0.0440999	0.00385556	1	157670825	FCRL3	2.3093
cg23244053	0	0.0818418	0.0022238	2.03668	3.02824e-06	4.91015e-09	0	3.53822e-10	2.24436e-13	0	2.68951e-08	8.69578e-11	0	0.000267302	2.00926e-06	0	0.000455855	5.33582e-06	1	157949935		2.03668
cg11232156	0	0.317229	0.0425853	2.31548	3.09794e-06	5.08637e-09	0	2.84872e-08	1.70878e-10	0	1.27924e-06	1.68538e-08	0	0.00335171	0.000104266	0	0.000341268	3.28934e-06	1	158035207	KIRREL	2.31548
cg18135379	0	0.0126619	1.99253e-05	0	8.53044e-05	1.12632e-06	2.03945	1.58029e-07	1.85766e-09	0	7.04299e-07	7.62754e-09	0	0.000319896	2.6966e-06	0	0.000169528	9.85311e-07	1	161981673	OLFML2B	2.03945
cg16008440	0	0.0215943	8.35031e-05	2.94737	4.79381e-07	2.03427e-10	0	8.19362e-09	2.7997e-11	0	2.37074e-08	7.20888e-11	0	1.89582e-05	2.0741e-08	0	1.05389e-05	3.37746e-09	1	161983790	OLFML2B	2.94737
cg21436120	0	0.0316578	0.000240135	0	4.21316e-05	3.85763e-07	2.00758	2.41043e-09	4.63489e-12	0	1.46033e-09	1.10706e-12	0	0.000113293	4.87776e-07	0	0.000258039	2.03997e-06	1	164536135	PBX1	2.00758
cg09372808	0	0.0492001	0.000716816	2.50294	9.25773e-06	3.1633e-08	0	8.5027e-08	7.98115e-10	0	7.24423e-07	7.92098e-09	0	0.000575542	6.98878e-06	0	0.000152408	8.29655e-07	1	167791030	ADCY10	2.50294
cg21872093	0	0.00954733	8.72554e-06	2.7335	7.29047e-06	2.02382e-08	0	1.80867e-08	8.75046e-11	0	9.61113e-07	1.16076e-08	0	0.00107034	1.80357e-05	0	0.000255627	2.00737e-06	1	168544874	XCL1	2.7335
cg08161205	0	0.0625284	0.00120305	0	4.45902e-05	4.20127e-07	2.26437	1.52853e-11	1.41889e-15	0	4.41765e-10	1.85512e-13	0	0.000253894	1.85179e-06	0	0.000169528	9.84522e-07	1	169860805	SCYL3	2.26437
cg25353026	0	0.25576	0.0261772	-2.28759	1.53702e-05	7.50414e-08	0	7.12489e-05	4.59158e-06	0	0.00013859	6.15495e-06	0	0.00771385	0.000353118	0	0.0104128	0.000523738	1	169863516	SCYL3	-2.28759
cg00019151	0	0.056486	0.000965817	2.20402	8.01881e-06	2.41918e-08	0	7.8058e-09	2.61026e-11	0	1.39383e-07	8.59797e-10	0	0.000636777	8.11218e-06	0	0.00010654	4.1349e-07	1	173470149	SLC9A11	2.20402
cg17014785	0	0.113709	0.00456391	-2.34711	1.25667e-05	5.35293e-08	0	1.49136e-08	6.61356e-11	0	4.94706e-06	9.55136e-08	0	0.0018276	4.12414e-05	0	0.0156846	0.00091975	1	173639135	ANKRD45	-2.34711
cg21820610	0	0.0185753	5.68233e-05	2.58131	2.63717e-06	3.64348e-09	2.0536	9.25056e-11	2.47389e-14	0	4.22132e-10	1.72602e-13	0	4.99839e-07	5.27258e-11	0	3.1526e-05	3.44906e-08	1	173993414		4.63491
cg04209911	0	0.868318	0.595451	0	0.0448498	0.00609277	-2.32398	1.16355e-06	2.5755e-08	0	0.000590053	3.63237e-05	0	0.0700412	0.00908794	0	0.687115	0.36661	1	177140145	FAM5B	-2.32398
cg24367628	0	0.656579	0.254788	0	0.0199917	0.00204564	-2.84733	9.11885e-07	1.87475e-08	0	7.01476e-05	2.65054e-06	0	0.0014759	2.96005e-05	0	0.556249	0.229788	1	178062811	LOC100302401	-2.84733
cg10973726	0	0.0513492	0.000786176	0	7.28565e-05	8.85801e-07	2.46817	1.30764e-06	2.99763e-08	0	2.46998e-07	1.88284e-09	0	0.000120437	5.39028e-07	0	6.97601e-05	1.91648e-07	1	179089187	ABL2	2.46817
cg11538848	0	0.0230555	0.000101214	2.57193	1.27337e-05	5.48804e-08	2.03058	1.83844e-09	3.05558e-12	0	2.10301e-09	1.96147e-12	0	2.77086e-05	4.05101e-08	0	3.9317e-05	5.6385e-08	1	180604978	XPR1	4.60251
cg02672232	0	0.0242336	0.000117807	2.61893	2.37342e-07	4.49316e-11	0	5.8362e-10	5.13381e-13	0	1.98369e-09	1.80371e-12	0	3.99299e-06	1.44049e-09	0	2.67219e-06	2.77583e-10	1	180855104	XPR1	2.61893
ch.1.3533603R	0	0.0123224	1.88203e-05	-2.64368	9.53658e-06	3.36057e-08	-2.04223	2.3133e-09	4.2743e-12	0	2.80143e-08	9.17601e-11	0	7.24574e-05	2.27966e-07	0	0.00025809	2.0444e-06	1	180957186	STX6	-4.6859
cg03132727	0	0.0955496	0.00311457	0	0.000354775	9.13024e-06	2.18356	1.66868e-07	2.00262e-09	0	3.275e-07	2.76286e-09	0	0.00170568	3.70727e-05	0	0.000823409	1.33761e-05	1	180967813	STX6	2.18356
cg12059112	0	0.849265	0.553085	0	0.122928	0.0256562	-2.1179	1.5511e-06	3.73947e-08	0	0.00134341	0.000100175	0	0.100743	0.0157747	0	0.546446	0.221104	1	181287684		-2.1179
cg13606991	0	0.0308906	0.000227166	2.73804	5.99817e-06	1.47418e-08	2.01831	4.77551e-09	1.28873e-11	0	3.0809e-09	3.52723e-12	0	1.73544e-05	1.76868e-08	0	5.45938e-05	1.1684e-07	1	182556113	RNASEL	4.75635
cg17876456	0	0.0650425	0.00131939	2.72969	2.19552e-06	2.64095e-09	0	6.68098e-09	2.05397e-11	0	2.52132e-08	7.93531e-11	0	0.000168761	9.48892e-07	0	9.43753e-05	3.304e-07	1	182638158	RGS8	2.72969
cg10312498	0	0.0903201	0.00274841	0	5.27483e-05	5.42344e-07	2.35904	1.22819e-06	2.76581e-08	0	7.32467e-06	1.57808e-07	0	0.00509367	0.000192645	0	0.00110322	2.11031e-05	1	183957982	GLT25D2	2.35904
cg12792264	0	0.0338397	0.000287797	2.15996	1.38127e-05	6.30717e-08	0	2.71771e-09	5.58015e-12	0	1.86904e-07	1.28188e-09	0	0.000308009	2.53105e-06	0	0.00037877	3.91785e-06	1	183971636	GLT25D2	2.15996
cg00044463	0	0.084562	0.00238891	-2.06357	1.00127e-05	3.63825e-08	0	7.10673e-07	1.3505e-08	0	2.79419e-06	4.61753e-08	0	0.00306846	9.07137e-05	0	0.000138172	6.78565e-07	1	184006933	GLT25D2	-2.06357
cg02890642	0	0.00195785	1.29816e-07	2.54368	2.15922e-06	2.55598e-09	2.04269	4.30341e-11	7.70414e-15	0	1.52e-10	3.7626e-14	0	8.39232e-06	5.41616e-09	0	1.50206e-05	6.98686e-09	1	184017798		4.58638
cg16597665	0	0.054398	0.000886682	2.00781	2.806e-06	4.07328e-09	0	3.99677e-07	6.331e-09	0	6.11094e-07	6.31822e-09	0	4.7222e-05	1.06135e-07	0	7.19462e-05	2.04492e-07	1	185013658	RNF2	2.00781
cg13788537	0	0.716673	0.326397	0	0.114781	0.0231805	-2.16846	1.03509e-06	2.21353e-08	0	9.03091e-05	3.62891e-06	0	0.189593	0.0426456	0	0.553314	0.227143	1	185703485	HMCN1	-2.16846
cg13986130	0	0.326738	0.0456362	0	0.000476506	1.38595e-05	-2.10695	7.52266e-08	6.74034e-10	0	2.68327e-05	8.0192e-07	0	0.00410947	0.000140345	0	0.0376463	0.00308798	1	186649330	PTGS2	-2.10695
cg25837803	0	0.475581	0.110234	0	0.0228719	0.0024548	-2.67377	1.54502e-06	3.72209e-08	0	3.239e-05	1.01468e-06	0	0.114728	0.0192614	0	0.436899	0.140486	1	186649909	PTGS2	-2.67377
cg18151519	0	0.0561483	0.000950626	2.023	1.66337e-05	8.41555e-08	0	1.82676e-07	2.25856e-09	0	4.54669e-07	4.26881e-09	0	0.000402449	3.9075e-06	0	7.77799e-05	2.36201e-07	1	193053877	TROVE2	2.023
cg17895363	0	0.0138883	2.77283e-05	2.28384	1.33592e-05	5.96231e-08	0	1.54877e-09	2.36299e-12	0	1.33375e-09	9.55096e-13	0	2.77086e-05	4.06082e-08	0	0.0001652	9.47236e-07	1	193070292	GLRX2	2.28384
cg03517147	0	0.0108659	1.24015e-05	2.65688	3.08915e-08	1.2651e-12	0	7.9247e-12	5.31126e-16	0	1.0768e-10	2.31517e-14	0	2.67634e-07	2.12946e-11	0	6.16926e-06	1.22716e-09	1	197871078	C1orf53	2.65688
cg21168902	0	0.177498	0.0118061	-2.77635	6.25012e-06	1.56787e-08	-2.11137	2.32574e-09	4.3744e-12	0	5.87614e-10	2.9493e-13	0	5.61174e-06	2.51779e-09	0	3.66479e-06	4.94089e-10	1	198626733	PTPRC	-4.88773
cg25841477	0	0.0543658	0.000885324	-2.151	7.4871e-06	2.14625e-08	0	4.18022e-07	6.71122e-09	0	7.07597e-06	1.51043e-07	0	0.000142972	7.16168e-07	0	0.00101588	1.84859e-05	1	200379759	ZNF281	-2.151
cg00754027	0	0.642435	0.239938	-2.33077	8.95519e-06	2.9768e-08	0	2.32739e-08	1.26747e-10	0	4.54873e-07	4.27172e-09	0	0.00373291	0.000122229	0	0.00220217	5.83282e-05	1	200590459	KIF14	-2.33077
cg10386194	0	0.068246	0.0014797	0	0.000218533	4.55912e-06	2.28202	5.28216e-08	4.07906e-10	0	1.53051e-07	9.74563e-10	0	0.000329389	2.84404e-06	0	0.000722676	1.09682e-05	1	200642383		2.28202
cg00909514	0	0.568377	0.172614	0	0.0231448	0.00249566	-3.777	8.21019e-07	1.62878e-08	0	6.36213e-05	2.34952e-06	0	0.0168619	0.00110801	0	0.458168	0.15427	1	200860534	C1orf106	-3.777
ch.1.3875151R	0	0.0328785	0.000264727	-2.20419	1.00127e-05	3.63372e-08	0	4.37793e-08	3.1085e-10	0	2.04551e-06	3.08817e-08	0	0.00018656	1.12331e-06	0	0.000573971	7.67742e-06	1	200949712	KIF21B	-2.20419
cg07999988	0	0.111612	0.00437843	0	3.13432e-05	2.39957e-07	2.27001	2.79209e-08	1.66e-10	0	1.05616e-05	2.5129e-07	0	0.0183596	0.00125613	0	0.00165003	3.82291e-05	1	201625499	NAV1	2.27001
cg22227726	0	0.0441263	0.000555221	2.83133	1.67947e-05	8.55225e-08	0	1.24744e-07	1.33856e-09	0	2.16119e-07	1.56386e-09	0	0.00067651	8.91291e-06	0	0.000273312	2.25558e-06	1	202939745		2.83133
cg11717782	0	0.0992754	0.00339636	2.49039	1.54917e-05	7.58404e-08	0	1.44314e-07	1.63745e-09	0	4.64512e-07	4.39612e-09	0	0.00104359	1.73773e-05	0	0.00119431	2.36538e-05	1	203023927	PPFIA4	2.49039
cg10054693	0	0.0328342	0.000263504	0	3.47975e-05	2.85331e-07	2.09414	2.6967e-08	1.57587e-10	0	4.49969e-08	1.78415e-10	0	0.000186524	1.12132e-06	0	0.00030993	2.79686e-06	1	203321939		2.09414
cg17039022	0	0.062865	0.00121797	-2.80552	3.98701e-06	7.52544e-09	0	1.26618e-07	1.36971e-09	0	4.03179e-07	3.64636e-09	0	0.000268989	2.03145e-06	0	0.000121676	5.38619e-07	1	203595145	ATP2B4	-2.80552
cg01953850	0	0.071779	0.00167116	2.35249	2.18834e-06	2.61177e-09	0	6.79117e-09	2.11701e-11	0	1.04672e-08	2.18156e-11	0	0.000227929	1.54172e-06	0	4.46271e-05	7.57507e-08	1	203711066	ATP2B4	2.35249
cg14969981	0	0.237806	0.0222745	-2.47093	1.81917e-06	1.92993e-09	0	4.84505e-09	1.31922e-11	0	6.35709e-07	6.66073e-09	0	0.00384315	0.000127325	0	0.00442332	0.000158454	1	205196579	TMCC2	-2.47093
cg10121146	0	0.0212902	8.13234e-05	2.19613	1.03813e-05	3.85008e-08	0	2.32437e-09	4.34449e-12	0	3.98908e-10	1.56935e-13	0	1.25214e-05	1.06767e-08	0	2.19195e-05	1.48656e-08	1	205569863	MFSD4	2.19613
cg15558299	0	0.018476	5.51683e-05	-2.45632	1.08087e-06	7.55114e-10	0	2.32145e-09	4.3304e-12	0	6.86469e-09	1.16819e-11	0	7.521e-05	2.44654e-07	0	3.9317e-05	5.64261e-08	1	205599988	ELK4	-2.45632
cg19028997	0	0.062854	0.00121618	2.26701	1.68783e-07	2.05171e-11	0	7.9171e-10	8.73159e-13	0	5.06326e-09	7.52015e-12	0	1.30625e-05	1.13461e-08	0	5.98921e-06	1.1384e-09	1	205603040	ELK4	2.26701
cg25611443	0	0.041972	0.000492037	2.69007	3.98701e-06	7.52211e-09	0	4.26295e-09	1.09294e-11	0	8.06066e-10	4.55931e-13	0	6.11599e-06	3.11795e-09	0	5.17685e-05	1.0206e-07	1	205603068	ELK4	2.69007
cg24599951	0	0.0100265	1.00608e-05	-2.93518	5.32122e-07	2.39921e-10	0	3.47416e-09	8.16224e-12	0	6.1412e-10	3.15722e-13	0	3.37861e-06	1.11263e-09	0	0.000107237	4.21716e-07	1	206807818	DYRK3	-2.93518
cg02073054	0	0.00741095	4.48798e-06	3.04956	7.01931e-06	1.88959e-08	2.38552	8.66624e-10	9.88342e-13	0	1.11784e-09	7.43656e-13	0	1.98427e-05	2.27173e-08	0	6.68821e-05	1.78124e-07	1	207000757	IL19	5.43509
cg00008647	0	0.998564	0.994548	0	0.0112744	0.000955232	-2.91722	1.14166e-06	2.51343e-08	0	8.25584e-06	1.83253e-07	0	0.178065	0.0386101	0	0.316058	0.0777011	1	207082900	FAIM3	-2.91722
cg00997931	0	0.122653	0.00533222	0	2.46097e-05	1.63338e-07	2.02242	2.19298e-07	2.85772e-09	0	2.76276e-07	2.19967e-09	0	0.000964422	1.53684e-05	0	0.000161177	9.11788e-07	1	207221038	YOD1	2.02242
cg25729692	0	0.0916525	0.00283879	2.02288	1.10985e-05	4.3025e-08	0	1.84277e-09	3.07908e-12	0	3.62833e-09	4.60305e-12	0	9.44468e-05	3.63559e-07	0	6.97166e-05	1.91221e-07	1	207473976		2.02288
cg12636971	0	0.0418981	0.000487866	2.54869	1.50539e-05	7.27523e-08	2.03475	1.88561e-09	3.18816e-12	0	1.53993e-09	1.18782e-12	0	8.26632e-05	2.93113e-07	0	1.94787e-05	1.14112e-08	1	207533457	CD55	4.58344
cg24077016	0	0.0685546	0.00149778	2.44995	8.23853e-07	4.80697e-10	0	2.43136e-10	1.1661e-13	0	5.6369e-09	8.71797e-12	0	9.43394e-05	3.61967e-07	0	4.09765e-05	6.23902e-08	1	208306736	PLXNA2	2.44995
cg11214507	0	0.00648472	3.15399e-06	-2.41492	5.08626e-06	1.13427e-08	0	1.55147e-10	5.93219e-14	0	3.68122e-10	1.39128e-13	0	7.661e-06	4.85501e-09	0	3.22636e-05	3.72677e-08	1	210419938		-2.41492
cg00903041	0	0.0261624	0.000143171	2.26758	9.65483e-06	3.41626e-08	0	3.5442e-08	2.3326e-10	0	5.37071e-07	5.31192e-09	0	0.00149801	3.03053e-05	0	0.000407002	4.42576e-06	1	210708987	HHAT	2.26758
cg25768273	0	0.00844562	5.8462e-06	2.51959	4.33218e-06	8.78973e-09	0	7.41467e-10	7.66945e-13	0	1.38828e-09	1.01659e-12	0	0.000577389	7.01872e-06	0	4.60711e-05	8.1562e-08	1	211911579		2.51959
ch.1.4129519F	0	0.00652767	3.25281e-06	-2.20209	9.67345e-06	3.42538e-08	0	1.67702e-08	7.83554e-11	0	3.31624e-08	1.16612e-10	0	3.75546e-05	7.03236e-08	0	0.000102098	3.8068e-07	1	212238115	DTL	-2.20209
cg14523817	0	0.0434246	0.000536409	0	3.52137e-05	2.91008e-07	2.11865	4.67909e-10	3.58854e-13	0	1.07924e-09	7.06049e-13	0	1.96343e-05	2.22506e-08	0	0.00020125	1.32459e-06	1	212455336		2.11865
cg23988964	0	0.0662758	0.00137842	2.24372	2.12537e-06	2.48495e-09	0	2.37801e-10	1.11423e-13	0	6.12611e-09	9.91111e-12	0	0.000241586	1.69688e-06	0	0.000232168	1.71232e-06	1	212797368	FAM71A	2.24372
cg15198235	0	0.0896196	0.00269334	-2.3457	7.40151e-06	2.08245e-08	0	2.82416e-06	8.05078e-08	0	2.26444e-05	6.49037e-07	0	0.000525024	5.98648e-06	0	0.000264928	2.13723e-06	1	214153645		-2.3457
cg17954152	0	0.743631	0.364088	0	0.0320482	0.00386007	-2.42816	7.82817e-07	1.53258e-08	0	0.000836251	5.5847e-05	0	0.250463	0.0674487	0	0.358363	0.0972545	1	214160860	PROX1	-2.42816
cg07031542	0	0.102379	0.0036213	0	4.91876e-05	4.88557e-07	2.06573	2.91711e-08	1.76276e-10	0	6.84658e-07	7.34392e-09	0	0.000393677	3.76838e-06	0	0.000174066	1.02654e-06	1	214567074	PTPN14	2.06573
cg09441363	0	0.549471	0.157985	0	0.110365	0.0218708	-3.15951	1.50905e-06	3.60941e-08	0	0.00221577	0.000186301	0	0.125235	0.022072	0	0.81981	0.563984	1	215256254	KCNK2	-3.15951
cg18794839	0	0.828539	0.510413	0	0.0588132	0.00889075	-4.58005	1.19461e-06	2.66986e-08	0	0.00114877	8.26078e-05	0	0.157657	0.0317592	0	0.572159	0.24362	1	215256262	KCNK2	-4.58005
cg13242895	0	0.128395	0.00587188	2.32168	1.1691e-05	4.73374e-08	0	2.50531e-07	3.40425e-09	0	3.08509e-07	2.54197e-09	0	0.000248475	1.78359e-06	0	0.000285889	2.44026e-06	1	216805707	ESRRG	2.32168
cg01537645	0	0.107062	0.00399162	2.59356	6.95283e-06	1.85326e-08	0	2.06999e-08	1.06552e-10	0	9.4454e-08	4.96848e-10	0	0.000628596	7.95656e-06	0	0.000571453	7.62858e-06	1	217110605	ESRRG	2.59356
cg24933127	0	0.17092	0.0109128	0	0.000293862	6.98327e-06	-2.08614	3.08777e-07	4.51715e-09	0	9.91735e-06	2.31926e-07	0	0.00134821	2.58258e-05	0	0.00130922	2.71773e-05	1	217263507	ESRRG	-2.08614
cg01603234	0	0.019055	6.2902e-05	2.2669	1.56099e-05	7.66001e-08	0	2.65374e-08	1.54129e-10	0	8.63867e-08	4.39329e-10	0	0.000155473	8.32423e-07	0	0.000216436	1.50875e-06	1	218990709		2.2669
cg19091291	0	0.0314822	0.000237361	0	2.24307e-05	1.39208e-07	2.039	7.89632e-10	8.69122e-13	0	3.2346e-09	3.88192e-12	0	0.000183901	1.1023e-06	0	0.000122147	5.41823e-07	1	219444794		2.039
cg19635580	0	0.159949	0.00943465	2.05395	1.24475e-05	5.25656e-08	0	1.06492e-06	2.29506e-08	0	5.68294e-06	1.13972e-07	0	0.000581131	7.08219e-06	0	0.000267954	2.17844e-06	1	220441596	RAB3GAP2	2.05395
cg20238243	0	0.0405037	0.000454047	3.20313	5.7426e-07	2.63997e-10	2.23282	9.31735e-10	1.09143e-12	0	2.4336e-09	2.42579e-12	0	5.85173e-05	1.57367e-07	0	8.82511e-05	2.95931e-07	1	220998876		5.43595
cg13067350	0	0.011618	1.51693e-05	-2.77102	4.74379e-07	1.95355e-10	0	5.7957e-10	5.03842e-13	0	1.47344e-11	1.20493e-15	0	2.02898e-05	2.37083e-08	0	4.71876e-05	8.48854e-08	1	221274025		-2.77102
cg15100599	0	0.384642	0.0659663	0	0.0229075	0.0024611	-2.56984	2.25165e-06	6.02063e-08	0	0.00058257	3.57278e-05	0	0.0730765	0.00969121	0	0.471587	0.163584	1	223538174	SUSD4	-2.56984
cg17470627	0	0.152616	0.00856166	2.0167	1.22845e-05	5.14508e-08	0	4.76934e-11	8.95991e-15	0	4.19143e-09	5.74355e-12	0	0.000213136	1.39248e-06	0	0.00142498	3.08345e-05	1	223908491	CAPN2	2.0167
cg15481858	0	0.0447108	0.000571469	2.42902	6.19916e-06	1.54961e-08	0	1.3018e-07	1.42594e-09	0	6.70831e-08	3.07057e-10	0	0.000131268	6.23188e-07	0	0.000164383	9.39412e-07	1	223972634	TP53BP2	2.42902
ch.1.4359995F	0	0.0101225	1.02952e-05	-2.3748	2.72865e-06	3.91746e-09	0	3.87711e-09	9.5117e-12	0	1.30303e-07	7.83577e-10	0	0.00063752	8.13613e-06	0	0.000290226	2.50294e-06	1	224005787	TP53BP2	-2.3748
cg23214199	0	0.0645391	0.00129648	2.29867	1.26679e-05	5.43724e-08	0	9.01896e-09	3.22723e-11	0	2.66098e-09	2.76075e-12	0	3.77908e-05	7.15803e-08	0	3.98513e-05	5.92767e-08	1	224675410		2.29867
cg07954054	0	0.102397	0.00362332	2.78476	1.4602e-05	6.87091e-08	0	4.9396e-08	3.70208e-10	0	1.30303e-07	7.83624e-10	0	0.000478959	5.15869e-06	0	0.000133042	6.2867e-07	1	225590862	LBR	2.78476
cg20483690	0	0.103949	0.00374577	-2.171	1.58167e-05	7.80952e-08	0	6.10308e-09	1.83449e-11	0	5.25881e-09	7.95174e-12	0	5.26296e-05	1.27836e-07	0	0.000100868	3.71412e-07	1	225616668	LBR	-2.171
cg19624601	0	0.0184586	5.50349e-05	2.46514	8.47519e-06	2.67873e-08	0	2.27913e-09	4.18598e-12	0	1.7081e-08	4.55289e-11	0	2.40339e-05	3.26152e-08	0	4.8234e-05	8.88023e-08	1	226568309	PARP1	2.46514
cg18918637	0	0.0499604	0.000745094	0	3.45363e-05	2.8151e-07	2.07618	1.70534e-07	2.0583e-09	0	5.52615e-07	5.5255e-09	0	0.000856337	1.28069e-05	0	0.00074275	1.14233e-05	1	228607587		2.07618
cg13806870	0	0.109873	0.00423655	-2.72658	1.87268e-06	2.05292e-09	0	1.76196e-09	2.88174e-12	0	4.77416e-10	2.07869e-13	0	3.53747e-05	6.35638e-08	0	0.000149521	8.00637e-07	1	229163552		-2.72658
cg11753356	0	0.10666	0.00395566	2.32796	1.49698e-05	7.2127e-08	0	1.73297e-07	2.10276e-09	0	2.40799e-06	3.83464e-08	0	0.00236375	6.07814e-05	0	0.000565636	7.51377e-06	1	230356642	GALNT2	2.32796
cg26872588	-2.64577	0.00121172	5.59184e-08	-2.4061	3.58933e-06	6.28298e-09	0	1.49184e-09	2.2041e-12	0	2.05484e-11	2.0437e-15	0	3.05646e-07	2.83723e-11	0	1.26075e-05	5.01566e-09	1	230992820	C1orf198	-5.05188
cg18812629	0	0.0812064	0.00218146	2.58989	8.9034e-06	2.95206e-08	0	6.84672e-08	5.88955e-10	0	4.6266e-08	1.85185e-10	0	0.00161407	3.39916e-05	0	0.0001237	5.55544e-07	1	231035641		2.58989
cg22367981	0	0.0468101	0.000632856	2.12437	4.6694e-06	9.87642e-09	0	9.58874e-09	3.53919e-11	0	2.85883e-07	2.30752e-09	0	0.00111051	1.91593e-05	0	0.000102824	3.87159e-07	1	231964048	DISC1	2.12437
cg24597466	0	0.0427296	0.000513046	2.54218	1.36439e-05	6.14569e-08	0	6.74206e-09	2.09659e-11	0	1.8285e-08	5.05398e-11	0	0.000354629	3.18611e-06	0	0.000221709	1.5705e-06	1	232652356	SIPA1L2	2.54218
cg00753492	0	0.138363	0.00691492	-3.09544	2.23959e-06	2.73233e-09	0	4.47084e-05	2.57093e-06	0	0.00253906	0.000220598	0	0.00487643	0.000180543	0	0.000205203	1.37321e-06	1	234743830	IRF2BP2	-3.09544
cg16250402	0	0.00890639	7.16314e-06	-2.01432	7.32946e-06	2.04598e-08	0	4.78143e-10	3.68816e-13	0	9.65823e-11	1.85713e-14	0	0.000355777	3.20787e-06	0	2.06259e-05	1.2582e-08	1	234796042		-2.01432
cg04837025	0	0.324965	0.0450819	0	0.0339164	0.00416837	-3.37079	7.366e-08	6.54462e-10	0	5.6787e-05	2.04329e-06	0	0.127858	0.0227941	0	0.49676	0.181626	1	236228744	NID1	-3.37079
cg16549308	0	0.502264	0.126058	0	0.0803849	0.013828	-2.5135	2.04001e-06	5.31e-08	0	0.00043875	2.53018e-05	0	0.12953	0.0232695	0	0.784149	0.502768	1	236228755	NID1	-2.5135
cg24455383	0	0.0207261	7.69725e-05	2.44134	9.18479e-06	3.08763e-08	0	3.53822e-10	2.24124e-13	0	2.7233e-11	2.88911e-15	0	4.59244e-06	1.84601e-09	0	6.45056e-06	1.36866e-09	1	243736307	AKT3	2.44134
cg16399365	0	0.71096	0.318896	0	0.00206767	0.00010169	-2.05851	9.89124e-07	2.08339e-08	0	0.000493339	2.92087e-05	0	0.0280963	0.00234208	0	0.188315	0.0325825	1	244213577	ZNF238	-2.05851
cg04413193	0	0.0398355	0.000437048	2.65455	1.95006e-06	2.18516e-09	0	1.11703e-09	1.39983e-12	0	2.56447e-08	8.11081e-11	0	6.54221e-05	1.91732e-07	0	6.62081e-05	1.74134e-07	1	244226143		2.65455
cg04936346	0	0.0515756	0.00079384	2.66984	9.27595e-06	3.18388e-08	0	3.0404e-07	4.43306e-09	0	8.49999e-08	4.29459e-10	0	0.000124779	5.68943e-07	0	0.000476004	5.70001e-06	1	247682919		2.66984
cg26832666	0	0.196143	0.0146644	2.12874	8.82326e-06	2.89589e-08	0	8.55918e-08	8.05309e-10	0	1.20641e-07	6.98057e-10	0	9.02574e-05	3.36203e-07	0	0.000646238	9.26537e-06	1	248005356	OR11L1	2.12874
cg26157385	0	0.96412	0.862749	0	0.00479466	0.00030867	-4.08988	1.35478e-07	1.50703e-09	0	0.000229074	1.13704e-05	0	0.0920255	0.0137617	0	0.339354	0.0881239	1	248020641	TRIM58	-4.08988
cg19357275	0	0.0085595	6.12943e-06	-2.56294	3.9065e-06	7.26124e-09	0	6.59412e-08	5.58481e-10	0	2.56817e-07	1.9821e-09	0	0.000132335	6.2884e-07	0	0.00115443	2.24914e-05	1	248855040		-2.56294
cg00477776	0	0.0300459	0.000213369	2.52267	3.91469e-06	7.31416e-09	0	2.57236e-07	3.53575e-09	0	2.35579e-06	3.71602e-08	0	0.00334636	0.000103992	0	0.000752822	1.16404e-05	10	423907	DIP2C	2.52267
cg26245549	0	0.102926	0.00366319	0	0.000310522	7.55212e-06	2.12234	1.67401e-09	2.66389e-12	0	4.16074e-09	5.68823e-12	0	0.000642396	8.25147e-06	0	0.00240444	6.63062e-05	10	559468	DIP2C	2.12234
cg03680680	0	0.0269829	0.000158697	2.51111	9.26438e-06	3.17416e-08	0	2.05896e-08	1.05758e-10	0	9.79073e-08	5.21722e-10	0	0.000562534	6.74614e-06	0	0.000228352	1.66096e-06	10	667094	DIP2C	2.51111
cg02514579	0	0.149026	0.00815309	2.19599	1.47546e-05	7.00141e-08	0	1.83877e-07	2.27781e-09	0	6.66094e-07	7.09424e-09	0	0.00134279	2.56561e-05	0	0.00042807	4.81286e-06	10	717091	DIP2C	2.19599
cg05931497	0	0.393602	0.0697548	0	0.1577	0.0371741	0	0.920077	0.874219	0	0.000290259	1.51906e-05	2.08032	2.02346e-05	2.35237e-08	0	0.162876	0.0259617	10	867221	LARP4B	2.08032
cg09085653	0	0.0459806	0.000605737	2.86711	6.04974e-06	1.49659e-08	2.02089	1.86301e-08	9.19868e-11	0	4.91105e-09	7.19638e-12	0	8.38295e-05	3.00715e-07	0	3.89865e-05	5.54053e-08	10	1042113	GTPBP4	4.888
cg11130780	0	0.0588161	0.00104736	0	0.000134044	2.20833e-06	2.01551	2.26307e-07	2.97043e-09	0	2.4111e-07	1.82357e-09	0	0.000299152	2.41415e-06	0	0.00157027	3.54539e-05	10	1213469		2.01551
cg07698039	0	0.0274561	0.000170223	2.07955	2.93859e-06	4.63079e-09	0	1.32348e-06	3.04826e-08	0	4.28368e-06	7.94906e-08	0	0.000812249	1.18089e-05	0	5.24546e-05	1.05899e-07	10	4540959		2.07955
cg19619817	0	0.0177611	4.95137e-05	2.07637	1.02216e-05	3.74567e-08	0	2.76164e-10	1.49541e-13	0	7.87271e-09	1.4355e-11	0	2.72463e-05	3.87261e-08	0	6.24882e-05	1.5759e-07	10	4807559		2.07637
cg07665352	0	0.043396	0.000534824	2.46798	5.42724e-06	1.26669e-08	2.00027	1.55352e-10	6.00095e-14	0	1.42543e-10	3.33947e-14	0	6.80128e-05	2.06239e-07	0	3.1346e-05	3.39716e-08	10	5135453	AKR1C3	4.46825
cg18100746	0	0.062854	0.00121703	2.97784	2.7665e-07	5.99216e-11	0	1.06251e-07	1.07671e-09	0	1.24445e-07	7.30795e-10	0	0.000150523	7.86795e-07	0	0.000106562	4.14224e-07	10	6390958		2.97784
cg20157097	0	0.0299558	0.000211411	2.25517	1.80194e-06	1.89545e-09	0	5.39528e-08	4.20458e-10	0	1.24603e-07	7.33377e-10	0	6.67403e-05	1.99292e-07	0	2.30832e-05	1.65808e-08	10	6569802	PRKCQ	2.25517
ch.10.6667087F	0	0.0180115	5.14138e-05	-3.15299	2.14054e-06	2.51688e-09	-2.13063	1.59469e-08	7.29227e-11	0	8.77716e-08	4.49547e-10	0	5.60168e-05	1.44071e-07	0	0.000143012	7.24141e-07	10	6627081		-5.28362
cg20299663	0	0.0120689	1.76317e-05	-2.87323	2.3644e-07	3.87405e-11	0	2.12425e-08	1.10575e-10	0	5.09241e-08	2.10133e-10	0	3.83908e-05	7.44985e-08	0	0.000131789	6.18381e-07	10	7451376	SFMBT2	-2.87323
cg16719077	0	0.0556793	0.000934031	2.48704	6.68854e-06	1.73376e-08	0	1.00614e-08	3.76704e-11	0	2.02815e-08	5.83629e-11	0	8.26632e-05	2.93234e-07	0	0.000240906	1.81924e-06	10	7849111	ATP5C1	2.48704
cg25865570	0	0.0278454	0.000177615	0	0.000132256	2.17039e-06	2.09891	2.19934e-08	1.1678e-10	0	3.74117e-07	3.30662e-09	0	0.000160593	8.7717e-07	0	0.000335876	3.19728e-06	10	11046383	CUGBP2	2.09891
cg08627768	0	0.0389272	0.00041237	2.20646	8.66981e-06	2.78662e-08	0	7.71447e-09	2.56948e-11	0	3.16691e-07	2.63434e-09	0	0.000379672	3.55879e-06	0	0.000415485	4.5777e-06	10	11511100	USP6NL	2.20646
cg07317108	0	0.133677	0.00641539	2.32196	1.21855e-05	5.0753e-08	0	2.06278e-07	2.64702e-09	0	1.14449e-05	2.77919e-07	0	0.012714	0.000732121	0	0.000393401	4.1857e-06	10	11575102	USP6NL	2.32196
cg08360820	0	0.311659	0.0408932	-3.30798	1.53666e-05	7.48883e-08	-2.42242	4.56439e-08	3.30396e-10	0	2.06739e-06	3.12997e-08	0	0.00303268	8.90473e-05	0	0.0101939	0.000508735	10	11652640	USP6NL	-5.73041
cg14743702	0	0.0139586	2.86297e-05	-2.14256	1.94103e-07	2.48821e-11	0	1.03178e-07	1.03736e-09	0	1.62835e-06	2.30295e-08	0	0.000212113	1.37876e-06	0	0.000384883	4.02957e-06	10	11784058	ECHDC3	-2.14256
cg12708867	0	0.0412552	0.000472383	2.44447	1.54036e-05	7.52935e-08	0	1.94007e-06	4.9927e-08	0	2.34057e-05	6.77051e-07	0	0.000304801	2.48986e-06	0	0.000374329	3.84461e-06	10	12610076	CAMK1D	2.44447
cg02132463	0	0.0183608	5.41303e-05	2.49936	1.62819e-05	8.14137e-08	0	3.64679e-07	5.58722e-09	0	5.23876e-06	1.02895e-07	0	0.0010265	1.69256e-05	0	0.000182474	1.11069e-06	10	13258937		2.49936
cg04221681	0	0.0402842	0.000447762	0	2.03154e-05	1.17491e-07	2.16314	1.15276e-08	4.57176e-11	0	6.37868e-08	2.86471e-10	0	0.000712284	9.67705e-06	0	5.01834e-05	9.70498e-08	10	13337496	PHYH	2.16314
cg08857108	0	0.0170921	4.53412e-05	2.49623	9.29949e-06	3.20635e-08	2.04606	3.25635e-10	1.9792e-13	0	5.32413e-10	2.49466e-13	0	4.52624e-05	9.85372e-08	0	7.93057e-05	2.43113e-07	10	13519566	BEND7	4.54229
cg15881990	0	0.028338	0.000186402	-3.37804	3.34625e-07	8.03821e-11	-2.22318	3.01648e-09	6.56027e-12	0	5.7636e-09	9.03469e-12	0	0.000255223	1.86894e-06	0	3.1346e-05	3.40166e-08	10	13628544	PRPF18	-5.60122
cg14487075	0	0.0266124	0.000154838	-2.2989	2.53387e-06	3.38817e-09	0	8.32605e-08	7.76197e-10	0	8.26895e-07	9.47784e-09	0	1.0839e-05	8.39737e-09	0	2.4121e-05	1.83252e-08	10	14921712	SUV39H2	-2.2989
cg06460869	0	0.0472338	0.000646935	-2.05638	3.37183e-07	8.79375e-11	0	1.79279e-09	2.94009e-12	0	1.65298e-08	4.32926e-11	0	6.69749e-06	3.73025e-09	0	4.50872e-05	7.80264e-08	10	17270094	VIM	-2.05638
cg06159486	0	0.548263	0.157088	0	0.0954357	0.0177465	-2.54363	2.65103e-06	7.41957e-08	0	0.000374114	2.07649e-05	0	0.0629663	0.00773636	0	0.753579	0.455563	10	18429691	CACNB2	-2.54363
cg04349815	0	0.101662	0.00356878	0	8.06091e-05	1.03315e-06	2.07474	1.76881e-06	4.42853e-08	0	4.86092e-05	1.67974e-06	0	0.0135898	0.000809014	0	0.0067466	0.000286891	10	21573608		2.07474
cg25195795	0	0.0115042	1.46819e-05	-2.98855	1.8852e-07	2.37274e-11	-2.01912	4.24459e-10	3.09582e-13	0	3.07187e-10	1.04556e-13	0	1.91535e-06	4.25956e-10	0	1.16828e-08	1.03284e-13	10	21807252	C10orf140	-5.00768
cg23087877	0	0.0296085	0.000206594	2.77733	2.90785e-06	4.45696e-09	0	5.18e-08	3.96555e-10	0	1.9036e-07	1.31646e-09	0	0.000289257	2.27402e-06	0	0.00010202	3.79937e-07	10	22022646	MLLT10	2.77733
cg23523755	0	0.0886446	0.00262356	-3.04415	4.1305e-06	8.14234e-09	0	9.96654e-07	2.10343e-08	0	7.04299e-07	7.62994e-09	0	0.000113868	4.92011e-07	0	0.000140973	7.0257e-07	10	22622459		-3.04415
cg11927951	0	0.0625284	0.00120312	0	0.00010423	1.52146e-06	2.11658	1.70481e-08	8.06133e-11	0	1.63275e-09	1.30924e-12	0	6.98888e-05	2.14925e-07	0	5.43606e-05	1.14022e-07	10	22638314	SPAG6	2.11658
cg08441170	0	0.963993	0.862347	0	0.0362822	0.0045641	-3.15123	8.37024e-07	1.67216e-08	0	0.00050906	3.03409e-05	0	0.0540144	0.00614945	0	0.520661	0.199773	10	26223100	MYO3A	-3.15123
cg15843567	0	0.819074	0.491777	0	0.0650667	0.0102517	-4.52182	4.13685e-07	6.62422e-09	0	7.21213e-05	2.74392e-06	0	0.19293	0.043816	0	0.462968	0.157552	10	26223206	MYO3A	-4.52182
cg06378434	0	0.0252149	0.000131022	-2.08357	1.66515e-06	1.63636e-09	0	6.39418e-10	6.10514e-13	0	1.42504e-09	1.05826e-12	0	4.09721e-06	1.50322e-09	0	4.43715e-05	7.40418e-08	10	26729179	APBB1IP	-2.08357
cg18014277	0	0.0654497	0.00133933	2.78816	4.74379e-07	1.95969e-10	0	3.69105e-09	8.87277e-12	0	7.60469e-09	1.36142e-11	0	2.38876e-05	3.22055e-08	0	3.66479e-06	4.85121e-10	10	26856664	APBB1IP	2.78816
cg09084462	0	0.0225585	9.25867e-05	-2.59472	3.16686e-06	5.27748e-09	0	4.05026e-06	1.27411e-07	0	5.18887e-05	1.8219e-06	0	0.00142243	2.80178e-05	0	0.000598255	8.18604e-06	10	27220234	NCRNA00202	-2.59472
cg23610489	0	0.0330396	0.00026931	2.39637	1.15305e-05	4.65092e-08	0	1.69306e-07	2.03937e-09	0	1.60681e-06	2.26398e-08	0	0.00101806	1.67182e-05	0	0.000163549	9.31154e-07	10	28285416	ARMC4	2.39637
cg13981457	0	0.0809957	0.0021684	2.01139	6.5367e-06	1.6785e-08	0	1.29299e-07	1.41286e-09	0	7.81958e-07	8.78131e-09	0	0.000564186	6.77967e-06	0	0.0010569	1.9741e-05	10	30887231		2.01139
ch.10.820670F	0	0.00275154	3.84369e-07	-2.69786	2.62903e-06	3.62582e-09	0	2.68943e-09	5.48642e-12	0	3.04263e-08	1.03225e-10	0	2.13134e-05	2.6371e-08	0	7.92294e-05	2.42704e-07	10	32300362	KIF5B	-2.69786
cg15444831	0	0.272666	0.0302577	2.41117	8.66981e-06	2.78875e-08	0	1.26072e-05	5.34376e-07	0	1.80256e-05	4.88196e-07	0	0.00233642	5.9657e-05	0	0.000305289	2.71851e-06	10	33371435		2.41117
cg25713793	0	0.0988656	0.00336615	2.26398	4.00239e-06	7.59933e-09	0	1.49136e-08	6.61872e-11	0	2.40884e-08	7.39497e-11	0	0.000411535	4.05574e-06	0	9.88179e-06	2.84146e-09	10	33590732	NRP1	2.26398
cg06479235	0	0.0868383	0.00251521	2.50762	9.87659e-06	3.5474e-08	0	8.09397e-08	7.45208e-10	0	1.68199e-08	4.45357e-11	0	0.000283337	2.19679e-06	0	0.000288116	2.46752e-06	10	35022707	PARD3	2.50762
cg14168246	0	0.0123119	1.86746e-05	2.37645	2.83375e-06	4.15869e-09	0	2.15728e-09	3.87159e-12	0	8.43797e-09	1.59452e-11	0	1.5606e-05	1.50533e-08	0	5.63162e-05	1.26834e-07	10	35689206	CCNY	2.37645
cg05355156	0	0.0932728	0.00294936	2.09799	1.64619e-05	8.2809e-08	0	4.23877e-09	1.08393e-11	0	2.04026e-08	5.87565e-11	0	0.000909574	1.40554e-05	0	0.000146006	7.56275e-07	10	43507407		2.09799
cg14116799	0	0.0247945	0.000124944	-2.98773	1.47604e-07	1.43542e-11	-2.16916	2.05828e-11	2.22909e-15	0	4.81705e-10	2.10801e-13	0	1.09306e-05	8.52795e-09	0	6.06965e-05	1.44613e-07	10	43800154		-5.15689
cg12891252	0	0.0333761	0.000275667	-3.01846	8.96676e-07	5.39052e-10	-2.20432	3.10462e-10	1.84581e-13	0	7.69112e-10	4.24968e-13	0	3.11167e-06	9.14686e-10	0	0.000842614	1.38929e-05	10	43902500	HNRNPF	-5.22279
cg24671235	0	0.13198	0.00622108	2.00633	2.56464e-06	3.50301e-09	0	7.89123e-08	7.21e-10	0	9.70408e-08	5.15027e-10	0	0.000936937	1.47133e-05	0	0.000323993	3.00822e-06	10	45448095		2.00633
cg23260111	0	0.0400162	0.000440887	0	9.59569e-05	1.34863e-06	2.37065	1.49184e-09	2.20585e-12	0	1.4317e-09	1.06637e-12	0	6.02796e-05	1.65222e-07	0	0.000161749	9.16487e-07	10	46158095	ANUBL1	2.37065
cg17535314	0	0.431938	0.0871072	0	0.00112396	4.49672e-05	2.14217	5.43476e-07	9.4869e-09	0	9.32147e-06	2.13788e-07	0	0.00587973	0.000237553	0	0.0152312	0.000883504	10	48435475	GDF10	2.14217
cg07382923	0	0.91839	0.719946	0	0.0274934	0.00314016	-2.2998	1.90078e-06	4.86314e-08	0	0.000102576	4.23973e-06	0	0.0138127	0.00082915	0	0.693362	0.374208	10	48573444		-2.2998
cg01311537	0	0.722212	0.33386	0	0.000133359	2.19269e-06	-2.0901	7.71959e-07	1.50654e-08	0	2.45605e-06	3.92954e-08	0	0.261857	0.0725858	0	0.00629658	0.00026049	10	50386709	C10orf128	-2.0901
ch.10.1117020F	0	0.013458	2.3933e-05	-2.23387	1.61204e-06	1.53778e-09	0	1.99884e-08	1.01354e-10	0	2.21693e-07	1.61498e-09	0	0.000140218	6.92953e-07	0	0.000503851	6.27512e-06	10	51582966	NCOA4	-2.23387
cg16659561	0	0.0724093	0.00170328	2.11045	4.37625e-07	1.5201e-10	0	4.55145e-09	1.19984e-11	0	6.68187e-08	3.05404e-10	0	0.000176191	1.02599e-06	0	2.44028e-05	1.8877e-08	10	52361663	SGMS1	2.11045
cg12621514	0	0.925166	0.739713	0	0.00961036	0.000772774	-2.18174	2.0202e-06	5.24459e-08	0	2.54447e-05	7.52573e-07	0	0.115807	0.0195525	0	0.1649	0.0264764	10	54073047	DKK1	-2.18174
cg09445939	0	0.873266	0.606818	0	0.0734134	0.0121721	-3.28703	5.20087e-08	3.99101e-10	0	2.48405e-05	7.30195e-07	0	0.170439	0.0359884	0	0.613776	0.284139	10	54074079	DKK1	-3.28703
cg09465786	0	0.404802	0.0744537	0	0.000402023	1.08571e-05	-2.48025	4.15921e-07	6.67014e-09	0	1.7824e-05	4.81338e-07	0	0.00116213	2.05609e-05	0	0.0455454	0.00403267	10	54074743	DKK1	-2.48025
cg26452868	0	0.874058	0.608603	0	0.00168739	7.76688e-05	-2.07343	1.20619e-06	2.70135e-08	0	0.00114681	8.24299e-05	0	0.0576688	0.00679059	0	0.423574	0.132407	10	57387715		-2.07343
cg11206067	0	0.723415	0.335596	0	0.0352758	0.00439173	-2.49186	2.26966e-07	2.98272e-09	0	0.000317117	1.69389e-05	0	0.0363681	0.00342951	0	0.636121	0.30746	10	60936232	PHYHIPL	-2.49186
cg26014391	0	0.616984	0.21443	0	0.000342686	8.68823e-06	-3.10775	1.81813e-07	2.24266e-09	0	3.11424e-05	9.67202e-07	0	0.0360554	0.00338546	0	0.38359	0.110043	10	60936451	PHYHIPL	-3.10775
cg23973115	0	0.03259	0.000257893	0	0.00303926	0.000169068	2.21722	2.20881e-09	3.99824e-12	0	1.01475e-08	2.09699e-11	0	0.000211471	1.36991e-06	0	0.000391565	4.14972e-06	10	62540149	CDK1	2.21722
cg19797700	0	0.460002	0.10185	0	0.00681123	0.000491502	2.07468	1.81741e-06	4.58558e-08	0	1.3888e-05	3.54311e-07	0	0.141521	0.0267414	0	0.0111261	0.000574737	10	62723590	RHOBTB1	2.07468
cg25961903	0	0.0154775	3.54395e-05	-2.48187	1.1706e-06	8.50693e-10	0	5.84685e-08	4.70769e-10	0	3.73217e-07	3.29364e-09	0	0.000104637	4.30153e-07	0	4.075e-05	6.12939e-08	10	63660958	ARID5B	-2.48187
cg27422348	0	0.155358	0.00887594	-2.05169	5.31283e-07	2.33671e-10	0	2.39479e-08	1.32566e-10	0	1.08359e-06	1.35626e-08	0	2.13457e-05	2.64823e-08	0	0.000152612	8.3144e-07	10	64577407	EGR2	-2.05169
cg17981254	0	0.0776066	0.0019831	0	0.00146481	6.42187e-05	2.19705	2.71919e-08	1.59562e-10	0	2.06871e-08	5.98501e-11	0	9.18467e-05	3.46947e-07	0	0.000258531	2.0514e-06	10	65386604		2.19705
cg05238270	0	0.176805	0.0117028	2.13573	5.13568e-06	1.15551e-08	0	9.32261e-08	9.03512e-10	0	2.83729e-06	4.70991e-08	0	0.0026898	7.39904e-05	0	0.000409591	4.46026e-06	10	69549887		2.13573
cg23988827	0	0.0367203	0.000358805	2.78105	1.18692e-05	4.86259e-08	2.05611	1.43923e-08	6.26647e-11	0	5.11083e-08	2.11006e-10	0	0.000221845	1.47789e-06	0	4.81683e-05	8.84437e-08	10	69676715	SIRT1	4.83716
cg27009815	0	0.162972	0.0098187	2.56946	4.29095e-06	8.65202e-09	0	9.53745e-08	9.33186e-10	0	1.03909e-07	5.65644e-10	0	0.000353086	3.16288e-06	0	4.72446e-05	8.51013e-08	10	69988445		2.56946
cg02779948	0	0.151373	0.0084165	-2.33764	1.37787e-05	6.2612e-08	0	6.09291e-07	1.10371e-08	0	5.63493e-07	5.67412e-09	0	0.000122868	5.55609e-07	0	0.000143024	7.24578e-07	10	70092852	PBLD	-2.33764
cg18352710	0	0.460951	0.102374	0	0.0223471	0.00237661	2.34323	1.54744e-07	1.80239e-09	0	2.43895e-05	7.13091e-07	0	0.0153239	0.000964031	0	0.0389533	0.00323341	10	72363216	PRF1	2.34323
cg04179740	0	0.777112	0.415933	0	0.0139811	0.00126854	-2.85053	2.46841e-07	3.3323e-09	0	8.4604e-07	9.78103e-09	0	0.0329751	0.00297139	0	0.140169	0.0205602	10	73516760	CDH23	-2.85053
ch.10.1562909R	0	0.113073	0.00450727	-2.93961	1.768e-05	9.28443e-08	0	4.75467e-07	7.94874e-09	0	3.3006e-07	2.79176e-09	0	0.000223748	1.49939e-06	0	0.000297652	2.60547e-06	10	74631506	CCDC109A	-2.93961
cg22964146	0	0.0366997	0.00035787	0	0.000794583	2.80846e-05	2.71032	2.6068e-07	3.60093e-09	0	3.37564e-07	2.87239e-09	0	0.000343488	3.04114e-06	2.1082	2.26646e-05	1.61799e-08	10	74767376	P4HA1	4.81852
cg00432328	0	0.0182164	5.24502e-05	3.37679	2.7665e-07	5.97356e-11	2.07746	1.87619e-08	9.28864e-11	0	3.75038e-08	1.39089e-10	0	0.00014462	7.32305e-07	0	3.91406e-05	5.57729e-08	10	76589109	MYST4	5.45425
cg18803257	0	0.121858	0.00526563	3.04749	1.56724e-05	7.72328e-08	2.13436	1.01478e-07	1.01578e-09	0	2.57875e-08	8.16886e-11	0	0.000208903	1.34496e-06	0	0.000132397	6.225e-07	10	77158025	ZNF503	5.18184
cg24693376	0	0.370835	0.0606172	2.98135	4.95635e-06	1.08876e-08	2.51068	9.31029e-11	2.51181e-14	0	9.47978e-09	1.88777e-11	0	0.000673432	8.86201e-06	0	0.000980675	1.75326e-05	10	77541764	C10orf11	5.49203
cg13932046	0	0.0287742	0.000192382	0	0.000117234	1.80507e-06	2.24487	1.10673e-08	4.29284e-11	0	2.82907e-07	2.27411e-09	0	0.000670419	8.79406e-06	0	0.00026757	2.17059e-06	10	78343530		2.24487
cg24469803	0	0.0170541	4.51832e-05	-2.08072	3.14981e-06	5.22122e-09	0	2.42638e-08	1.35677e-10	0	1.15444e-06	1.47248e-08	0	7.80876e-05	2.65666e-07	0	0.000477221	5.72302e-06	10	79789416	POLR3A	-2.08072
cg04650656	0	0.0467856	0.00062997	2.1703	5.64209e-06	1.34053e-08	0	8.54663e-09	3.00344e-11	0	1.4638e-08	3.60408e-11	0	0.000270616	2.05494e-06	0	4.95386e-05	9.41605e-08	10	80007223		2.1703
cg03836455	0	0.0651346	0.00132421	2.27849	2.98685e-06	4.73325e-09	0	1.91619e-10	7.96203e-14	0	2.66098e-09	2.76418e-12	0	0.000695524	9.30946e-06	0	0.00116388	2.2763e-05	10	80684576		2.27849
cg18104920	0	0.0336835	0.000282524	2.99185	1.58171e-06	1.48515e-09	2.20496	6.03583e-10	5.53594e-13	0	1.30491e-07	7.8591e-10	0	7.41432e-05	2.37379e-07	0	0.000694662	1.03189e-05	10	80798089	LOC283050	5.19681
cg11136235	0	0.0722379	0.00169541	-3.11843	8.33916e-08	6.7047e-12	0	5.67827e-08	4.51533e-10	0	1.32751e-06	1.76262e-08	0	7.5361e-05	2.45677e-07	0	9.57556e-05	3.38582e-07	10	81077552		-3.11843
cg01248810	0	0.293738	0.0356655	2.08511	1.51906e-05	7.36946e-08	0	1.43163e-08	6.21755e-11	0	1.43931e-05	3.70092e-07	0	0.0244735	0.00191384	0	0.0101362	0.000504622	10	82103151	DYDC1	2.08511
ch.10.83255157R	0	0.0308057	0.000226114	-3.04749	5.05377e-07	2.20043e-10	0	9.46051e-08	9.22093e-10	0	7.07242e-07	7.67026e-09	0	0.000149945	7.82528e-07	0	0.000147451	7.75989e-07	10	83265177		-3.04749
cg04169186	0	0.0456116	0.00059563	2.45094	1.18092e-05	4.81883e-08	0	5.57993e-09	1.63205e-11	0	1.20528e-07	6.97136e-10	0	0.000200952	1.2602e-06	0	0.000152811	8.32862e-07	10	83625257		2.45094
cg20600704	0	0.140037	0.00711525	-2.35614	6.5367e-06	1.67877e-08	0	0.000164435	1.28643e-05	0	0.00475624	0.000485292	0	0.00477714	0.000175159	0	0.0010711	2.0159e-05	10	85899064	GHITM	-2.35614
cg09517004	0	0.0323321	0.000252477	2.56559	1.66216e-05	8.39658e-08	0	5.94157e-06	2.06339e-07	0	1.05784e-05	2.51772e-07	0	0.000737064	1.0188e-05	0	0.000504929	6.29301e-06	10	86361959		2.56559
cg06647751	0	0.57813	0.180544	0	0.0144932	0.00133044	-2.50776	9.99733e-08	9.94563e-10	0	7.47715e-05	2.87012e-06	0	0.40423	0.154706	0	0.15785	0.0247165	10	88149324		-2.50776
cg17336076	0	0.11299	0.00450158	-2.35626	8.7539e-06	2.84666e-08	0	1.54246e-07	1.79489e-09	0	1.07977e-05	2.58168e-07	0	0.00113798	1.9914e-05	0	0.000696157	1.03585e-05	10	88853608	GLUD1	-2.35626
cg20430861	0	0.0239809	0.00011459	0	4.45514e-05	4.1954e-07	2.35499	3.0116e-09	6.53635e-12	0	1.25413e-08	2.88248e-11	0	0.000160258	8.73455e-07	0	0.000133116	6.29315e-07	10	89435113	PAPSS2	2.35499
cg03166508	0	0.0405119	0.000454641	2.65992	1.10938e-06	7.91969e-10	0	2.96917e-09	6.36551e-12	0	2.88334e-09	3.14459e-12	0	2.02931e-05	2.3816e-08	0	9.94706e-05	3.62748e-07	10	89453226	PAPSS2	2.65992
cg16395953	0	0.0493098	0.000721359	-2.11284	7.02928e-06	1.89706e-08	0	1.48518e-08	6.56171e-11	0	4.33742e-08	1.69392e-10	0	0.00010573	4.35823e-07	0	0.000101807	3.78019e-07	10	91152122	IFIT1	-2.11284
cg05552874	0	0.764765	0.39694	0	6.45235e-05	7.37427e-07	-2.77754	8.97117e-11	2.28367e-14	0	7.85774e-09	1.43092e-11	0	0.00506033	0.000190926	0	6.06032e-05	1.44123e-07	10	91153143	IFIT1	-2.77754
cg23685037	0	0.052895	0.000836587	2.75731	5.96128e-06	1.45721e-08	0	1.8961e-06	4.84153e-08	0	4.9031e-06	9.43985e-08	0	0.00137467	2.65908e-05	0	9.21524e-05	3.18748e-07	10	91237047	SLC16A12	2.75731
cg17343879	0	0.028821	0.000193976	2.27612	1.73266e-05	8.98397e-08	0	2.95596e-08	1.80101e-10	0	5.7636e-09	8.99956e-12	0	1.99897e-05	2.31507e-08	0	8.21942e-05	2.58326e-07	10	91352590	PANK1	2.27612
cg20349567	0	0.0395393	0.000429166	-2.52988	4.90215e-06	1.07046e-08	0	1.35226e-07	1.50244e-09	0	2.57568e-06	4.15852e-08	0	0.0114734	0.000627742	0	0.000434716	4.96541e-06	10	91405298	PANK1	-2.52988
cg09509909	0	0.0816814	0.00221287	-2.47919	8.09714e-06	2.45713e-08	0	3.23326e-09	7.29259e-12	0	1.70357e-07	1.13144e-09	0	0.000126943	5.85908e-07	0	0.000160535	9.06895e-07	10	93672748		-2.47919
ch.10.1965163R	0	0.0614206	0.00115347	-2.22133	4.7186e-06	1.00118e-08	0	5.46709e-07	9.56571e-09	0	7.26014e-06	1.56065e-07	0	0.000335848	2.93127e-06	0	5.82602e-05	1.34309e-07	10	94413078	KIF11	-2.22133
cg03362798	0	0.022675	9.33657e-05	2.65369	1.72859e-05	8.9201e-08	2.02149	1.01224e-08	3.80776e-11	0	6.98924e-09	1.19872e-11	0	3.17776e-05	5.20434e-08	0	3.21759e-05	3.66239e-08	10	95105687	MYOF	4.67518
cg25497250	0	0.849111	0.552617	0	0.120095	0.0247625	-3.52894	1.23538e-06	2.78829e-08	0	0.000505978	3.01125e-05	0	0.150179	0.0294492	0	0.547306	0.221882	10	95326974	GPR120	-3.52894
cg09351082	0	0.0530903	0.000843431	2.38214	9.21344e-06	3.12169e-08	0	2.67334e-07	3.72239e-09	0	1.19094e-07	6.8542e-10	0	0.000715462	9.73792e-06	0	0.000249977	1.93262e-06	10	97319133	SORBS1	2.38214
cg03484490	0	0.0389838	0.000414381	-2.09504	1.47409e-06	1.32926e-09	0	1.72591e-06	4.28977e-08	0	1.40739e-06	1.90274e-08	0	4.28544e-05	9.02545e-08	0	5.50683e-05	1.20609e-07	10	97454076	TCTN3	-2.09504
cg08374732	0	0.0964173	0.00318494	2.11209	1.04506e-05	3.89425e-08	0	1.00885e-08	3.78239e-11	0	2.71224e-08	8.80266e-11	0	5.6304e-05	1.46343e-07	0	8.08462e-05	2.51051e-07	10	97889046	ZNF518A	2.11209
cg23281555	0	0.479764	0.112572	0	0.0175826	0.00172242	2.39783	2.54262e-07	3.47784e-09	0	1.44989e-06	1.97397e-08	0	0.0287505	0.00242288	0	0.00374933	0.000125063	10	98325779	TM9SF3	2.39783
cg07451261	0	0.0639057	0.00126271	-2.89405	1.41535e-06	1.23109e-09	0	8.14508e-06	3.07889e-07	0	2.06724e-05	5.80533e-07	0	0.000798233	1.1501e-05	0	0.000346366	3.36515e-06	10	102415086		-2.89405
cg24383507	0	0.761161	0.390742	0	0.0270429	0.00307144	-2.81476	2.52894e-06	6.97255e-08	0	0.000424271	2.42558e-05	0	0.215664	0.0526455	0	0.442821	0.144319	10	103600846	KCNIP2	-2.81476
ch.10.109839658F	0	0.00338626	8.11931e-07	-2.01416	9.65483e-06	3.41635e-08	0	2.23571e-07	2.92229e-09	0	1.02426e-06	1.2641e-08	0	3.84731e-05	7.50835e-08	0	3.21547e-05	3.60082e-08	10	109849668		-2.01416
cg18014500	0	0.0077014	4.9192e-06	-2.84945	8.16884e-06	2.50296e-08	-2.2912	5.76331e-10	4.91956e-13	0	2.47212e-10	7.43079e-14	0	8.39232e-06	5.40326e-09	0	8.76485e-05	2.91353e-07	10	114074843	GUCY2G	-5.14065
cg24058852	0	0.147464	0.00797237	2.32276	8.31278e-06	2.59974e-08	0	9.99029e-08	9.93392e-10	0	4.68869e-06	8.93276e-08	0	0.00173603	3.8139e-05	0	0.00104176	1.92948e-05	10	114479162	VTI1A	2.32276
cg17116091	0	0.184698	0.0128738	0	0.0019883	9.64809e-05	2.01882	1.61014e-06	3.92309e-08	0	6.43132e-06	1.33743e-07	0	0.00801437	0.000372827	0	0.0128486	0.000700455	10	114807157	TCF7L2	2.01882
cg05316006	0	0.0782563	0.00202	0	0.000229271	4.87371e-06	2.18849	1.08273e-06	2.34468e-08	0	1.61571e-07	1.05452e-09	0	0.000461736	4.85358e-06	0	0.000194457	1.24792e-06	10	114879619	TCF7L2	2.18849
cg19084061	0	0.0103709	1.1131e-05	-3.29144	8.09218e-08	6.2598e-12	-2.2107	2.43136e-10	1.16094e-13	0	1.05751e-07	5.79413e-10	0	2.81433e-05	4.17529e-08	0	3.21151e-05	3.55842e-08	10	114886413	TCF7L2	-5.50215
cg25888386	0	0.0340266	0.000291193	-2.34963	6.68127e-06	1.72866e-08	0	3.62129e-08	2.4075e-10	0	4.70252e-07	4.46972e-09	0	0.00110576	1.90015e-05	0	0.000323993	3.00788e-06	10	115141887		-2.34963
cg07776130	0	0.10211	0.00360239	2.85675	2.58794e-06	3.54628e-09	0	2.34382e-07	3.11677e-09	0	5.08672e-07	4.95648e-09	0	0.000460956	4.8414e-06	0	7.64801e-05	2.30225e-07	10	115942218	TDRD1	2.85675
cg16721977	0	0.0239034	0.000113738	-3.85502	8.6099e-09	1.90294e-13	-2.37355	4.63391e-10	3.54364e-13	0	1.86233e-08	5.18625e-11	0	1.33908e-05	1.18399e-08	0	2.60637e-06	2.54705e-10	10	116286841	ABLIM1	-6.22857
cg17662387	0	0.0233224	0.000107098	-3.83817	8.40883e-07	4.96219e-10	-2.57145	6.0664e-09	1.82078e-11	0	1.93166e-09	1.71529e-12	0	1.73544e-05	1.77437e-08	0	0.000186249	1.14807e-06	10	116286880	ABLIM1	-6.40962
cg25434272	0	0.0202593	7.27714e-05	2.04647	7.48604e-06	2.14429e-08	0	2.14988e-10	9.45364e-14	0	1.56877e-09	1.22741e-12	0	0.000147993	7.61792e-07	0	0.000288712	2.4792e-06	10	117697078	ATRNL1	2.04647
cg23501520	0	0.0737881	0.001772	2.66992	2.19552e-06	2.63976e-09	0	2.06265e-06	5.38623e-08	0	2.51615e-06	4.04405e-08	0	0.00170746	3.71379e-05	0	0.000239829	1.80063e-06	10	118366665	PNLIPRP1	2.66992
cg18709545	0	0.0462819	0.000613541	-3.2241	2.47409e-06	3.2481e-09	0	9.03323e-06	3.50805e-07	0	0.000712415	4.57945e-05	0	0.00105398	1.76341e-05	0	0.00105544	1.96833e-05	10	118892892	VAX1	-3.2241
cg01226278	0	0.0116435	1.56956e-05	3.29903	1.81373e-05	9.72102e-08	2.57539	5.37732e-09	1.55216e-11	0	5.20244e-08	2.16283e-10	0	0.000311291	2.56764e-06	0	0.000323993	3.00327e-06	10	119774576	RAB11FIP2	5.87442
cg10399824	0	0.0467068	0.000626723	-2.13198	2.67564e-06	3.73741e-09	0	7.71968e-09	2.57293e-11	0	3.02909e-08	1.02244e-10	0	4.13193e-05	8.42911e-08	0	0.000136494	6.59765e-07	10	121048354	GRK5	-2.13198
cg16295676	0	0.0110491	1.3664e-05	2.58012	1.92931e-06	2.14912e-09	0	3.5939e-09	8.53887e-12	0	1.68186e-08	4.44487e-11	0	4.10741e-05	8.35184e-08	0	8.41546e-05	2.69137e-07	10	124766619	IKZF5	2.58012
cg15396686	0	0.526845	0.142026	0	0.0509518	0.00728141	-2.73114	5.641e-07	9.97906e-09	0	0.000451417	2.62019e-05	0	0.276766	0.0797002	0	0.50829	0.190127	10	124897048	HMX3	-2.73114
cg20504925	0	0.036701	0.000358126	0	8.16455e-05	1.05347e-06	2.1265	1.31455e-08	5.52896e-11	0	8.20821e-09	1.53296e-11	0	3.50858e-05	6.26004e-08	0	0.00150504	3.33714e-05	10	126304204		2.1265
cg25936818	0	0.240024	0.0227121	0	6.82955e-05	8.05431e-07	2.18621	7.97382e-07	1.57043e-08	0	7.31733e-07	8.0358e-09	0	0.000473949	5.06658e-06	0	0.00163224	3.75942e-05	10	126630735	ZRANB1	2.18621
cg27027668	0	0.0984662	0.0033408	3.09632	2.9377e-06	4.60094e-09	2.14199	1.42065e-08	6.15277e-11	0	1.97144e-07	1.37878e-09	0	0.000655907	8.52654e-06	0	0.000107996	4.29405e-07	10	127277604		5.23831
cg08320413	0	0.0279083	0.000179619	2.54471	7.07826e-06	1.92664e-08	0	8.15816e-09	2.78308e-11	0	4.55889e-08	1.81568e-10	0	5.62572e-05	1.45973e-07	0	5.93401e-05	1.39283e-07	10	127455161	MMP21	2.54471
ch.10.2734064R	0	0.0140744	2.89605e-05	-2.822	6.03362e-06	1.48422e-08	0	2.26842e-06	6.07598e-08	0	1.20834e-05	2.97296e-07	0	0.000182631	1.08298e-06	0	0.000107665	4.24755e-07	10	127518619	BCCIP	-2.822
cg14364815	0	0.0262045	0.000144068	2.46312	1.85327e-06	2.01526e-09	0	1.89515e-09	3.23362e-12	0	2.19967e-09	2.1051e-12	0	0.000201183	1.26236e-06	0	0.000136038	6.52836e-07	10	127588228	FANK1	2.46312
cg10366851	0	0.0224733	9.17134e-05	2.04507	9.21344e-06	3.12169e-08	0	5.94907e-08	4.82458e-10	0	5.94048e-08	2.58257e-10	0	5.49039e-05	1.3603e-07	0	5.6261e-05	1.26087e-07	10	131406630	MGMT	2.04507
cg23391090	0	0.0230349	9.97243e-05	2.26756	8.84633e-06	2.90933e-08	0	2.23483e-07	2.92064e-09	0	8.28595e-09	1.55114e-11	0	1.12351e-05	8.93936e-09	0	7.83367e-06	1.83526e-09	10	131631850		2.26756
cg20224780	0	0.0446854	0.000570551	2.99164	2.9377e-06	4.61325e-09	2.14787	3.85067e-09	9.38726e-12	0	8.93342e-09	1.72288e-11	0	0.000233732	1.60504e-06	0	9.95311e-05	3.63189e-07	10	132942362	TCERG1L	5.13951
cg17304188	0	0.0902029	0.00273981	0	0.00229737	0.000116713	4.17435	2.70787e-06	7.62972e-08	0	8.77716e-08	4.4967e-10	0	0.000825419	1.21276e-05	0	0.000449365	5.22277e-06	10	133874744		4.17435
cg14909329	0	0.0289671	0.000197099	2.51718	2.70581e-07	5.50189e-11	0	4.53158e-09	1.19085e-11	0	7.68339e-09	1.3794e-11	0	8.81371e-06	5.83406e-09	0	1.00081e-05	3.03039e-09	10	134120029	STK32C	2.51718
cg23967442	0	0.0419225	0.000490073	2.50908	1.37787e-05	6.26042e-08	0	6.88773e-08	5.94462e-10	0	9.81745e-08	5.23362e-10	0	0.000141348	7.02597e-07	0	0.00165738	3.85029e-05	10	134570057	INPP5A	2.50908
cg11174855	0	0.715297	0.324533	0	0.0293042	0.0034203	-4.44672	5.865e-07	1.04738e-08	0	4.62571e-06	8.76286e-08	0	0.0185464	0.00127448	0	0.404885	0.121695	10	134598352	NKX6-2	-4.44672
cg03897392	0	0.303772	0.0384665	0	0.000375303	9.87171e-06	2.00026	1.04907e-06	2.25e-08	0	1.40133e-06	1.89286e-08	0	0.0016385	3.48593e-05	0	0.0106157	0.000537811	10	134803718		2.00026
cg00562011	0	0.133021	0.00634245	0	0.00163739	7.45499e-05	2.72211	9.3585e-08	9.09367e-10	0	4.26879e-06	7.91392e-08	0	0.000400241	3.86483e-06	0	0.0397681	0.00333096	11	252351	PSMD13	2.72211
cg09946142	0	0.00518647	2.22015e-06	-2.07855	2.3407e-06	2.96716e-09	0	1.49379e-06	3.56269e-08	0	2.01213e-06	3.02052e-08	0	0.000145222	7.39508e-07	0	0.000403043	4.35332e-06	11	787342	CEND1	-2.07855
cg22749642	0	0.116366	0.00478786	0	0.000506271	1.51058e-05	3.33001	2.74176e-09	5.65138e-12	0	1.23655e-06	1.61082e-08	0	0.000232153	1.58599e-06	0	0.00725268	0.000317612	11	857033	TSPAN4	3.33001
cg18072687	-2.59353	0.000967278	3.42056e-08	-2.32296	1.10379e-06	7.85538e-10	0	7.06677e-08	6.15692e-10	0	2.66651e-11	2.75332e-15	0	4.69646e-09	4.152e-14	0	4.06393e-06	6.23995e-10	11	2406272	CD81	-4.91648
cg08249467	0	0.0662269	0.00137635	2.13572	7.71813e-06	2.27389e-08	0	1.11603e-09	1.39611e-12	0	7.04493e-08	3.29005e-10	0	0.0049208	0.000183116	0	0.00232632	6.32914e-05	11	2646113	KCNQ1	2.13572
cg04960614	0	0.134616	0.00652042	2.18669	1.77486e-05	9.35967e-08	0	8.45951e-08	7.92779e-10	0	5.92696e-07	6.07117e-09	0	0.00222372	5.53407e-05	0	0.000693709	1.02986e-05	11	5528087		2.18669
cg17025642	0	0.053194	0.000847783	2.00148	9.24297e-06	3.15108e-08	0	3.71399e-08	2.49622e-10	0	1.55191e-08	3.93764e-11	0	7.83155e-05	2.67079e-07	0	2.26646e-05	1.60715e-08	11	5709468	TRIM22	2.00148
cg26826329	0	0.0738099	0.00177407	3.15097	1.38865e-05	6.35007e-08	0	1.85626e-06	4.71397e-08	0	9.58298e-06	2.21897e-07	0	0.00323999	9.89786e-05	0	0.000221191	1.56536e-06	11	8612947	STK33	3.15097
cg23243066	0	0.954446	0.829683	0	0.0244395	0.00268371	-2.29034	3.21872e-06	9.52626e-08	0	0.000423882	2.4227e-05	0	0.228684	0.0580504	0	0.508814	0.190605	11	9686532	SWAP70	-2.29034
cg05279513	0	0.361349	0.0571685	0	0.000427599	1.18332e-05	-2.09802	4.63694e-09	1.23801e-11	0	5.21033e-09	7.86525e-12	0	0.00295304	8.55328e-05	0	0.0529508	0.00497352	11	9880619	SBF2	-2.09802
cg23632804	0	0.0664826	0.00138963	0	4.28645e-05	3.94963e-07	2.1879	7.02448e-08	6.10455e-10	0	8.97617e-09	1.73789e-11	0	2.47812e-05	3.42865e-08	0	5.42833e-05	1.13249e-07	11	10823130	SNORD97	2.1879
cg24787405	0	0.023293	0.000106676	2.27456	1.84323e-06	2.00027e-09	0	1.98954e-09	3.47729e-12	0	2.742e-09	2.87258e-12	0	2.49103e-05	3.45752e-08	0	2.52362e-05	2.07248e-08	11	11862470	USP47	2.27456
cg12778215	0	0.103059	0.00367747	-2.02223	8.15648e-06	2.49317e-08	0	1.7018e-07	2.05366e-09	0	5.58713e-05	2.00231e-06	0	0.0107838	0.000573733	0	0.0052353	0.000201808	11	12030464	DKK3	-2.02223
cg07680042	0	0.0525041	0.000823907	2.65813	8.97997e-07	5.56361e-10	0	5.06585e-10	4.01951e-13	0	1.71658e-10	4.3251e-14	0	7.16405e-06	4.25929e-09	0	1.78089e-05	9.62212e-09	11	12203294	MICAL2	2.65813
cg24245601	0	0.0906553	0.00277148	2.88497	1.24311e-05	5.2422e-08	0	6.69587e-07	1.24726e-08	0	7.86799e-06	1.72853e-07	0	0.00138403	2.68729e-05	0	0.00012477	5.63938e-07	11	12341664	MICALCL	2.88497
cg02899473	0	0.0558016	0.000940478	2.74492	2.90785e-06	4.46025e-09	0	2.89902e-09	6.12542e-12	0	1.54783e-08	3.91361e-11	0	4.70078e-05	1.05246e-07	0	7.9653e-05	2.45169e-07	11	12550550	PARVA	2.74492
cg23231515	0	0.0759551	0.00189463	-2.25847	6.3778e-06	1.62007e-08	0	9.68009e-07	2.02372e-08	0	6.86877e-06	1.45542e-07	0	0.00171821	3.75349e-05	0	6.78609e-05	1.82381e-07	11	12695341	TEAD1	-2.25847
cg14813417	0	0.0263905	0.000148736	-2.05249	1.0313e-05	3.80652e-08	0	5.71669e-10	4.76335e-13	0	8.354e-09	1.57127e-11	0	4.76493e-05	1.0763e-07	0	4.09765e-05	6.24277e-08	11	13205282		-2.05249
cg02075820	0	0.999679	0.998586	0	0.0113745	0.000966566	-2.71633	1.32314e-06	3.0472e-08	0	1.35804e-06	1.81766e-08	0	0.106996	0.0173172	0	0.10846	0.013972	11	17300909	NUCB2	-2.71633
cg12688788	0	0.0759201	0.00189224	2.07038	9.78416e-06	3.49455e-08	0	2.12726e-09	3.78009e-12	0	1.33828e-08	3.1767e-11	0	3.21908e-05	5.34932e-08	0	4.93273e-05	9.34317e-08	11	22644864	FANCF	2.07038
ch.11.29638519R	0	0.0185753	5.73311e-05	-2.50199	8.28707e-06	2.56788e-08	0	1.02343e-08	3.87247e-11	0	5.25881e-09	7.96297e-12	0	0.000209677	1.35273e-06	0	0.000109928	4.41584e-07	11	29681943		-2.50199
cg05204798	0	0.798189	0.453412	0	0.0178935	0.00176308	-3.49405	1.8799e-06	4.7902e-08	0	0.000171183	7.98762e-06	0	0.156355	0.0313467	0	0.0959539	0.011669	11	30607888	MPPED2	-3.49405
cg05098125	0	0.0908631	0.00278462	2.32803	1.17327e-05	4.76617e-08	0	1.87896e-07	2.34676e-09	0	6.79925e-07	7.27783e-09	0	0.000832419	1.22806e-05	0	4.43715e-05	7.33185e-08	11	31443409	DNAJC24	2.32803
cg04938549	0	0.00245257	2.14361e-07	-2.24128	2.3644e-07	4.0037e-11	0	7.83972e-10	8.43832e-13	0	2.6978e-09	2.82031e-12	0	2.39379e-05	3.2379e-08	0	4.06393e-06	6.2874e-10	11	31825214	PAX6	-2.24128
cg09495491	0	0.0511825	0.000781902	2.58693	6.25012e-06	1.56678e-08	0	2.59586e-09	5.2439e-12	0	6.7731e-08	3.1167e-10	0	0.000135372	6.51461e-07	0	0.000459029	5.38921e-06	11	33706373		2.58693
cg08202743	0	0.0529003	0.000836874	-2.06281	9.79396e-06	3.50092e-08	0	0.00546293	0.000964533	0	5.86493e-06	1.1875e-07	0	2.71612e-06	7.26375e-10	0	0.000187964	1.16937e-06	11	34182570	ABTB2	-2.06281
cg20472911	0	0.0263002	0.000146556	2.2987	1.47943e-05	7.03752e-08	0	3.60127e-06	1.10111e-07	0	2.82465e-05	8.54911e-07	0	0.0051465	0.000195792	0	0.000451209	5.25152e-06	11	34383007		2.2987
cg16935203	0	0.0319884	0.00024657	-3.34471	2.37342e-07	4.48309e-11	-2.14861	4.02363e-09	9.97286e-12	0	2.93877e-09	3.2346e-12	0	2.08946e-05	2.53993e-08	0	1.03745e-05	3.24446e-09	11	34608041		-5.49332
cg22314759	0	0.0294311	0.000203209	0	2.80749e-05	2.00581e-07	-2.01847	6.46052e-08	5.41598e-10	0	1.25413e-08	2.88827e-11	0	4.71316e-05	1.057e-07	0	5.72386e-05	1.30555e-07	11	34608061		-2.01847
cg24944109	0	0.0280104	0.000181265	-2.55553	4.48118e-06	9.27032e-09	0	1.24621e-07	1.3364e-09	0	4.37344e-07	4.06168e-09	0	0.000162425	8.93518e-07	0	0.000768487	1.19828e-05	11	35440136	SLC1A2	-2.55553
cg04940312	0	0.0560723	0.000949176	0	4.27753e-05	3.93668e-07	2.13702	2.33433e-08	1.27254e-10	0	1.67901e-07	1.10993e-09	0	0.000241992	1.70081e-06	0	0.000167244	9.65128e-07	11	35688285	TRIM44	2.13702
cg19988316	0	0.0403973	0.000451157	2.39252	2.63717e-06	3.65228e-09	0	6.69656e-10	6.51225e-13	0	2.93922e-09	3.24163e-12	0	2.47834e-05	3.43444e-08	0	7.63847e-05	2.29431e-07	11	36052181	LDLRAD3	2.39252
cg12491169	0	0.152884	0.00859444	2.10683	6.16727e-06	1.53967e-08	0	5.14912e-09	1.44076e-11	0	1.84345e-06	2.68837e-08	0	0.00118191	2.10675e-05	0	0.000565367	7.50059e-06	11	40137955	LRRC4C	2.10683
cg19849428	0	0.659552	0.25783	0	0.0326407	0.00395625	-3.07584	4.04627e-07	6.43715e-09	0	0.000233749	1.16551e-05	0	0.152617	0.0302025	0	0.60322	0.273642	11	40314978	LRRC4C	-3.07584
ch.11.868182R	0	0.0136262	2.57282e-05	-2.36144	2.09365e-06	2.42472e-09	0	7.86546e-09	2.6528e-11	0	7.48719e-08	3.6025e-10	0	3.18931e-05	5.2867e-08	0	4.66868e-05	8.30648e-08	11	42552401		-2.36144
cg09255124	0	0.935306	0.768883	-2.26394	7.48352e-06	2.13962e-08	0	0.0011096	0.000134541	0	0.0237234	0.00373898	0	0.025901	0.00207934	0	0.0115142	0.000602956	11	43380251	TTC17	-2.26394
cg17198230	0	0.0752816	0.00185087	-2.53404	1.28149e-06	1.05928e-09	0	4.67523e-08	3.41302e-10	0	1.60997e-06	2.26879e-08	0	0.000490861	5.38104e-06	0	9.43433e-05	3.29871e-07	11	43597492		-2.53404
cg01514668	0	0.00866637	6.55763e-06	-2.95996	3.15131e-06	5.23425e-09	-2.13242	4.1839e-09	1.0625e-11	0	8.82326e-09	1.68488e-11	0	3.99872e-05	8.04246e-08	0	0.000142652	7.19134e-07	11	43602179	MIR129-2	-5.09238
cg04355791	0	0.0193891	6.62006e-05	-2.71136	4.61896e-06	9.7391e-09	0	4.28736e-09	1.10488e-11	0	1.12136e-07	6.28771e-10	0	4.21717e-05	8.77076e-08	0	0.000208331	1.41265e-06	11	43602436	MIR129-2	-2.71136
cg04978279	0	0.203052	0.0157648	3.0867	1.12525e-05	4.43931e-08	0	1.55461e-06	3.75206e-08	0	3.71394e-07	3.27271e-09	0	0.00169942	3.68505e-05	0	0.000518541	6.54403e-06	11	44538125		3.0867
cg16426510	0	0.0401361	0.000443539	2.46475	1.41447e-05	6.52132e-08	0	3.39472e-08	2.1886e-10	0	7.26646e-08	3.44972e-10	0	2.35425e-05	3.13549e-08	0	0.000341137	3.28657e-06	11	46041219	PHF21A	2.46475
cg09024023	0	0.0214031	8.21206e-05	3.05798	1.08434e-05	4.1283e-08	2.37806	2.32437e-09	4.36144e-12	0	6.86469e-09	1.16826e-11	0	0.000162066	8.90468e-07	0	8.35882e-05	2.64924e-07	11	46105316	PHF21A	5.43604
cg22707438	0	0.85176	0.55861	0	0.0261878	0.00294063	-2.21544	2.40937e-06	6.5579e-08	0	5.56061e-05	1.99035e-06	0	0.393549	0.147546	0	0.0883206	0.0103357	11	46364127	DGKZ	-2.21544
cg20029347	0	0.999847	0.999341	0	0.108303	0.0212816	-3.14018	1.62513e-06	3.96897e-08	0	0.000376814	2.09489e-05	0	0.430295	0.173446	0	0.654786	0.327952	11	46366877	DGKZ	-3.14018
cg19784401	0	0.0484273	0.000687685	2.1416	5.55364e-06	1.30819e-08	0	6.80006e-08	5.83721e-10	0	1.6365e-07	1.07214e-09	0	0.00051265	5.77514e-06	0	5.19798e-05	1.02822e-07	11	46457992	AMBRA1	2.1416
ch.11.983092R	0	0.0276158	0.000173463	-4.05012	1.46027e-06	1.29989e-09	-2.7589	6.59845e-09	2.02062e-11	0	4.12402e-09	5.56003e-12	0	1.5606e-05	1.5073e-08	0	3.73483e-05	5.09714e-08	11	47300267	MADD	-6.80902
ch.11.997072R	0	0.0962083	0.00316872	-3.05837	1.13346e-05	4.50926e-08	-2.40021	1.80201e-09	2.96817e-12	0	4.4691e-09	6.29196e-12	0	5.78092e-07	6.77172e-11	0	2.54451e-05	2.1574e-08	11	47659584	MTCH2	-5.45858
cg20667822	0	0.00325099	7.15076e-07	2.8721	1.80194e-06	1.90368e-09	2.26139	6.60024e-11	1.51712e-14	0	2.99017e-10	9.95374e-14	0	1.11535e-05	8.82159e-09	0	2.96182e-05	2.98504e-08	11	48153832	PTPRJ	5.13349
cg21899310	0	0.503154	0.126628	0	0.124153	0.026045	-3.25942	1.28397e-07	1.39761e-09	0	8.26877e-06	1.83613e-07	0	0.331272	0.108606	0	0.280119	0.0627699	11	57365725	SERPING1	-3.25942
ch.11.1112034R	0	0.00716096	3.98012e-06	-2.82174	7.24585e-07	3.84944e-10	-2.10479	1.20872e-10	3.79716e-14	0	3.70585e-10	1.41101e-13	0	8.55878e-06	5.5425e-09	0	1.69244e-05	8.75826e-09	11	58387925	ZFP91	-4.92654
cg16167166	0	0.115401	0.00469812	0	0.000142112	2.40312e-06	2.06742	9.99972e-10	1.19388e-12	0	1.1206e-08	2.41728e-11	0	0.00133408	2.53987e-05	0	0.00124	2.50794e-05	11	59131003	OR5AN1	2.06742
cg00315837	0	0.0339423	0.00028956	2.89592	8.13904e-07	4.52379e-10	2.15195	1.53328e-10	5.79486e-14	0	7.57353e-11	1.13824e-14	0	1.10928e-05	8.72807e-09	0	9.88179e-06	2.94078e-09	11	59244789	OR4D10	5.04786
ch.11.1133244F	0	0.0185753	5.66419e-05	-2.46421	2.82201e-06	4.12274e-09	0	1.03003e-09	1.24527e-12	0	2.50689e-08	7.86775e-11	0	0.000186215	1.11782e-06	0	5.63162e-05	1.26629e-07	11	59573526		-2.46421
cg03298096	0	0.222624	0.0193331	0	0.00494157	0.000321634	2.17896	5.34608e-09	1.54196e-11	0	4.07206e-07	3.69808e-09	0	0.0158382	0.00101217	0	0.0285003	0.00209814	11	59596955	GIF	2.17896
cg20709136	0	0.0526148	0.000826226	2.70137	6.26313e-06	1.57809e-08	0	3.70871e-07	5.7157e-09	0	5.67586e-06	1.13804e-07	0	0.0158611	0.00101455	0	0.000314757	2.86406e-06	11	59811802	PLAC1L	2.70137
cg17630127	0	0.0185753	5.7179e-05	2.10183	1.40098e-06	1.21379e-09	0	8.45622e-07	1.6974e-08	0	9.44883e-06	2.17677e-07	0	0.000249295	1.79695e-06	0	3.89865e-05	5.53295e-08	11	60196778	MS4A5	2.10183
cg24529144	0	0.0361094	0.000340767	2.01049	6.33591e-06	1.6048e-08	0	1.55327e-08	7.02391e-11	0	1.35422e-07	8.25487e-10	0	0.00029265	2.32592e-06	0	0.00015719	8.7364e-07	11	60382082	C11orf64	2.01049
cg08439328	0	0.0363394	0.000349996	2.41654	5.54971e-06	1.30509e-08	0	7.41962e-10	7.69096e-13	0	5.51806e-10	2.68309e-13	0	4.38767e-05	9.39449e-08	0	5.6261e-05	1.26069e-07	11	60465625	MS4A8B	2.41654
cg15599875	0	0.0223319	9.06818e-05	3.04662	6.3778e-06	1.62246e-08	0	1.40947e-06	3.30583e-08	0	0.000154224	7.02244e-06	0	0.00412977	0.000141467	0	0.000343464	3.31754e-06	11	60489528		3.04662
cg04723601	0	0.306989	0.0394497	-2.32115	1.66355e-05	8.43075e-08	0	1.10411e-05	4.52499e-07	0	3.54946e-05	1.13442e-06	0	0.000396453	3.81019e-06	0	0.000472782	5.63844e-06	11	60681193	TMEM109	-2.32115
cg16084190	0	0.0492001	0.000716071	2.13275	2.53967e-06	3.41741e-09	0	8.71756e-11	2.11941e-14	0	1.93029e-10	5.03421e-14	0	2.77086e-05	4.06785e-08	0	2.52362e-05	2.1205e-08	11	61716821	BEST1	2.13275
cg21565960	0	0.935962	0.771177	0	0.0267051	0.0030208	-2.51668	1.13733e-08	4.4555e-11	0	1.37052e-05	3.48586e-07	0	0.0191848	0.00134121	0	0.578411	0.249399	11	61793285		-2.51668
cg08626382	0	0.0387035	0.000408222	2.22792	9.3833e-06	3.25457e-08	0	4.80819e-09	1.29967e-11	0	1.52858e-08	3.85479e-11	0	8.56244e-05	3.10172e-07	0	7.0497e-05	1.96383e-07	11	62108591	ASRGL1	2.22792
cg18158015	0	0.0641027	0.0012734	2.64932	3.29186e-07	7.49384e-11	0	6.01202e-10	5.4629e-13	0	8.354e-09	1.57056e-11	0	1.80323e-05	1.90903e-08	0	4.1246e-05	6.35229e-08	11	62997983	SLC22A25	2.64932
cg03065783	0	0.00958051	8.95685e-06	2.23427	1.35103e-06	1.14962e-09	0	1.51833e-09	2.29199e-12	0	2.57869e-09	2.62171e-12	0	5.59711e-05	1.42822e-07	0	1.58275e-05	7.62596e-09	11	63445269		2.23427
cg02655397	0	0.0912826	0.00281506	0	2.80431e-05	1.99948e-07	2.08102	9.72369e-08	9.58227e-10	0	1.10031e-07	6.12589e-10	0	0.000134039	6.41382e-07	0	0.000355831	3.50914e-06	11	64859700		2.08102
cg18501142	0	0.0163686	4.08081e-05	-2.45815	2.15922e-06	2.54414e-09	0	3.00484e-09	6.47518e-12	0	4.11543e-08	1.57994e-10	0	1.0593e-05	7.88994e-09	0	0.000559183	7.37265e-06	11	65266561	MALAT1	-2.45815
cg16477774	0	0.965474	0.867352	0	0.0359497	0.00450759	-4.06387	3.60739e-07	5.51012e-09	0	0.00083938	5.61006e-05	0	0.0295848	0.00252939	0	0.508803	0.190576	11	65325249	LTBP3	-4.06387
cg24872885	0	0.03259	0.000257974	3.34162	1.24249e-06	9.96844e-10	2.39986	8.29035e-10	9.33262e-13	0	4.07645e-08	1.56137e-10	0	1.73777e-05	1.7898e-08	0	5.21147e-05	1.03852e-07	11	65489140	RNASEH2C	5.74148
cg01259360	0	0.674297	0.275096	0	0.0150114	0.00139492	-2.72598	9.58072e-08	9.40384e-10	0	1.49639e-06	2.05912e-08	0	0.0822382	0.0115922	0	0.0181027	0.00111856	11	66034992	KLC2	-2.72598
cg04420309	0	0.715903	0.325347	0	0.0139272	0.00126245	-2.50648	1.68928e-06	4.17715e-08	0	0.000261395	1.33807e-05	0	0.199682	0.0463809	0	0.246882	0.050683	11	66824445	RHOD	-2.50648
ch.11.1405170R	0	0.0345664	0.000302918	-2.79312	5.29534e-06	1.21552e-08	0	8.98458e-08	8.60426e-10	0	2.2786e-06	3.55145e-08	0	0.000118592	5.23957e-07	0	0.000175149	1.03784e-06	11	67951916	SUV420H1	-2.79312
cg07669138	0	0.270916	0.0298553	2.31078	8.47519e-06	2.68175e-08	0	9.33391e-07	1.93237e-08	0	2.05664e-06	3.11096e-08	0	0.000526631	6.01471e-06	0	0.000146139	7.61719e-07	11	68583531	CPT1A	2.31078
cg11903239	0	0.157804	0.00917627	0	0.000244695	5.34815e-06	2.10395	1.54397e-08	6.94773e-11	0	2.85813e-05	8.68582e-07	0	0.011886	0.000660718	0	0.0220328	0.00146775	11	68748907	MRGPRD	2.10395
cg22734427	0	0.183828	0.0127463	2.69677	2.12537e-06	2.48178e-09	0	7.76035e-07	1.51638e-08	0	1.82211e-05	4.95329e-07	0	0.00191108	4.40888e-05	0	0.000143152	7.27186e-07	11	69684941		2.69677
cg04410987	0	0.00881157	7.03051e-06	0	1.86625e-05	1.02252e-07	2.49125	1.62001e-09	2.53499e-12	0	1.57648e-09	1.23693e-12	0	3.44772e-05	6.04041e-08	0	9.5116e-05	3.34465e-07	11	70282745		2.49125
cg13009111	0	0.750084	0.373369	0	0.0379219	0.00484403	-3.5662	1.01129e-07	1.01073e-09	0	2.81756e-05	8.52106e-07	0	0.0451807	0.00471435	0	0.383959	0.110248	11	71350975		-3.5662
cg16659808	0	0.0360652	0.000338853	3.09153	4.03516e-06	7.7055e-09	2.29867	1.93921e-09	3.33879e-12	0	6.32124e-10	3.28319e-13	0	3.98344e-05	7.99413e-08	0	2.17272e-05	1.44625e-08	11	73312786		5.3902
cg20469507	0	0.0891943	0.00265771	2.57052	1.13518e-05	4.53235e-08	0	5.60511e-09	1.64268e-11	0	4.31751e-09	5.97795e-12	0	6.07174e-05	1.67927e-07	0	0.000148301	7.84398e-07	11	74323002	POLD3	2.57052
cg04598420	0	0.956323	0.836182	0	0.109768	0.021697	-2.06102	3.99469e-07	6.31976e-09	0	3.0946e-06	5.26239e-08	0	0.020602	0.00148558	0	0.44059	0.142883	11	75527994	UVRAG	-2.06102
cg04983516	0	0.443007	0.0928307	0	0.0320402	0.00385875	-3.41476	5.95196e-07	1.0687e-08	0	8.22958e-05	3.23488e-06	0	0.0448655	0.00466729	0	0.196545	0.0348196	11	79151719	ODZ4	-3.41476
cg06702499	0	0.0229919	9.87054e-05	2.4097	6.79457e-06	1.78705e-08	0	1.49999e-10	5.63396e-14	0	4.87361e-09	7.13076e-12	0	1.33908e-05	1.18969e-08	0	4.14466e-05	6.44124e-08	11	82615372	C11orf82	2.4097
cg15643574	0	0.0919485	0.00285649	-2.2241	1.56417e-05	7.6857e-08	0	2.28566e-08	1.23442e-10	0	2.37074e-08	7.20989e-11	0	0.000116767	5.11246e-07	0	0.000364655	3.68239e-06	11	85778241	PICALM	-2.2241
cg24528604	0	0.0359162	0.000335335	0	3.80618e-05	3.27744e-07	-2.31291	2.14213e-08	1.12295e-10	0	2.79155e-07	2.23224e-09	0	0.000482505	5.23097e-06	0	7.0987e-05	1.9986e-07	11	85778585	PICALM	-2.31291
cg27309871	0	0.825975	0.50512	0	0.00577595	0.000395193	2.18754	2.98734e-08	1.82683e-10	0	9.88047e-07	1.20347e-08	0	0.0239436	0.00185542	0	0.0877306	0.01023	11	86224410	ME3	2.18754
cg17285922	0	0.69606	0.300414	0	0.0794094	0.0135865	-2.13892	4.55466e-07	7.51873e-09	0	0.000104929	4.36041e-06	0	0.06872	0.00883079	0	0.543225	0.218299	11	87908558	RAB38	-2.13892
cg04653522	0	0.759027	0.387243	0	0.034448	0.00425395	-3.78973	1.83576e-07	2.27255e-09	0	4.89763e-05	1.69513e-06	0	0.0572788	0.00672295	0	0.218704	0.0413613	11	87908631	RAB38	-3.78973
cg14428310	0	0.79688	0.451236	0	0.00343699	0.000199108	-2.08932	3.11189e-06	9.12259e-08	0	0.000367348	2.03033e-05	0	0.0811003	0.0113543	0	0.186512	0.0321147	11	87908722	RAB38	-2.08932
cg12161228	0	0.99216	0.96847	0	0.172375	0.0424719	-4.0654	8.49465e-07	1.70831e-08	0	0.00058314	3.57821e-05	0	0.469624	0.203639	0	0.670309	0.345977	11	89224506	NOX4	-4.0654
cg01923218	0	0.498126	0.123373	0	0.000369841	9.67163e-06	-2.5958	5.34297e-08	4.15319e-10	0	1.18549e-05	2.90048e-07	0	0.0022208	5.52534e-05	0	0.178166	0.0298711	11	93063888	CCDC67	-2.5958
cg07556854	0	0.0324059	0.000253831	2.0637	8.7539e-06	2.85489e-08	0	3.22684e-08	2.03116e-10	0	1.0213e-08	2.11955e-11	0	8.22521e-05	2.89957e-07	0	1.50206e-05	6.97236e-09	11	94691050		2.0637
cg21502154	0	0.0933852	0.00296055	-2.85713	7.29592e-06	2.02956e-08	0	2.87066e-07	4.09485e-09	0	1.71608e-06	2.45737e-08	0	0.000284219	2.20605e-06	0	0.000207383	1.39797e-06	11	94963152	SESN3	-2.85713
cg02642833	0	0.0245238	0.000120749	2.54311	6.26313e-06	1.57944e-08	0	3.18503e-09	7.08874e-12	0	1.0954e-08	2.33871e-11	0	2.72463e-05	3.87012e-08	0	3.22636e-05	3.7523e-08	11	95111161		2.54311
cg16792002	0	0.096702	0.00321001	2.15883	1.06898e-05	4.03064e-08	0	6.24312e-08	5.15783e-10	0	7.13032e-07	7.75513e-09	0	0.000608588	7.56706e-06	0	0.000615443	8.56813e-06	11	95788886	MAML2	2.15883
cg13368042	0	0.0108659	1.26646e-05	2.47168	5.21133e-06	1.18289e-08	0	1.08581e-08	4.17331e-11	0	2.757e-07	2.1912e-09	0	0.000818069	1.19532e-05	0	0.000363923	3.66892e-06	11	103713957		2.47168
cg16577567	0	0.012983	2.15276e-05	2.11221	8.38368e-06	2.62747e-08	0	3.49115e-10	2.17593e-13	0	7.35927e-09	1.2982e-11	0	2.63364e-05	3.71367e-08	0	5.55738e-05	1.22828e-07	11	104966249	CASP1	2.11221
cg05741490	0	0.0404933	0.000453587	-2.14487	2.6976e-06	3.78001e-09	0	6.78914e-10	6.6623e-13	0	3.9568e-08	1.49893e-10	0	0.000155606	8.36063e-07	0	0.000565367	7.50192e-06	11	110300161	FDX1	-2.14487
cg03475182	0	0.1644	0.0100122	-2.27565	7.02403e-06	1.89242e-08	0	2.5062e-09	4.94091e-12	0	1.05519e-08	2.21092e-11	0	0.00162668	3.44462e-05	0	0.000176418	1.04848e-06	11	110581454	ARHGAP20	-2.27565
cg03927037	0	0.113087	0.00451086	-2.83668	1.29077e-05	5.65022e-08	-2.0391	5.35962e-08	4.17126e-10	0	1.58501e-06	2.2217e-08	0	0.00744265	0.000334683	0	0.00210054	5.45037e-05	11	110584082	ARHGAP20	-4.87579
cg07340922	0	0.0493531	0.000723521	2.36839	1.15319e-05	4.65402e-08	0	8.02869e-07	1.58319e-08	0	7.78814e-06	1.7038e-07	0	0.000608606	7.57037e-06	0	0.000204051	1.35713e-06	11	114548759	FAM55B	2.36839
cg06735285	0	0.112269	0.00443962	0	0.00344879	0.000200029	2.10233	1.04962e-08	3.99477e-11	0	1.9421e-06	2.88191e-08	0	0.0108543	0.000579188	0	0.00168011	3.92649e-05	11	117653860	DSCAML1	2.10233
cg07688416	0	0.0659095	0.00136101	-2.03147	2.53869e-06	3.40024e-09	0	5.7339e-10	4.79506e-13	0	1.22048e-08	2.75683e-11	0	6.54234e-05	1.92051e-07	0	0.000151029	8.18143e-07	11	117714850	FXYD6	-2.03147
cg03664391	0	0.0931058	0.00293648	3.17959	8.47654e-06	2.68467e-08	2.20122	6.12942e-08	5.024e-10	0	1.11042e-06	1.40014e-08	0	0.000498358	5.50788e-06	0	0.00185378	4.53804e-05	11	118048212	SCN2B	5.38081
cg15845274	0	0.0967881	0.00322268	0	0.000100486	1.44048e-06	2.04616	1.30046e-06	2.97645e-08	0	2.13842e-06	3.26823e-08	0	0.000127414	5.89687e-07	0	3.98513e-05	5.92102e-08	11	123102969		2.04616
cg06397457	0	0.0323267	0.000252129	2.01078	1.03246e-05	3.8146e-08	0	6.56881e-09	2.00496e-11	0	2.41977e-08	7.43388e-11	0	0.000124588	5.66418e-07	0	0.000118543	5.1386e-07	11	124667875	C11orf61	2.01078
cg01167029	0	0.0135913	2.53816e-05	2.82687	2.00226e-06	2.27906e-09	2.06784	1.08222e-09	1.34715e-12	0	5.7636e-09	9.05359e-12	0	7.60672e-05	2.49325e-07	0	5.44672e-05	1.15003e-07	11	124966896	TMEM218	4.89471
cg25244476	0	0.972658	0.893558	0	0.00226883	0.000114822	-2.38814	8.45709e-07	1.69776e-08	0	0.000108442	4.54663e-06	0	0.0249906	0.00197316	0	0.593524	0.263826	11	128418692	ETS1	-2.38814
cg09915500	0	0.972466	0.893014	0	0.00599812	0.000415696	-2.31047	7.11433e-08	6.2188e-10	0	4.61842e-06	8.74002e-08	0	0.00896752	0.000437918	0	0.359755	0.0978985	11	128418949	ETS1	-2.31047
cg07486669	0	0.0295102	0.000204343	0	6.07333e-05	6.72191e-07	2.0008	3.82332e-10	2.61111e-13	0	2.64611e-09	2.72533e-12	0	0.000400504	3.87268e-06	0	0.00227503	6.10627e-05	11	128681282	FLI1	2.0008
cg05812663	0	0.0607075	0.00112278	2.39514	5.27145e-06	1.20237e-08	0	1.55517e-09	2.38885e-12	0	4.33081e-09	6.02659e-12	0	1.78351e-05	1.86844e-08	0	6.51736e-05	1.68804e-07	11	129763379	NFRKB	2.39514
cg17993442	0	0.0201804	7.21909e-05	-2.40237	3.27338e-06	5.50564e-09	0	1.88561e-09	3.18246e-12	0	5.97648e-09	9.56336e-12	0	3.0927e-05	4.96913e-08	0	4.77112e-05	8.61526e-08	11	130183707	ZBTB44	-2.40237
ch.11.2757007R	0	0.012983	2.13759e-05	-2.74185	3.50268e-06	6.09163e-09	0	5.05137e-09	1.40448e-11	0	3.04522e-09	3.45946e-12	0	1.20071e-05	9.89863e-09	0	3.13767e-06	3.61982e-10	11	131149562		-2.74185
ch.11.2757508R	0	0.0092718	7.92394e-06	-2.36278	6.96253e-07	3.64705e-10	0	3.26562e-08	2.06401e-10	0	2.91813e-06	4.88233e-08	0	0.000276055	2.12096e-06	0	0.000479398	5.76291e-06	11	131168475		-2.36278
cg06627041	0	0.0459806	0.000605699	3.23238	4.05913e-06	7.85193e-09	2.12421	8.36329e-08	7.80593e-10	0	3.20776e-07	2.68487e-09	0	0.000511909	5.75905e-06	0	0.000105596	4.06793e-07	11	132364181	OPCML	5.35659
cg00232735	0	0.986903	0.947769	0	0.0538077	0.0078552	-2.10495	1.27775e-06	2.91075e-08	0	0.000596228	3.68052e-05	0	0.0522245	0.0058554	0	0.574931	0.246132	11	132934139	OPCML	-2.10495
ch.12.26197F	0	0.00734382	4.41781e-06	-2.75952	1.19931e-06	9.46298e-10	0	7.83874e-09	2.62641e-11	0	1.03637e-09	6.68841e-13	0	1.15508e-05	9.36921e-09	0	5.59476e-05	1.2385e-07	12	967872	WNK1	-2.75952
cg20725662	0	0.0485249	0.000690252	2.84253	3.11126e-06	5.15044e-09	2.04876	4.04618e-09	1.00695e-11	0	1.23252e-08	2.8167e-11	0	1.98807e-05	2.28048e-08	0	2.88946e-05	2.85463e-08	12	978764	HSN2	4.89129
cg19244722	0	0.213742	0.0176685	2.24106	1.79265e-05	9.53273e-08	0	8.50852e-07	1.71166e-08	0	1.41573e-06	1.91686e-08	0	0.000164907	9.15558e-07	0	0.00076202	1.1845e-05	12	2048973		2.24106
cg26469099	0	0.0245787	0.000121699	2.01053	1.20432e-05	4.98281e-08	0	1.76283e-08	8.41182e-11	0	1.92479e-06	2.85026e-08	0	0.00155551	3.21103e-05	0	0.00232336	6.30942e-05	12	4144915		2.01053
cg07685390	0	0.014121	2.94289e-05	2.87084	6.9764e-06	1.87342e-08	2.06751	1.19878e-08	4.82477e-11	0	1.75508e-08	4.73879e-11	0	0.000108252	4.56978e-07	0	5.72214e-05	1.29865e-07	12	4353225		4.93835
cg23090372	0	0.0671339	0.0014257	2.21288	1.49863e-06	1.35911e-09	0	4.27148e-09	1.09796e-11	0	1.41901e-07	8.79719e-10	0	0.000513409	5.78506e-06	0	5.21147e-05	1.04091e-07	12	4556149	FGF6	2.21288
cg19696117	0	0.0914484	0.00282701	0	0.000390362	1.04403e-05	2.03845	2.443e-08	1.3693e-10	0	9.7874e-08	5.20466e-10	0	0.00086939	1.31131e-05	0	0.00230778	6.24517e-05	12	5602669	NTF3	2.03845
cg08418872	0	0.838276	0.529605	0	0.203429	0.05478	2.02846	1.12785e-06	2.47305e-08	0	4.63461e-06	8.78575e-08	0	0.431368	0.174231	0	0.052354	0.0048939	12	6442954	TNFRSF1A	2.02846
cg10589094	-2.283	0.000967278	3.24481e-08	0	0.0213041	0.00222809	0	0.00854272	0.00168786	0	0.000120455	5.18024e-06	0	0.000382912	3.61625e-06	0	0.000490942	5.99454e-06	12	6452596	TNFRSF1A	-2.283
ch.12.193030F	0	0.0108659	1.26336e-05	-2.09622	1.70614e-06	1.70443e-09	0	3.10462e-10	1.83082e-13	0	3.65954e-09	4.70669e-12	0	3.0927e-05	4.94362e-08	0	2.78258e-05	2.65668e-08	12	6684032	CHD4	-2.09622
cg23164459	0	0.148176	0.0080547	-2.33403	7.48352e-06	2.13081e-08	0	4.50649e-07	7.41101e-09	0	2.66173e-06	4.33803e-08	0	0.000197309	1.22511e-06	0	0.00086512	1.44743e-05	12	6714715	CHD4	-2.33403
cg11429292	0	0.895373	0.659213	0	0.0473356	0.00657515	-3.75462	8.64529e-08	8.1685e-10	0	6.21436e-05	2.28369e-06	0	0.10074	0.0157732	0	0.363054	0.0995145	12	6888035		-3.75462
cg02943720	0	0.0872903	0.00254393	-2.01582	2.4638e-06	3.21281e-09	0	6.25856e-08	5.17751e-10	0	7.78404e-06	1.70252e-07	0	2.86988e-05	4.33222e-08	0	0.00128907	2.6576e-05	12	7036715	ATN1	-2.01582
cg26651188	0	0.0271955	0.000165318	0	2.75813e-05	1.95357e-07	2.85624	3.78006e-09	9.13993e-12	0	3.66722e-08	1.34708e-10	0	4.01939e-05	8.1018e-08	0	3.11885e-05	3.27914e-08	12	7092012	LPCAT3	2.85624
cg26970795	0	0.00627915	2.98377e-06	-2.44502	1.80194e-06	1.89815e-09	0	3.02786e-08	1.8584e-10	0	1.45115e-08	3.55367e-11	0	0.000207608	1.33342e-06	0	6.53364e-05	1.69531e-07	12	8372478		-2.44502
cg10989381	0	0.0644829	0.00129293	2.63353	1.74194e-05	9.05903e-08	0	1.48243e-08	6.54632e-11	0	1.83987e-08	5.11136e-11	0	0.000378464	3.53081e-06	0	0.000128863	5.98202e-07	12	8758877	AICDA	2.63353
cg02138992	0	0.0118371	1.67176e-05	0	2.3698e-05	1.53898e-07	2.20197	4.20386e-10	3.04753e-13	0	1.65781e-09	1.35184e-12	0	6.87378e-05	2.10413e-07	0	0.000126637	5.80423e-07	12	10168905	CLEC12B	2.20197
cg15956469	0	0.759475	0.38796	0	0.00735002	0.000542976	2.03696	1.04293e-06	2.23497e-08	0	0.000164417	7.60356e-06	0	0.015004	0.000932393	0	0.0171003	0.00103361	12	10465272	KLRD1	2.03696
cg21584184	0	0.0165752	4.1653e-05	2.11024	1.19064e-05	4.90253e-08	0	1.55106e-08	7.00706e-11	0	2.10921e-08	6.14881e-11	0	0.000138824	6.77749e-07	0	0.00050185	6.24134e-06	12	10532046	KLRK1	2.11024
cg18637238	0	0.100745	0.00349397	0	3.55794e-05	2.96303e-07	2.07634	8.77921e-11	2.20844e-14	0	1.35414e-08	3.22033e-11	0	0.000597767	7.36155e-06	0	0.000393655	4.19451e-06	12	10543073	KLRK1	2.07634
cg19726253	0	0.246321	0.0240533	2.79522	6.91941e-06	1.8367e-08	0	2.24442e-07	2.93665e-09	0	8.11648e-06	1.79496e-07	0	0.00134403	2.57226e-05	0	0.000615424	8.5665e-06	12	10749762	KLRA1	2.79522
cg00671224	0	0.0200559	7.09233e-05	2.23687	1.39999e-05	6.42979e-08	0	5.7957e-10	5.04694e-13	0	1.30419e-09	9.16633e-13	0	7.56367e-06	4.76435e-09	0	3.65162e-05	4.80573e-08	12	10770150		2.23687
cg22997768	0	0.00916576	7.75879e-06	2.30774	1.24598e-05	5.27358e-08	0	1.74186e-10	7.04518e-14	0	1.35384e-09	9.78456e-13	0	9.79131e-06	7.03316e-09	0	3.18973e-05	3.51083e-08	12	11092816	TAS2R14	2.30774
cg04588079	0	0.785473	0.430511	0	0.0429072	0.00573091	-2.04655	1.01008e-06	2.14225e-08	0	0.000801233	5.29311e-05	0	0.113942	0.0190625	0	0.358906	0.0975071	12	13153012	HEBP1	-2.04655
cg04938335	0	0.0117933	1.64432e-05	2.6355	3.15131e-06	5.23764e-09	0	5.16983e-08	3.95233e-10	0	3.50165e-05	1.11569e-06	0	0.000180831	1.06592e-06	0	0.00046002	5.40389e-06	12	13246009	GSG1	2.6355
cg01918001	0	0.0275346	0.000171551	2.51336	2.34658e-06	2.98215e-09	0	5.45178e-07	9.52023e-09	0	2.76276e-07	2.20006e-09	0	3.69431e-05	6.81612e-08	0	2.54451e-05	2.18514e-08	12	13687295		2.51336
cg17094171	0	0.0189491	6.15291e-05	-2.16759	9.94026e-07	6.61289e-10	0	1.99091e-08	1.00546e-10	0	1.71975e-08	4.60295e-11	0	7.50021e-06	4.65807e-09	0	0.000114577	4.85754e-07	12	14133281	GRIN2B	-2.16759
cg23368416	0	0.00734382	4.34055e-06	2.51832	8.97997e-07	5.57433e-10	0	2.67702e-10	1.36758e-13	0	4.63459e-09	6.58468e-12	0	8.82885e-06	5.91353e-09	0	2.54451e-05	2.18766e-08	12	14926317	H2AFJ	2.51832
cg20116513	0	0.0234973	0.00010956	2.26573	1.60366e-05	7.96418e-08	0	1.57708e-08	7.18723e-11	0	2.21693e-07	1.6149e-09	0	0.000909734	1.40756e-05	0	0.000587746	7.96026e-06	12	16237483		2.26573
cg07371838	0	0.0350152	0.000313118	2.34018	2.60333e-06	3.57888e-09	0	2.02257e-08	1.02949e-10	0	5.66623e-08	2.40824e-10	0	0.000181571	1.07228e-06	0	7.50888e-05	2.22512e-07	12	21657406	GOLT1B	2.34018
cg09066112	0	0.0582537	0.00102504	2.1721	1.64634e-05	8.28896e-08	0	4.43763e-10	3.28566e-13	0	8.40515e-09	1.58646e-11	0	5.6304e-05	1.4629e-07	0	0.000105466	4.04775e-07	12	23909887	SOX5	2.1721
cg04896165	0	0.068732	0.00150558	2.47608	4.52948e-06	9.42029e-09	0	2.38631e-07	3.19192e-09	0	7.61936e-07	8.48911e-09	0	0.000279082	2.15024e-06	0	8.80714e-05	2.94705e-07	12	24968745	BCAT1	2.47608
cg01471960	0	0.150019	0.0082634	2.24261	1.22611e-05	5.12717e-08	0	5.1083e-06	1.70697e-07	0	2.05884e-05	5.77308e-07	0	0.00290628	8.33634e-05	0	0.000395836	4.22473e-06	12	26282838		2.24261
cg12651154	0	0.0201108	7.16463e-05	0	3.12972e-05	2.39129e-07	2.01161	3.32792e-09	7.598e-12	0	2.19967e-09	2.10079e-12	0	0.00014524	7.39916e-07	0	7.90524e-05	2.41553e-07	12	26820570	ITPR2	2.01161
cg10037905	0	0.186791	0.0131896	-2.36433	4.74379e-07	1.91903e-10	0	9.19001e-09	3.32729e-11	0	1.93568e-05	5.34601e-07	0	0.000919305	1.42746e-05	0	0.0140113	0.000788463	12	26986999	ITPR2	-2.36433
cg03670441	0	0.023113	0.000103837	-2.55394	1.4916e-05	7.1835e-08	0	2.5147e-07	3.42146e-09	0	8.76016e-07	1.0255e-08	0	5.24819e-05	1.2655e-07	0	0.000149206	7.9541e-07	12	27094081	FGFR1OP2	-2.55394
cg14128259	0	0.166643	0.0103142	2.27842	4.04678e-06	7.76347e-09	0	1.45899e-08	6.38474e-11	0	6.92651e-08	3.21485e-10	0	0.000455344	4.74815e-06	0	0.000236874	1.76797e-06	12	27848523	REP15	2.27842
cg22693266	0	0.168359	0.0105535	0	0.0492318	0.00693865	2.14114	1.02096e-06	2.17428e-08	0	7.83262e-05	3.04076e-06	0	0.110726	0.0182402	0	0.0878152	0.0102457	12	28409714	CCDC91	2.14114
cg01481569	0	0.0957431	0.00312876	2.15701	3.69467e-06	6.57957e-09	0	9.74102e-10	1.15703e-12	0	9.84903e-09	1.99396e-11	0	4.09373e-05	8.31498e-08	0	2.52362e-05	2.0864e-08	12	29673649	TMTC1	2.15701
cg17110559	0	0.0418981	0.000488106	2.03699	1.39504e-05	6.38885e-08	0	8.29043e-09	2.84744e-11	0	9.85591e-09	1.99753e-11	0	0.00012633	5.79923e-07	0	0.000116071	4.95077e-07	12	32111392	C12orf35	2.03699
cg19540425	0	0.846656	0.547636	0	0.00171739	7.95018e-05	-2.02113	1.16873e-06	2.59161e-08	0	7.90691e-07	8.91846e-09	0	0.0705545	0.00919347	0	0.00965329	0.000471778	12	32655836	FGD4	-2.02113
cg16896079	0	0.634065	0.231102	0	0.021957	0.00232125	-3.97724	2.55119e-08	1.45263e-10	0	7.71924e-05	2.98575e-06	0	0.050722	0.00560052	0	0.60787	0.278159	12	41582362	PDZRN4	-3.97724
cg15852150	0	0.0607075	0.00112273	2.67734	7.78322e-06	2.30855e-08	0	1.63902e-08	7.62177e-11	0	7.27595e-08	3.46066e-10	0	0.000260321	1.92916e-06	0	0.000169528	9.86106e-07	12	42875816	PRICKLE1	2.67734
cg07259905	0	0.103059	0.00367741	2.28	7.59711e-06	2.20297e-08	0	3.02669e-08	1.85701e-10	0	1.6965e-07	1.12487e-09	0	0.00241188	6.2727e-05	0	0.000452125	5.26718e-06	12	43078495		2.28
cg03689601	0	0.0418474	0.000486307	2.02921	1.3022e-05	5.72893e-08	0	1.31936e-08	5.56667e-11	0	2.9205e-07	2.3693e-09	0	0.000103682	4.21646e-07	0	0.000240743	1.81533e-06	12	44123569	PUS7L	2.02921
cg00106942	0	0.149749	0.00823359	-2.69517	1.36234e-05	6.13344e-08	0	0.000152148	1.16905e-05	0	0.00143076	0.000108395	0	0.00817979	0.000383781	0	0.00322536	0.00010077	12	44200524	TWF1	-2.69517
ch.12.902977F	0	0.0249116	0.0001265	-2.2475	1.62781e-05	8.13448e-08	0	2.91226e-08	1.75848e-10	0	1.46368e-07	9.16796e-10	0	3.18931e-05	5.28528e-08	0	0.000385451	4.04234e-06	12	45356182		-2.2475
cg22251684	0	0.0190332	6.24784e-05	2.59153	8.06151e-06	2.43634e-08	2.037	9.99972e-10	1.19567e-12	0	4.22132e-10	1.72505e-13	0	0.000178132	1.04183e-06	0	3.13767e-06	3.81414e-10	12	45751145	ANO6	4.62853
cg10617091	0	0.0136274	2.58119e-05	0	0.000190178	3.73586e-06	2.03538	7.83874e-09	2.63283e-11	0	1.76958e-08	4.78717e-11	0	0.00010492	4.32012e-07	0	0.000118123	5.10134e-07	12	46273255	ARID2	2.03538
cg17454509	0	0.0557383	0.000938036	2.1341	1.08434e-05	4.12929e-08	0	5.48403e-07	9.59973e-09	0	8.3128e-06	1.84924e-07	0	0.000572748	6.93192e-06	0	0.000462585	5.45549e-06	12	46308820		2.1341
cg14645415	0	0.0220208	8.73621e-05	0	4.30492e-05	3.97521e-07	2.11504	4.85722e-09	1.32889e-11	0	5.01049e-09	7.39747e-12	0	5.00847e-05	1.16659e-07	0	2.52362e-05	2.07138e-08	12	46713789		2.11504
cg01656976	0	0.261157	0.027421	2.49077	1.1243e-05	4.42785e-08	0	2.30646e-06	6.20491e-08	0	1.12975e-05	2.73247e-07	0	0.00245633	6.45315e-05	0	0.00368384	0.000121996	12	46782837		2.49077
cg23677778	0	0.0220073	8.68811e-05	2.92667	1.01282e-05	3.69541e-08	2.54525	3.87128e-11	6.46424e-15	0	3.07187e-10	1.04134e-13	0	1.19532e-05	9.80134e-09	0	4.31614e-05	7.00194e-08	12	46950853		5.47193
cg10508111	0	0.0299584	0.000211932	2.85897	6.19678e-07	2.99941e-10	2.01231	6.30616e-10	6.00716e-13	0	2.20236e-09	2.11653e-12	0	3.51489e-06	1.16877e-09	0	5.41019e-06	8.86086e-10	12	48515382	PFKM	4.87128
cg00968893	0	0.0672122	0.0014295	2.6373	5.96772e-06	1.4601e-08	0	5.01769e-07	8.5125e-09	0	8.704e-07	1.01592e-08	0	0.000609088	7.58175e-06	0	0.000250595	1.95124e-06	12	49655634		2.6373
cg08947187	0	0.00716492	4.04026e-06	3.72134	1.35812e-07	1.2607e-11	2.68705	2.05828e-11	2.20273e-15	0	8.89921e-11	1.53903e-14	0	1.94108e-07	1.37284e-11	0	8.12064e-06	1.93839e-09	12	50223355	LOC100286844	6.40839
cg23382700	0	0.0253015	0.000131749	-3.54753	4.0407e-07	1.33067e-10	-2.21649	1.75248e-08	8.35467e-11	0	6.75108e-07	7.21284e-09	0	0.000258344	1.90595e-06	0	0.000168835	9.76918e-07	12	50451000	ACCN2	-5.76402
cg22052758	0	0.104751	0.00381052	-3.08537	1.62398e-06	1.57928e-09	0	3.23591e-05	1.7244e-06	0	8.08105e-05	3.15935e-06	0	0.022387	0.00167877	0	0.00227949	6.1268e-05	12	50451005	ACCN2	-3.08537
ch.12.1023240F	0	0.0219277	8.63628e-05	-2.96334	9.49378e-06	3.33418e-08	-2.45722	2.62897e-10	1.31253e-13	0	3.31375e-10	1.17916e-13	0	2.26302e-05	2.94121e-08	0	8.49947e-05	2.73702e-07	12	50635579	LIMA1	-5.42057
ch.12.1038646R	0	0.023113	0.000103307	-2.702	1.08434e-05	4.12562e-08	0	6.39213e-07	1.17232e-08	0	1.18943e-05	2.91275e-07	0	0.00689721	0.000299744	0	0.0002337	1.73188e-06	12	51124926	DIP2B	-2.702
cg24415213	0	0.11581	0.00473243	2.27481	4.57617e-07	1.75986e-10	0	6.01275e-08	4.88911e-10	0	4.11167e-07	3.74951e-09	0	0.000207823	1.33572e-06	0	7.47436e-05	2.20042e-07	12	52868284	KRT6C	2.27481
cg14644523	0	0.03761	0.000380628	-2.90478	8.13587e-06	2.4838e-08	0	4.08315e-07	6.51567e-09	0	5.60344e-08	2.37629e-10	0	0.000176191	1.02548e-06	0	0.000144101	7.38895e-07	12	54426673	HOXC4	-2.90478
cg05735075	0	0.0250596	0.000129301	3.13236	4.71535e-07	1.87459e-10	2.20254	4.94232e-10	3.91057e-13	0	1.18538e-10	2.68625e-14	0	6.06401e-06	3.00216e-09	0	8.21352e-06	2.07186e-09	12	55415194	NEUROD4	5.3349
cg10069353	0	0.0401438	0.000444068	-3.61549	3.93392e-07	1.24233e-10	-2.72898	2.74544e-11	3.94414e-15	0	1.52701e-11	1.28929e-15	0	7.30573e-08	1.8708e-12	0	5.20343e-05	1.03181e-07	12	56510054	RPL41	-6.34448
cg05848320	0	0.293967	0.0357344	-2.38749	8.21955e-07	4.74515e-10	0	1.25287e-05	5.30081e-07	0	6.41194e-05	2.37081e-06	0	0.00118502	2.11624e-05	0	0.000220148	1.55117e-06	12	56843372	TIMELESS	-2.38749
cg15235172	0	0.121693	0.00524963	-2.28709	6.03757e-07	2.88838e-10	0	9.40849e-09	3.43939e-11	0	1.05519e-08	2.21555e-11	0	6.35943e-06	3.432e-09	0	2.4595e-05	1.91344e-08	12	57080845	PTGES3	-2.28709
cg02011404	0	0.0278454	0.000178911	-2.59816	1.86344e-06	2.03043e-09	0	4.05867e-08	2.80503e-10	0	4.96874e-07	4.81221e-09	0	0.00113436	1.98164e-05	0	8.89875e-05	3.00403e-07	12	57400532	ZBTB39	-2.59816
ch.12.1204902R	0	0.102458	0.00362855	-2.99887	3.08434e-07	6.81694e-11	0	1.27807e-07	1.38943e-09	0	1.18247e-06	1.5179e-08	0	0.000132638	6.31186e-07	0	0.00339919	0.000108649	12	57570411	LRP1	-2.99887
cg18202167	0	0.0833704	0.00231296	-3.24571	7.44687e-07	4.01596e-10	-2.21938	2.54612e-09	5.09839e-12	0	2.63649e-09	2.7096e-12	0	1.73544e-05	1.76463e-08	0	1.74624e-05	9.30136e-09	12	58087540	OS9	-5.4651
cg00062356	0	0.0299765	0.000212275	-2.65915	2.37342e-07	4.38006e-11	0	3.21365e-09	7.22003e-12	0	2.78263e-09	2.934e-12	0	6.11599e-06	3.21546e-09	0	1.58938e-05	7.83358e-09	12	58087544	OS9	-2.65915
cg24235581	0	0.893262	0.654348	0	0.118502	0.0242675	-5.36169	7.74033e-07	1.5111e-08	0	0.000121934	5.26217e-06	0	0.113229	0.018874	0	0.56642	0.238469	12	58290452		-5.36169
cg07124520	0	0.840655	0.53484	0	0.0432032	0.00578639	-2.50391	1.01e-06	2.14146e-08	0	0.000314558	1.67668e-05	0	0.0818842	0.0115164	0	0.208761	0.0383733	12	59314266	LRIG3	-2.50391
ch.12.57770130R	-2.21315	0.00165707	9.52227e-08	0	0.000182004	3.49927e-06	0	1.27152e-07	1.37732e-09	0	6.28151e-07	6.54872e-09	0	0.000312984	2.59752e-06	0	0.000327717	3.07543e-06	12	59483863		-2.21315
cg17430032	0	0.0250596	0.000128648	2.42315	1.016e-05	3.71186e-08	0	2.54021e-07	3.47357e-09	0	1.52725e-06	2.11644e-08	0	0.00570345	0.000227153	0	8.49947e-05	2.73654e-07	12	64317120	SRGAP1	2.42315
cg15613740	0	0.115742	0.00472329	0	0.000369666	9.66624e-06	-2.272	1.67833e-09	2.68031e-12	0	9.67421e-09	1.9436e-11	0	0.000370703	3.41493e-06	0	0.00154957	3.48236e-05	12	64613204	C12orf66	-2.272
cg17029120	0	0.08997	0.00272007	2.86884	9.87659e-06	3.55012e-08	0	8.59633e-06	3.29487e-07	0	1.7824e-05	4.81396e-07	0	0.0130986	0.000766049	0	3.12008e-05	3.35999e-08	12	64842110	XPOT	2.86884
cg05413700	0	0.153668	0.00869222	2.21798	1.38125e-05	6.30404e-08	0	2.71381e-06	7.65043e-08	0	2.4094e-05	7.02552e-07	0	0.0176166	0.00118294	0	0.000834161	1.366e-05	12	66062166		2.21798
cg03400587	0	0.0524821	0.000822153	2.05256	8.80627e-06	2.88837e-08	0	7.37165e-09	2.37983e-11	0	2.30409e-07	1.70648e-09	0	0.00132138	2.50134e-05	0	8.64273e-05	2.82709e-07	12	66408433		2.05256
cg07068797	0	0.0549271	0.000906951	2.16837	1.08087e-06	7.59672e-10	0	8.24449e-09	2.82255e-11	0	4.46541e-07	4.17275e-09	0	0.000295959	2.37298e-06	0	0.000151887	8.26487e-07	12	67009135	GRIP1	2.16837
cg22621695	0	0.0739276	0.00178568	-2.64939	8.83655e-06	2.90416e-08	0	0.00885806	0.00176682	0	0.131049	0.0369949	0	0.0129691	0.000754667	0	0.0108353	0.000553237	12	68042799	DYRK2	-2.64939
cg20890145	0	0.0559012	0.000943554	3.27127	4.19062e-07	1.41147e-10	0	7.23317e-08	6.38504e-10	0	3.95584e-07	3.55582e-09	0	0.000136915	6.64576e-07	0	3.88707e-05	5.49831e-08	12	68554673	IFNG	3.27127
cg12640631	0	0.079064	0.0020638	3.7408	2.84743e-06	4.22281e-09	0	3.49643e-06	1.05816e-07	0	1.06689e-06	1.3311e-08	0	0.0013085	2.45822e-05	0	3.21151e-05	3.58071e-08	12	68554684	IFNG	3.7408
cg06210576	0	0.0135111	2.44719e-05	2.94862	4.05913e-06	7.85783e-09	2.19816	1.9506e-09	3.37133e-12	0	3.12721e-09	3.6079e-12	0	0.000222099	1.48223e-06	0	3.74115e-05	5.11826e-08	12	69892192	FRS2	5.14678
cg24705380	0	0.0287996	0.000193248	2.3637	2.45529e-06	3.19627e-09	0	1.96629e-09	3.41584e-12	0	3.62844e-09	4.61169e-12	0	5.34014e-05	1.30891e-07	0	7.9653e-05	2.45541e-07	12	69968957	FRS2	2.3637
cg23834494	0	0.0305917	0.000222785	2.80058	1.42379e-05	6.58753e-08	2.12675	7.86546e-09	2.65215e-11	0	2.42535e-09	2.40684e-12	0	1.75295e-05	1.81318e-08	0	4.27883e-05	6.87521e-08	12	70723256	CNOT2	4.92733
cg06003296	0	0.87039	0.600643	0	0.213528	0.0590923	-3.55118	1.70736e-06	4.23395e-08	0	0.000772424	5.06217e-05	0	0.107594	0.0174746	0	0.794195	0.519323	12	71003681	PTPRB	-3.55118
cg04740812	0	0.130884	0.00612053	0	5.49189e-05	5.78833e-07	2.00606	1.39113e-08	5.97096e-11	0	2.84457e-08	9.35762e-11	0	0.000588414	7.19955e-06	0	0.00154751	3.47704e-05	12	72670755	TRHDE	2.00606
ch.12.71872301F	0	0.0247033	0.000124102	-2.98035	6.72202e-06	1.75942e-08	-2.23745	2.99609e-09	6.42985e-12	0	2.7414e-08	8.91275e-11	0	8.32195e-05	2.97966e-07	0	6.12429e-05	1.48216e-07	12	73586034		-5.2178
cg26810925	0	0.0137729	2.66658e-05	2.61604	1.09781e-06	7.75298e-10	0	7.55332e-10	8.04658e-13	0	3.4567e-09	4.32419e-12	0	2.99668e-05	4.65609e-08	0	1.26573e-05	5.11942e-09	12	76440880	NAP1L1	2.61604
cg24759064	0	0.0521169	0.000810016	2.04385	5.62778e-06	1.33339e-08	0	1.53311e-08	6.88192e-11	0	5.1982e-08	2.15647e-10	0	5.96772e-05	1.62797e-07	0	0.000209517	1.42625e-06	12	76739247	BBS10	2.04385
cg02544213	0	0.00627915	2.9787e-06	-2.31529	1.61204e-06	1.53362e-09	0	8.92228e-12	6.90193e-16	0	2.5912e-12	9.73591e-17	0	1.12404e-06	1.85971e-10	0	3.96404e-07	2.24004e-11	12	77378589		-2.31529
cg22888311	0	0.187795	0.0133549	2.03407	1.36222e-05	6.12688e-08	0	7.01526e-10	6.97723e-13	0	7.75994e-09	1.4083e-11	0	0.0021746	5.36136e-05	0	0.00207964	5.3658e-05	12	80076443	PAWR	2.03407
cg23794135	0	0.0446106	0.000568215	2.32523	4.52948e-06	9.41634e-09	0	7.37062e-10	7.50986e-13	0	4.85053e-09	7.05618e-12	0	0.000164364	9.08183e-07	0	7.54641e-05	2.24186e-07	12	81190974		2.32523
cg22125814	0	0.00866637	6.5595e-06	2.06541	9.24183e-06	3.13744e-08	0	1.43337e-09	2.0687e-12	0	7.75994e-09	1.4098e-11	0	0.000142879	7.14358e-07	0	0.000218539	1.53304e-06	12	83041928		2.06541
cg07780095	0	0.608664	0.206898	0	0.0679785	0.0109154	-3.98587	1.21086e-07	1.28479e-09	0	3.1458e-05	9.79783e-07	0	0.176246	0.0379838	0	0.504864	0.187614	12	85674296	ALX1	-3.98587
cg20202792	0	0.0321612	0.000250279	2.21556	9.3833e-06	3.25506e-08	0	5.51458e-08	4.34143e-10	0	8.26207e-08	4.13968e-10	0	5.26296e-05	1.27822e-07	0	6.59576e-05	1.7333e-07	12	88964365	KITLG	2.21556
cg15424882	0	0.0335075	0.000279123	2.95289	6.03757e-07	2.87311e-10	0	8.38332e-08	7.83759e-10	0	1.91303e-07	1.32721e-09	0	0.000336895	2.9435e-06	0	8.5789e-05	2.78195e-07	12	89257656		2.95289
cg02421824	0	0.012983	2.13202e-05	2.28842	3.36608e-06	5.73595e-09	0	8.51735e-10	9.65713e-13	0	3.5058e-09	4.40111e-12	0	6.4822e-05	1.88111e-07	0	5.45938e-05	1.16607e-07	12	89393249		2.28842
cg18176054	0	0.0293417	0.000202074	2.18898	1.29011e-05	5.62859e-08	0	1.21008e-06	2.71179e-08	0	1.68667e-06	2.40445e-08	0	0.000734107	1.01116e-05	0	0.000316038	2.88005e-06	12	93839011		2.18898
cg13038229	0	0.147667	0.00799606	2.25891	9.3907e-06	3.26062e-08	0	7.07672e-09	2.23663e-11	0	2.4522e-08	7.60396e-11	0	0.000555149	6.61457e-06	0	0.000295198	2.57453e-06	12	94007449		2.25891
cg05049646	0	0.275299	0.0309077	2.16398	1.0774e-05	4.08399e-08	0	1.14961e-07	1.19448e-09	0	1.03619e-07	5.63096e-10	0	0.000164689	9.11432e-07	0	0.000146576	7.66488e-07	12	94852090	CCDC41	2.16398
cg18169800	0	0.0363394	0.000349223	2.11473	5.41377e-06	1.25876e-08	0	8.42371e-08	7.88712e-10	0	5.5523e-07	5.55655e-09	0	0.000185387	1.11244e-06	0	8.94906e-05	3.03607e-07	12	94916291		2.11473
cg20734030	0	0.0509294	0.00077477	0	2.88269e-05	2.09168e-07	2.18271	2.12425e-08	1.10613e-10	0	8.57207e-09	1.63123e-11	0	6.25035e-05	1.77343e-07	0	0.000113861	4.77463e-07	12	95111263		2.18271
ch.12.1870160F	0	0.019055	6.28938e-05	-2.10444	1.13315e-05	4.50012e-08	0	1.48774e-07	1.71116e-09	0	5.18126e-07	5.07168e-09	0	0.000125507	5.72814e-07	0	0.000406698	4.41571e-06	12	95463242	NR2C1	-2.10444
cg04798824	0	0.260938	0.0273716	2.2238	3.07705e-06	5.0054e-09	0	1.06612e-09	1.30068e-12	0	4.80052e-09	6.96015e-12	0	0.00075426	1.05291e-05	0	0.000190306	1.19441e-06	12	99640830	ANKS1B	2.2238
cg09793269	0	0.025711	0.000137518	0	5.51268e-05	5.81664e-07	2.09835	6.26066e-10	5.9223e-13	0	1.93166e-09	1.72053e-12	0	0.000109596	4.64831e-07	0	0.000110251	4.45681e-07	12	105348269		2.09835
cg01174459	0	0.234387	0.0215568	2.03066	8.5274e-06	2.70832e-08	0	1.06909e-06	2.30758e-08	0	9.50955e-06	2.19447e-07	0	0.00181963	4.09625e-05	0	0.00135888	2.87632e-05	12	105761853	C12orf75	2.03066
cg02479305	0	0.0261008	0.00014243	2.39867	1.78079e-06	1.83411e-09	0	6.5631e-10	6.35345e-13	0	2.20784e-09	2.13243e-12	0	2.25146e-05	2.9166e-08	0	4.54183e-05	7.89005e-08	12	106484618	NUAK1	2.39867
cg16704476	0	0.0179294	5.06182e-05	-3.15841	4.71637e-06	9.99661e-09	-2.34579	2.59462e-09	5.23494e-12	0	2.0264e-09	1.87658e-12	0	3.99299e-06	1.43509e-09	0	3.59546e-05	4.63756e-08	12	107350911	C12orf23	-5.5042
cg01290885	0	0.00954733	8.73592e-06	-2.83119	1.46027e-06	1.29788e-09	0	4.68267e-09	1.25436e-11	0	1.71481e-09	1.43263e-12	0	1.33908e-05	1.19349e-08	0	1.19785e-05	4.4742e-09	12	107350933	C12orf23	-2.83119
cg06196926	0	0.0138883	2.78129e-05	2.08943	1.36855e-05	6.18559e-08	0	4.96784e-08	3.73093e-10	0	4.06764e-07	3.69047e-09	0	0.00164908	3.52379e-05	0	0.000125797	5.7152e-07	12	108151615	PRDM4	2.08943
cg13381718	0	0.00422065	1.26872e-06	-2.42223	1.47644e-07	1.50106e-11	0	4.80624e-10	3.757e-13	0	1.01731e-10	2.06855e-14	0	7.33398e-08	2.10722e-12	0	2.10355e-05	1.28783e-08	12	108955348	ISCU	-2.42223
cg26544458	0	0.066936	0.00141312	3.13881	2.67189e-07	5.37387e-11	0	5.4243e-09	1.57171e-11	0	3.10935e-08	1.06436e-10	0	5.90214e-05	1.60236e-07	0	4.11708e-05	6.31828e-08	12	109045006	CORO1C	3.13881
cg23448432	0	0.0826437	0.00227172	2.58212	7.25001e-06	2.00948e-08	0	5.16582e-09	1.45686e-11	0	3.15341e-09	3.73569e-12	0	3.07944e-05	4.86728e-08	0	3.70931e-05	4.98452e-08	12	109078342	CORO1C	2.58212
cg14565408	0	0.0263905	0.000148519	3.2035	8.74356e-07	5.23702e-10	2.20833	2.3133e-09	4.26852e-12	0	8.70799e-10	5.11948e-13	0	7.661e-06	4.85953e-09	0	4.1246e-05	6.36769e-08	12	111589389	CUX2	5.41183
cg15023427	0	0.774114	0.41126	0	0.114872	0.0232061	-2.81458	1.14702e-06	2.52775e-08	0	0.000225959	1.11837e-05	0	0.258725	0.0711545	0	0.526843	0.204674	12	112819249		-2.81458
cg10631684	0	0.146438	0.00784081	2.98369	8.13183e-06	2.48024e-08	0	6.57031e-05	4.14779e-06	0	0.000206148	1.00096e-05	0	0.0301182	0.00260005	0	0.000158623	8.87681e-07	12	113795897	PLBD2	2.98369
cg03051777	0	0.0158435	3.76783e-05	0	6.97424e-05	8.31601e-07	-2.01161	4.08223e-08	2.82888e-10	0	2.93289e-07	2.38156e-09	0	0.0147249	0.000907932	0	0.00278668	8.19092e-05	12	115131789		-2.01161
cg02265034	0	0.0709924	0.00162962	-2.08206	7.8776e-06	2.35395e-08	0	2.5617e-07	3.51438e-09	0	2.16808e-06	3.32458e-08	0	0.000392427	3.74254e-06	0	0.00208003	5.36933e-05	12	117348446	FBXW8	-2.08206
cg19860663	0	0.0390754	0.000417779	-2.0421	1.24257e-05	5.23444e-08	0	3.37815e-08	2.17493e-10	0	1.28848e-08	2.98446e-11	0	0.000237504	1.64959e-06	0	0.000186436	1.15129e-06	12	117348460	FBXW8	-2.0421
cg20353780	2.54653	0.000203989	1.35255e-09	2.3858	2.3644e-07	4.02382e-11	0	3.05951e-12	1.75813e-16	0	1.92036e-11	1.82506e-15	0	8.79507e-08	3.11018e-12	0	2.43327e-05	1.87017e-08	12	118588556	TAOK3	4.93233
cg16445317	0	0.20461	0.0159816	2.41921	1.43089e-05	6.65076e-08	0	2.01685e-06	5.23409e-08	0	2.83297e-05	8.58059e-07	0	0.00186547	4.24753e-05	0	0.00150326	3.33244e-05	12	121147656	UNC119B	2.41921
cg13711314	0	0.064076	0.00127245	2.8178	4.36146e-06	8.90698e-09	0	2.21007e-08	1.17671e-10	0	5.79304e-07	5.88839e-09	0	5.58689e-05	1.41998e-07	0	6.2089e-05	1.54642e-07	12	121147668	UNC119B	2.8178
ch.12.2538228F	0	0.00435182	1.54001e-06	-3.46267	2.7665e-07	5.70657e-11	-2.57172	2.35462e-11	3.17452e-15	0	8.19145e-09	1.52621e-11	0	3.93079e-06	1.38135e-09	0	6.91782e-05	1.88062e-07	12	122002639	KDM2B	-6.03439
cg01029623	0	0.879882	0.622717	0	0.0133398	0.00119088	-2.61801	4.19391e-09	1.06597e-11	0	8.31617e-07	9.54667e-09	0	0.00407246	0.000138415	0	0.23079	0.0451912	12	122016779	KDM2B	-2.61801
cg13587802	0	0.793486	0.444868	0	0.00104141	4.04755e-05	2.08399	2.36428e-08	1.29957e-10	0	3.34199e-07	2.83637e-09	0	0.01213	0.000682167	0	0.0347052	0.002756	12	122712381	DIABLO	2.08399
cg02516442	0	0.0479901	0.000672567	0	0.000334405	8.39275e-06	2.03999	4.71612e-08	3.45431e-10	0	5.46896e-06	1.08544e-07	0	0.00080225	1.15926e-05	0	0.00223496	5.94735e-05	12	122714821		2.03999
cg09067021	0	0.0737679	0.00177094	3.69508	8.74356e-07	5.22486e-10	2.0043	2.37854e-06	6.45031e-08	0	1.66421e-05	4.4245e-07	0	0.00130301	2.44015e-05	0	0.000224116	1.60266e-06	12	123637556		5.69939
cg20897652	0	0.0397456	0.000435622	2.17052	1.46027e-06	1.30712e-09	0	1.54619e-08	6.96264e-11	0	2.96901e-07	2.4168e-09	0	0.000221931	1.47986e-06	0	2.75923e-05	2.53606e-08	12	124154378	TCTN2	2.17052
cg01923881	0	0.0447832	0.000573086	2.05644	4.95635e-06	1.08637e-08	0	4.84447e-09	1.3159e-11	0	4.88719e-08	1.9918e-10	0	0.000113327	4.88169e-07	0	7.50888e-05	2.22578e-07	12	124242821	ATP6V0A2	2.05644
cg07664480	0	0.0270675	0.000160967	0	4.091e-05	3.68183e-07	-2.0974	1.21438e-07	1.29126e-09	0	1.26908e-06	1.66666e-08	0	5.21453e-05	1.24355e-07	0	0.000565367	7.50678e-06	12	125478020	BRI3BP	-2.0974
cg20197130	0	0.284184	0.0330686	0	0.00278593	0.000150561	2.46615	3.08422e-08	1.90847e-10	0	4.05629e-07	3.67479e-09	0	0.0535151	0.00606765	0	0.0371335	0.00302966	12	127256717		2.46615
cg10946681	0	0.0578274	0.00100905	2.31154	1.11016e-05	4.3351e-08	0	4.83408e-05	2.82821e-06	0	5.37063e-05	1.90371e-06	0	0.00879319	0.000425693	0	0.000257812	2.0365e-06	12	127633722		2.31154
cg26162700	0	0.0829635	0.00229021	-2.16167	2.63717e-06	3.65456e-09	0	5.06188e-09	1.40964e-11	0	1.75508e-08	4.73394e-11	0	9.05649e-05	3.38225e-07	0	5.50683e-05	1.2098e-07	12	128753795	TMEM132C	-2.16167
cg15611164	0	0.191689	0.0139518	2.26372	1.39999e-05	6.42695e-08	0	6.65467e-08	5.66405e-10	0	8.8595e-07	1.04093e-08	0	0.000251392	1.81808e-06	0	0.000231262	1.69951e-06	12	129277819	SLC15A4	2.26372
cg06653632	0	0.959505	0.84741	0	0.00328904	0.000187826	2.16972	5.05137e-09	1.40391e-11	0	1.47047e-08	3.627e-11	0	0.0301327	0.00260207	0	0.0241053	0.00166565	12	129281444	SLC15A4	2.16972
cg09001549	0	0.828963	0.511191	0	0.00980545	0.000794226	3.07911	9.6445e-08	9.4835e-10	0	5.36756e-06	1.05998e-07	0	0.113691	0.0189977	0	0.0376762	0.00309088	12	129281454	SLC15A4	3.07911
cg05486825	0	0.0341573	0.000294089	2.29943	4.56142e-06	9.49681e-09	0	5.27927e-08	4.07241e-10	0	2.3611e-07	1.76435e-09	0	0.000103209	4.18479e-07	0	8.36348e-05	2.66339e-07	12	130710349		2.29943
cg12256688	0	0.240356	0.0227775	-2.27854	5.95471e-06	1.45297e-08	0	3.6746e-05	2.01844e-06	0	0.0174683	0.00252384	0	0.0215302	0.0015846	0	0.00972443	0.000476589	12	131200855		-2.27854
cg27638509	0	0.0456306	0.000596134	0	2.18278e-05	1.32283e-07	2.48552	2.74162e-07	3.84662e-09	0	6.31478e-06	1.30677e-07	0	0.00462221	0.00016715	0	0.00108502	2.0597e-05	12	132093988		2.48552
cg04013089	0	0.0938299	0.00298863	0	7.74285e-05	9.72193e-07	2.521	5.6906e-07	1.0097e-08	0	1.57624e-05	4.14743e-07	0	0.00161418	3.40163e-05	0	0.00567002	0.00022522	12	133356567	GOLGA3	2.521
ch.12.2933188F	0	0.0816814	0.00221591	0	5.69534e-05	6.13524e-07	-2.09444	1.98941e-06	5.14574e-08	0	1.09018e-05	2.61115e-07	0	0.00468775	0.000170569	0	0.00181194	4.38934e-05	12	133417603	CHFR	-2.09444
cg07796563	0	0.0545446	0.000894115	3.27237	2.31063e-06	2.8854e-09	2.24879	1.14945e-08	4.54746e-11	0	1.0997e-08	2.35761e-11	0	0.000188853	1.14325e-06	0	7.9653e-05	2.45562e-07	12	133430707	CHFR	5.52116
cg00134041	0	0.0509966	0.000777121	2.86674	4.1305e-06	8.14159e-09	0	1.62408e-07	1.93079e-09	0	1.26492e-07	7.47818e-10	0	0.000234616	1.61578e-06	0	0.000297652	2.61105e-06	12	133529909	ZNF605	2.86674
cg18729133	0	0.0365715	0.000355407	2.75032	1.69906e-06	1.6861e-09	0	4.48392e-09	1.17436e-11	0	1.77906e-08	4.84195e-11	0	0.000235907	1.62884e-06	0	9.4638e-05	3.32156e-07	13	20132943		2.75032
cg04813677	0	0.0755912	0.00187185	2.64888	1.22293e-05	5.10464e-08	0	4.99121e-08	3.75951e-10	0	1.24827e-06	1.63106e-08	0	0.000625491	7.90343e-06	0	0.000875279	1.4772e-05	13	21498178		2.64888
cg25539435	0	0.146689	0.00787827	-2.48903	1.17558e-05	4.79231e-08	0	4.03939e-08	2.787e-10	0	3.09794e-07	2.55666e-09	0	0.000180388	1.05931e-06	0	0.00162124	3.71902e-05	13	22032727	ZDHHC20	-2.48903
cg14339038	0	0.0230665	0.000101646	-2.30587	1.75763e-05	9.1944e-08	0	4.55781e-06	1.47431e-07	0	1.27419e-05	3.1743e-07	0	0.00321748	9.79595e-05	0	0.00162994	3.75082e-05	13	22246104	FGF9	-2.30587
cg11082691	0	0.539938	0.15107	0	4.41332e-05	4.12389e-07	-2.15221	8.44319e-09	2.94469e-11	0	6.46259e-07	6.80749e-09	0	0.0047335	0.000172788	0	0.00474346	0.000175332	13	24183666	TNFRSF19	-2.15221
cg12255352	0	0.0309684	0.000229191	2.02592	1.63005e-05	8.16369e-08	0	1.47015e-07	1.68411e-09	0	5.38084e-06	1.06408e-07	0	0.00126113	2.32298e-05	0	0.000358221	3.54593e-06	13	24375209	MIPEP	2.02592
ch.13.166775F	0	0.0189427	6.12505e-05	0	0.000150973	2.63965e-06	-2.33492	9.71359e-09	3.59172e-11	0	1.17772e-07	6.74687e-10	0	9.02165e-05	3.35581e-07	0	0.000266428	2.15343e-06	13	25839148	MTMR6	-2.33492
cg14790078	0	0.0404696	0.000452676	2.10735	1.58505e-05	7.83325e-08	0	5.47204e-09	1.59038e-11	0	5.96609e-09	9.52028e-12	0	7.31701e-05	2.31581e-07	0	3.36028e-05	3.98076e-08	13	26140326	ATP8A2	2.10735
cg09363424	0	0.0234749	0.000108705	3.14161	2.86478e-07	6.26835e-11	2.20089	2.41233e-10	1.14631e-13	0	2.30513e-10	6.57223e-14	0	1.67423e-05	1.66516e-08	0	2.05284e-05	1.24318e-08	13	27829014	SNORA27	5.3425
ch.13.26730751R	0	0.0116435	1.58253e-05	-3.16283	3.64725e-07	1.08824e-10	-2.2356	3.27529e-10	1.99847e-13	0	5.45777e-10	2.60553e-13	0	4.22036e-07	4.1042e-11	0	8.71192e-05	2.87892e-07	13	27832751		-5.39843
cg26609631	0	0.533954	0.146972	0	0.20585	0.0558048	-4.63076	8.9378e-07	1.82666e-08	0	3.99124e-05	1.3157e-06	0	0.442752	0.182621	0	0.926536	0.789137	13	28366814	GSX1	-4.63076
cg13568992	0	0.0354936	0.000323011	2.16958	1.56099e-05	7.66605e-08	0	1.08222e-09	1.34903e-12	0	5.99013e-09	9.62883e-12	0	0.000116406	5.08636e-07	0	0.000232259	1.71453e-06	13	29141631		2.16958
cg11818555	0	0.0422151	0.000501315	2.01147	1.28594e-05	5.56779e-08	0	2.17273e-08	1.1477e-10	0	1.01863e-06	1.25446e-08	0	0.000173732	9.96425e-07	0	1.80468e-05	9.93176e-09	13	30700159		2.01147
cg08542640	0	0.0309074	0.000227849	-2.05328	3.85861e-06	7.0898e-09	0	2.33505e-07	3.10168e-09	0	7.40575e-07	8.17047e-09	0	0.000160725	8.79194e-07	0	0.00032154	2.95563e-06	13	31002357		-2.05328
cg10211454	0	0.0163686	4.07824e-05	2.53515	6.43394e-06	1.64313e-08	2.03878	2.67702e-10	1.38763e-13	0	8.89921e-11	1.5456e-14	0	4.95104e-06	2.07065e-09	0	2.26646e-05	1.6163e-08	13	31195985	USPL1	4.57393
cg07636088	0	0.141271	0.00724632	-2.17091	1.66735e-05	8.45607e-08	0	2.9197e-07	4.18997e-09	0	0.000116597	4.97466e-06	0	0.00259418	7.00244e-05	0	0.00055255	7.22886e-06	13	31734946	HSPH1	-2.17091
cg08089900	0	0.0251747	0.000130366	2.54274	2.91866e-06	4.50262e-09	0	1.62021e-08	7.46535e-11	0	1.18615e-08	2.6228e-11	0	6.52233e-05	1.90284e-07	0	3.11885e-05	3.33029e-08	13	31773410	B3GALTL	2.54274
cg13538685	0	0.0819282	0.00222922	-2.08325	2.84743e-06	4.21183e-09	0	3.32998e-08	2.12184e-10	0	9.31131e-07	1.11562e-08	0	9.48155e-06	6.72684e-09	0	0.000246351	1.89165e-06	13	33161741	PDS5B	-2.08325
cg00837831	0	0.0712044	0.0016398	2.06184	2.92027e-06	4.53396e-09	0	1.05504e-07	1.06727e-09	0	9.10447e-07	1.08215e-08	0	0.000259955	1.92588e-06	0	0.000295285	2.57724e-06	13	33169818	PDS5B	2.06184
ch.13.381084F	0	0.0149975	3.28616e-05	-3.02062	8.1982e-07	4.6567e-10	0	3.64072e-08	2.43572e-10	0	2.908e-07	2.35746e-09	0	8.03995e-05	2.78451e-07	0	9.39512e-05	3.27709e-07	13	35200731		-3.02062
cg19613194	0	0.887939	0.641312	0	0.0363419	0.00457486	-2.7564	1.45082e-07	1.64818e-09	0	0.000133233	5.87198e-06	0	0.0871749	0.0126491	0	0.314425	0.0769183	13	35516223	NBEA	-2.7564
cg03966514	0	0.0263164	0.000147614	-2.68453	1.69906e-06	1.68578e-09	-2.04125	2.70297e-10	1.43206e-13	0	3.25583e-10	1.14581e-13	0	5.81883e-06	2.8422e-09	0	5.45197e-05	1.15983e-07	13	36919738	SPG20	-4.72578
cg13996405	0	0.996346	0.985912	0	0.00559473	0.000378861	-2.18717	7.07514e-07	1.34209e-08	0	0.000435865	2.50969e-05	0	0.0145109	0.000889092	0	0.43408	0.138812	13	36920771	SPG20	-2.18717
cg12417071	0	0.185119	0.0129439	-2.4972	5.67403e-06	1.35439e-08	0	1.65776e-09	2.61759e-12	0	1.02593e-06	1.26662e-08	0	0.000789705	1.1289e-05	0	0.000874688	1.47581e-05	13	37005489	CCNA1	-2.4972
cg10208367	0	0.0842381	0.00236492	2.51554	1.94441e-06	2.17452e-09	0	4.95571e-08	3.71634e-10	0	2.94927e-08	9.84931e-11	0	0.000146103	7.45451e-07	0	2.81646e-05	2.71404e-08	13	37268580	C13orf36	2.51554
cg05099186	0	0.00652767	3.23814e-06	-2.12556	5.05418e-07	2.21178e-10	0	4.19041e-10	3.02852e-13	0	2.14051e-10	5.9316e-14	0	1.01907e-05	7.48394e-09	0	2.83068e-06	3.12815e-10	13	39923838	LHFP	-2.12556
cg08600101	0	0.0425085	0.000507994	2.43144	3.02009e-06	4.85947e-09	0	3.09628e-08	1.9175e-10	0	2.69765e-08	8.73472e-11	0	0.000160593	8.77407e-07	0	6.29927e-06	1.31978e-09	13	40649121		2.43144
cg00054572	0	0.0136972	2.61604e-05	2.93124	1.23867e-06	9.86163e-10	2.20887	1.94645e-10	8.13075e-14	0	3.91426e-10	1.51396e-13	0	4.69857e-05	1.05093e-07	0	6.24506e-05	1.57093e-07	13	41347606		5.14011
cg25492213	0	0.0155803	3.59058e-05	2.20399	1.13518e-05	4.53367e-08	0	5.81532e-09	1.73205e-11	0	1.00463e-08	2.06276e-11	0	2.42098e-05	3.29193e-08	0	2.54451e-05	2.18753e-08	13	41500614		2.20399
cg04770127	0	0.180495	0.0122324	2.23403	2.46533e-06	3.22024e-09	0	2.27279e-09	4.16626e-12	0	1.25413e-08	2.87811e-11	0	3.02145e-05	4.72645e-08	0	3.31082e-05	3.91485e-08	13	43538335	EPSTI1	2.23403
cg17101494	0	0.150864	0.00835995	2.43129	1.33231e-05	5.92305e-08	0	4.08719e-06	1.28898e-07	0	4.64143e-05	1.58656e-06	0	0.00983049	0.000500484	0	0.000919324	1.59028e-05	13	45154400		2.43129
cg24498885	0	0.0715105	0.00165839	0	0.00044906	1.27239e-05	-2.27396	1.73547e-06	4.32207e-08	0	1.89041e-07	1.30233e-09	0	0.0743877	0.00996274	0	0.000216289	1.50716e-06	13	45770307	KCTD4	-2.27396
cg22776646	0	0.0500057	0.000746322	-2.06894	1.02978e-06	6.96455e-10	0	2.88161e-09	6.08225e-12	0	9.64911e-09	1.92576e-11	0	0.00108405	1.8422e-05	0	0.000241334	1.82628e-06	13	46785499		-2.06894
cg14269510	0	0.0663416	0.00138152	0	5.96166e-05	6.55521e-07	2.02016	2.73286e-07	3.82711e-09	0	1.18945e-07	6.83441e-10	0	0.0024107	6.2674e-05	0	0.000415627	4.58093e-06	13	47204488	LRCH1	2.02016
cg22770916	0	0.0185753	5.6799e-05	2.27337	6.43394e-06	1.64669e-08	0	1.18328e-10	3.45467e-14	0	4.96748e-10	2.1958e-13	0	1.52085e-05	1.43988e-08	0	1.23166e-05	4.68335e-09	13	47378581		2.27337
cg08127694	0	0.0698115	0.00156707	2.47511	2.0582e-06	2.37456e-09	0	4.23773e-10	3.08145e-13	0	3.97242e-09	5.28785e-12	0	5.73918e-05	1.52459e-07	0	3.22636e-05	3.75516e-08	13	52435164	CCDC70	2.47511
cg24167928	0	0.0457865	0.00060037	2.22682	7.82999e-06	2.32934e-08	0	1.87632e-08	9.29343e-11	0	2.01473e-07	1.42048e-09	0	0.00033264	2.88258e-06	0	0.000231695	1.70603e-06	13	52598902	UTP14C	2.22682
cg06636431	0	0.0234749	0.000108496	2.1306	5.36194e-06	1.24078e-08	0	5.93131e-07	1.06368e-08	0	7.24587e-06	1.55616e-07	0	4.52771e-05	9.88996e-08	0	3.03351e-05	3.12457e-08	13	53813839		2.1306
ch.13.774712F	0	0.161208	0.00958954	-2.13382	4.13269e-06	8.17552e-09	0	6.66343e-06	2.38789e-07	0	6.89294e-05	2.59445e-06	0	0.000222099	1.48379e-06	0	0.00641627	0.000267909	13	54733675		-2.13382
cg18990874	0	0.237261	0.0221565	2.0612	1.48034e-05	7.04749e-08	0	7.87154e-08	7.1787e-10	0	3.28492e-06	5.67389e-08	0	0.00427557	0.000148975	0	0.000139404	6.88003e-07	13	77502558	BTF3L1	2.0612
cg08421519	0	0.0604875	0.00111009	-2.28975	2.96512e-06	4.69226e-09	0	8.45951e-08	7.9274e-10	0	2.91628e-06	4.87859e-08	0	6.74503e-05	2.02765e-07	0	0.000103149	3.89612e-07	13	80913448	SPRY2	-2.28975
ch.13.90141398F	0	0.0186913	5.82072e-05	-3.0328	8.06954e-07	4.40527e-10	-2.03886	4.54085e-09	1.19429e-11	0	4.33081e-09	6.01376e-12	0	1.42335e-05	1.30239e-08	0	3.96307e-05	5.86005e-08	13	91343397		-5.07166
cg07418289	0	0.0964368	0.00318711	2.69875	1.19065e-06	9.263e-10	0	3.65683e-08	2.44972e-10	0	1.24445e-07	7.3107e-10	0	5.71386e-05	1.5116e-07	0	1.83612e-05	1.02265e-08	13	92004352	MIR17HG	2.69875
cg14210817	0	0.0407514	0.000460336	-2.34235	1.09609e-05	4.21733e-08	0	1.47775e-08	6.5082e-11	0	1.4597e-08	3.58108e-11	0	0.000424108	4.23402e-06	0	0.000102189	3.81243e-07	13	93877559		-2.34235
cg16201674	0	0.462871	0.10338	0	0.00918741	0.000728917	-2.21951	1.45379e-07	1.6538e-09	0	0.000422842	2.41564e-05	0	0.120641	0.0208063	0	0.230556	0.0451183	13	95364586	SOX21	-2.21951
cg24603573	0	0.031899	0.000244072	2.22271	8.71375e-06	2.81373e-08	0	1.07342e-07	1.09156e-09	0	2.13565e-07	1.54066e-09	0	0.000326638	2.80144e-06	0	2.52362e-05	2.10605e-08	13	95907745	ABCC4	2.22271
ch.13.1455853R	0	0.00420989	1.20138e-06	-2.40689	2.82201e-06	4.12066e-09	0	3.50829e-09	8.2812e-12	0	1.669e-07	1.10184e-09	0	5.52669e-05	1.38029e-07	0	2.50027e-05	2.00444e-08	13	96602186	UGGT2	-2.40689
cg21613620	0	0.0729601	0.00172963	2.19984	5.92246e-06	1.43986e-08	0	3.97746e-10	2.76034e-13	0	3.02643e-08	1.02073e-10	0	0.00191756	4.43683e-05	0	0.000454487	5.31277e-06	13	97927242	MBNL2	2.19984
cg20568691	0	0.0736904	0.00176757	2.41149	1.18237e-06	8.91306e-10	0	1.36239e-09	1.90905e-12	0	5.46177e-09	8.35345e-12	0	0.000237504	1.64671e-06	0	0.000342288	3.30371e-06	13	99340714	SLC15A1	2.41149
cg21461805	0	0.0108943	1.2835e-05	2.10267	5.87929e-06	1.42776e-08	0	2.67702e-10	1.40272e-13	0	2.03396e-10	5.40578e-14	0	5.39064e-06	2.39477e-09	0	3.1526e-05	3.44776e-08	13	99976095	UBAC2	2.10267
cg12790874	0	0.939928	0.783549	0	0.0522305	0.0075356	-4.11582	1.41549e-06	3.32432e-08	0	0.00021914	1.07663e-05	0	0.227901	0.0577343	0	0.427507	0.13489	13	100310405	CLYBL	-4.11582
cg20602244	0	0.00848779	5.94834e-06	2.32853	6.3295e-08	3.917e-12	0	1.20245e-10	3.74724e-14	0	1.26285e-09	8.79203e-13	0	7.08268e-06	4.17961e-09	0	3.42935e-06	4.39609e-10	13	103047699	FGF14	2.32853
cg05876564	0	0.208525	0.0167083	0	0.00202878	9.90816e-05	-2.12471	1.6815e-07	2.02136e-09	0	1.09804e-07	6.11082e-10	0	0.0133963	0.000791251	0	0.00157692	3.56995e-05	13	107144036	EFNB2	-2.12471
cg03994318	0	0.907216	0.68978	0	0.0547032	0.00803792	-4.36905	3.48213e-07	5.27492e-09	0	9.91282e-05	4.0718e-06	0	0.0483697	0.00521795	0	0.38115	0.108695	13	109147921		-4.36905
cg20371573	0	0.0645432	0.00129738	2.33064	1.48068e-05	7.05365e-08	0	1.56437e-07	1.82938e-09	0	3.17449e-06	5.43683e-08	0	0.00134393	2.57047e-05	0	0.00135957	2.87877e-05	13	109780516	MYO16	2.33064
ch.13.1783356F	0	0.0143567	3.03287e-05	-3.50416	2.3644e-07	3.80821e-11	-2.32515	1.07076e-09	1.32292e-12	0	2.35775e-09	2.32933e-12	0	2.72463e-05	3.91286e-08	0	2.78258e-05	2.61095e-08	13	111136316	COL4A2	-5.82932
cg01327685	0	0.0496622	0.000734051	2.49251	1.36222e-05	6.12776e-08	0	8.6327e-08	8.1441e-10	0	1.38512e-07	8.50461e-10	0	0.000625491	7.90184e-06	0	9.78665e-05	3.52572e-07	13	112668501		2.49251
cg20829347	0	0.490885	0.1191	0	0.119108	0.0244483	-2.11033	3.57055e-07	5.43885e-09	0	0.000478466	2.81145e-05	0	0.500443	0.229459	0	0.983474	0.945271	13	112720927	SOX1	-2.11033
cg20901464	0	0.0441069	0.000554782	0	0.000120228	1.88e-06	2.04575	3.372e-09	7.74336e-12	0	8.80235e-08	4.5135e-10	0	0.000170912	9.66271e-07	0	0.00363235	0.000119459	13	112763220		2.04575
cg02269496	0	0.172366	0.0110984	3.57596	1.34472e-06	1.14127e-09	2.32744	2.76408e-08	1.63785e-10	0	7.01373e-08	3.26773e-10	0	0.00154766	3.18659e-05	0	3.96307e-05	5.86182e-08	13	113105282		5.9034
cg26800525	0	0.0253825	0.000132779	2.39965	5.78178e-06	1.39288e-08	0	3.35661e-08	2.14919e-10	0	5.88472e-09	9.33969e-12	0	9.36984e-06	6.60616e-09	0	0.000105765	4.07676e-07	13	113411519	ATP11A	2.39965
cg17226324	0	0.0949066	0.00306774	2.95174	1.18237e-06	8.95656e-10	2.00141	6.5941e-09	2.0156e-11	0	8.57207e-09	1.63033e-11	0	7.21458e-05	2.25628e-07	0	0.000107681	4.25633e-07	13	113496446	ATP11A	4.95315
cg14807553	0	0.0376174	0.000380786	2.25469	1.11197e-05	4.34758e-08	0	2.92903e-09	6.24062e-12	0	1.38634e-09	1.0051e-12	0	5.60168e-05	1.44359e-07	0	0.000117315	5.0431e-07	13	113533425	ATP11A	2.25469
cg17058383	0	0.01019	1.06753e-05	2.16746	2.71799e-06	3.84845e-09	0	2.84704e-08	1.70669e-10	0	2.39611e-08	7.32413e-11	0	4.28544e-05	9.04535e-08	0	0.00017201	1.01049e-06	13	113624866	MCF2L	2.16746
cg26015003	0	0.0482041	0.00067802	2.01103	3.53362e-06	6.16203e-09	0	2.82027e-09	5.88422e-12	0	2.04885e-08	5.91397e-11	0	2.91395e-05	4.43095e-08	0	2.78258e-05	2.60683e-08	13	113887582	CUL4A	2.01103
cg20618527	0	0.0233897	0.000107888	0	2.57616e-05	1.75709e-07	2.47782	1.98954e-09	3.47821e-12	0	2.47212e-10	7.38645e-14	0	2.19225e-05	2.74726e-08	0	0.000150593	8.11459e-07	13	114101665	ADPRHL1	2.47782
cg24158728	0	0.00975814	9.46694e-06	2.6997	2.99732e-06	4.77547e-09	2.14735	1.20245e-10	3.67196e-14	0	7.40637e-10	4.02687e-13	0	6.11599e-06	3.24418e-09	0	3.14029e-05	3.41477e-08	13	114192725	TMCO3	4.84704
cg01561807	0	0.762976	0.393625	0	0.0616933	0.00950345	3.1277	1.73504e-06	4.32059e-08	0	4.71019e-05	1.61454e-06	0	0.128715	0.0230374	0	0.096313	0.0117293	13	114307602	ATP4B	3.1277
cg03127584	0	0.131832	0.00620534	2.26002	1.05984e-05	3.98557e-08	0	7.33177e-08	6.5061e-10	0	2.14939e-08	6.32771e-11	0	0.000460079	4.81786e-06	0	0.000139913	6.93403e-07	13	114797865	RASA3	2.26002
cg07010207	0	0.012983	2.15646e-05	2.4123	4.05924e-06	7.87709e-09	0	3.41942e-09	7.92783e-12	0	6.86469e-09	1.16723e-11	0	0.000640613	8.21061e-06	0	0.000174548	1.0326e-06	14	21238111	FAM12B	2.4123
cg25996688	0	0.759889	0.388662	0	0.191177	0.0497356	3.17116	3.16928e-06	9.33721e-08	0	5.73683e-05	2.06788e-06	0	0.38988	0.144962	0	0.71251	0.398529	14	21550211	FLJ10357	3.17116
cg22872033	0	0.0401438	0.000443811	-2.42626	1.31061e-05	5.78467e-08	0	1.08339e-05	4.41683e-07	0	5.77721e-06	1.16348e-07	0	0.000213956	1.3983e-06	0	0.000547276	7.12921e-06	14	21725703	HNRNPC	-2.42626
cg02903983	0	0.0453373	0.000587367	0	7.89617e-05	9.98075e-07	2.38895	2.06655e-10	8.86083e-14	0	1.8285e-08	5.04809e-11	0	0.00381232	0.000125963	0	0.000778157	1.22476e-05	14	22968031		2.38895
cg16212145	0	0.579041	0.181265	0	0.0179934	0.0017767	2.17043	5.51331e-08	4.33922e-10	0	2.77166e-06	4.56316e-08	0	0.0110848	0.000596924	0	0.042751	0.00369181	14	25103730	GZMB	2.17043
cg20478129	0	0.771622	0.407509	0	0.0473039	0.00656907	-4.11916	5.38241e-07	9.35612e-09	0	0.000119258	5.11503e-06	0	0.0945949	0.0143354	0	0.526794	0.204644	14	27067372	NOVA1	-4.11916
cg18468511	0	0.902938	0.678881	0	0.178157	0.0446764	-2.67681	2.83702e-06	8.0937e-08	0	0.00109185	7.7627e-05	0	0.153945	0.0305949	0	0.873721	0.669462	14	27067638	NOVA1	-2.67681
cg08608974	0	0.736396	0.353422	0	0.0288676	0.00335205	-2.35905	5.78714e-07	1.03169e-08	0	0.000255852	1.30309e-05	0	0.307624	0.095565	0	0.375865	0.105844	14	30396845	PRKD1	-2.35905
cg09928300	0	0.0108943	1.28876e-05	2.97636	8.97997e-07	5.55687e-10	2.01899	3.32792e-09	7.594e-12	0	5.13774e-09	7.71333e-12	0	1.8654e-05	2.01664e-08	0	6.19111e-05	1.51942e-07	14	31345981	COCH	4.99535
cg22905571	0	0.0258848	0.000139386	2.73939	4.76361e-06	1.0252e-08	0	5.67826e-07	1.00688e-08	0	1.13554e-06	1.44034e-08	0	0.00100017	1.62697e-05	0	4.09445e-05	6.20793e-08	14	32269554	NUBPL	2.73939
cg08232967	0	0.077285	0.0019664	0	0.000165934	3.0403e-06	2.01656	6.21983e-08	5.12897e-10	0	2.13576e-08	6.25925e-11	0	0.000200402	1.25215e-06	0	0.000366771	3.71606e-06	14	32676804		2.01656
cg19949955	0	0.59161	0.191889	0	0.0329622	0.00401095	-2.45696	1.50984e-07	1.74292e-09	0	8.08985e-05	3.16396e-06	0	0.115786	0.0195434	0	0.526224	0.204149	14	33402443		-2.45696
cg19520855	0	0.0792763	0.00207436	3.00344	6.3778e-06	1.62242e-08	2.05176	5.73741e-08	4.58026e-10	0	4.94402e-07	4.77407e-09	0	0.00113117	1.97331e-05	0	0.0036341	0.000119532	14	34305222		5.0552
cg05769169	0	0.72405	0.336496	0	0.0662825	0.0105275	-2.33895	1.14177e-06	2.51392e-08	0	0.000950916	6.54718e-05	0	0.205952	0.0487917	0	0.649721	0.322379	14	34419832	EGLN3	-2.33895
cg21101356	0	0.835141	0.52318	0	0.0534064	0.00777697	-2.69531	2.30007e-06	6.18263e-08	0	0.000302348	1.59596e-05	0	0.0341331	0.00312035	0	0.774571	0.48747	14	34420266	EGLN3	-2.69531
cg02319043	0	0.0606167	0.00111696	-2.1503	6.96023e-06	1.8601e-08	0	4.19041e-10	3.02486e-13	0	1.4717e-09	1.12219e-12	0	6.7149e-06	3.7548e-09	0	0.00037533	3.85655e-06	14	36277474	RALGAPA1	-2.1503
cg04347874	0	0.602235	0.201208	0	0.0211745	0.00220954	-2.46779	5.54854e-07	9.76398e-09	0	0.00015837	7.25951e-06	0	0.0693983	0.00896495	0	0.36464	0.10029	14	36987408	NKX2-1	-2.46779
cg10530851	0	0.661138	0.259769	0	0.0132713	0.00118266	-3.66457	2.0519e-08	1.04944e-10	0	3.13661e-05	9.76298e-07	0	0.275177	0.0789551	0	0.347319	0.0918339	14	37051417	NKX2-8	-3.66457
cg23919479	0	0.979687	0.919798	0	0.0440627	0.00594845	-3.35495	2.93241e-06	8.44102e-08	0	0.000755428	4.9219e-05	0	0.140394	0.0263929	0	0.688102	0.367817	14	37667261	MIPOL1	-3.35495
cg24115596	0	0.0167751	4.29847e-05	2.17504	6.6536e-06	1.71876e-08	0	8.51331e-09	2.98102e-11	0	2.49407e-08	7.81649e-11	0	7.74378e-05	2.61348e-07	0	2.81646e-05	2.70791e-08	14	38051289		2.17504
cg03026462	0	0.803247	0.462834	0	0.255664	0.0786634	-2.57873	8.18314e-07	1.62124e-08	0	0.00025844	1.31958e-05	0	0.305581	0.0945116	0	0.785144	0.504498	14	38064490	FOXA1	-2.57873
cg18403361	0	0.560715	0.166408	-2.41555	7.42866e-06	2.10815e-08	0	4.80685e-07	8.0636e-09	0	3.34557e-06	5.81044e-08	0	0.00728427	0.000324196	0	0.0337728	0.00265717	14	38725750	CLEC14A	-2.41555
cg15873908	0	0.0169522	4.3949e-05	2.03935	1.05984e-05	3.98787e-08	0	1.2934e-09	1.7695e-12	0	2.06141e-08	5.95934e-11	0	8.57949e-05	3.12117e-07	0	9.43753e-05	3.30389e-07	14	45415114	KLHL28	2.03935
cg04399872	0	0.0686053	0.00150174	2.13691	6.04828e-06	1.49128e-08	0	3.51974e-08	2.31043e-10	0	9.98188e-07	1.21905e-08	0	0.000401757	3.89782e-06	0	0.000113861	4.78425e-07	14	50155771	POLE2	2.13691
cg16362173	0	0.397964	0.0716642	2.14986	1.29476e-05	5.6861e-08	0	1.23143e-07	1.31539e-09	0	1.86015e-06	2.72289e-08	0	0.00334985	0.000104141	0	0.000317408	2.90503e-06	14	50374131		2.14986
cg04352495	0	0.102461	0.00362981	0	0.000860025	3.12775e-05	2.27039	5.99742e-10	5.39944e-13	0	1.33718e-09	9.60508e-13	0	0.00495462	0.00018501	0	0.000326457	3.05206e-06	14	50700827		2.27039
cg00785620	0	0.0747685	0.00182768	2.05226	1.37915e-05	6.27313e-08	0	5.29191e-08	4.08894e-10	0	1.22079e-08	2.78272e-11	0	0.000703318	9.47907e-06	0	0.000147451	7.76494e-07	14	50811942	CDKL1	2.05226
cg26422329	0	0.096391	0.00318219	0	2.08375e-05	1.2315e-07	2.1861	3.43683e-07	5.18503e-09	0	4.09848e-07	3.73023e-09	0	0.000787443	1.12429e-05	0	0.000544277	7.06851e-06	14	51101635	SAV1	2.1861
cg05105529	0	0.217645	0.0183829	2.81657	1.2522e-05	5.30267e-08	0	1.06524e-07	1.08112e-09	0	4.94436e-07	4.77549e-09	0	0.00154296	3.17185e-05	0	0.000187434	1.16349e-06	14	51132316	SAV1	2.81657
cg14837480	0	0.256218	0.0262779	2.23481	1.11016e-05	4.33245e-08	0	9.72362e-08	9.57635e-10	0	1.10658e-06	1.39328e-08	0	0.0278101	0.00230661	0	0.000909158	1.56311e-05	14	51463130	TRIM9	2.23481
cg00879541	0	0.176917	0.0117173	0	2.0371e-05	1.18096e-07	2.10161	4.65901e-11	8.64967e-15	0	8.06066e-10	4.53962e-13	0	0.00019561	1.20501e-06	0	0.00207081	5.33706e-05	14	52466952	C14orf166	2.10161
cg17904717	0	0.0108943	1.29596e-05	2.16826	7.48352e-06	2.1401e-08	0	5.88959e-10	5.21982e-13	0	1.22079e-08	2.76246e-11	0	0.000303185	2.46393e-06	0	4.97158e-05	9.49368e-08	14	52793391	PTGER2	2.16826
cg13827458	0	0.0505733	0.000765329	2.35673	3.22445e-06	5.39484e-09	0	1.43559e-06	3.39108e-08	0	4.90789e-07	4.724e-09	0	0.000498666	5.51626e-06	0	5.46521e-05	1.17173e-07	14	53109146	ERO1L	2.35673
cg21208029	0	0.282249	0.0325746	-2.15509	1.20432e-05	4.97835e-08	0	9.60874e-08	9.44149e-10	0	6.33234e-08	2.83489e-10	0	0.000157431	8.51084e-07	0	0.000783674	1.23703e-05	14	53196377	STYX	-2.15509
cg01057882	0	0.109016	0.00415798	2.134	8.54775e-06	2.72234e-08	0	3.63163e-08	2.42401e-10	0	8.36496e-07	9.62116e-09	0	0.00063752	8.13494e-06	0	0.000433656	4.94467e-06	14	54405361		2.134
cg14005246	0	0.7196	0.330065	0	0.0204132	0.00210326	-2.34071	1.15499e-06	2.55171e-08	0	0.000373714	2.07369e-05	0	0.0540725	0.00615881	0	0.654513	0.327616	14	54413671		-2.34071
ch.14.640276F	0	0.0647586	0.00130707	-3.06734	9.24349e-06	3.15435e-08	-2.28711	6.6234e-09	2.03334e-11	0	9.70989e-10	6.03041e-13	0	5.77483e-06	2.74628e-09	0	2.17272e-05	1.45088e-08	14	54506874		-5.35445
cg09988663	0	0.567165	0.171566	-2.44994	9.49378e-06	3.33296e-08	0	6.96876e-05	4.46971e-06	0	0.00521295	0.000544542	0	0.0154695	0.000978077	0	0.00629816	0.000260583	14	54863376	CDKN3	-2.44994
cg16379462	0	0.028338	0.000186254	0	3.20754e-05	2.50309e-07	2.07671	2.6663e-06	7.48173e-08	0	1.04228e-07	5.67842e-10	0	0.000219148	1.44977e-06	0	5.04366e-05	9.7651e-08	14	55119082	SAMD4A	2.07671
cg09822488	0	0.132428	0.00627454	2.25674	1.17558e-05	4.79374e-08	0	2.98039e-07	4.31724e-09	0	7.16333e-07	7.80845e-09	0	0.000315176	2.63107e-06	0	0.00011306	4.67032e-07	14	55310700	GCH1	2.25674
cg26335127	0	0.17102	0.0109286	-2.74263	7.73217e-06	2.28457e-08	0	6.67529e-07	1.24195e-08	0	0.000156503	7.15024e-06	0	0.00161416	3.40043e-05	0	0.000864355	1.44367e-05	14	55595666	LGALS3	-2.74263
cg23446261	0	0.015338	3.48689e-05	2.3582	8.68556e-06	2.79887e-08	0	3.15869e-09	6.9603e-12	0	6.1412e-10	3.17611e-13	0	8.11707e-05	2.82736e-07	0	8.91146e-05	3.01347e-07	14	56048454	KTN1	2.3582
ch.14.679957F	0	0.0845142	0.00238009	-2.86319	5.30851e-06	1.22264e-08	0	4.0849e-08	2.83219e-10	0	1.66889e-07	1.1014e-09	0	0.000289082	2.27086e-06	0	4.23468e-05	6.73875e-08	14	56143793	KTN1	-2.86319
cg11121623	0	0.455528	0.0994736	-3.11147	1.80194e-06	1.88814e-09	-2.62458	1.06709e-11	8.49046e-16	0	8.19118e-11	1.3578e-14	0	0.000183403	1.09648e-06	0	6.19111e-05	1.52428e-07	14	56586572	PELI2	-5.73605
cg03009524	0	0.0464121	0.000617927	2.27181	2.22135e-06	2.69044e-09	0	7.21085e-11	1.67341e-14	0	1.44962e-10	3.49228e-14	0	0.000248645	1.78769e-06	0	0.000332159	3.13473e-06	14	56645829	PELI2	2.27181
cg10372432	0	0.024911	0.000125937	2.25685	3.78443e-06	6.86704e-09	0	3.17993e-09	7.07036e-12	0	2.99523e-08	1.00822e-10	0	0.000117504	5.15874e-07	0	0.00014263	7.18108e-07	14	57116101	C14orf101	2.25685
cg19600750	0	0.304348	0.0386643	-2.00438	1.51548e-05	7.33871e-08	0	0.000754296	8.37031e-05	0	0.0428659	0.00810909	0	0.056053	0.00650418	0	0.119117	0.0161008	14	57274677	OTX2	-2.00438
cg21037057	0	0.0368623	0.000362795	0	0.000141278	2.38215e-06	2.04326	6.31072e-08	5.24577e-10	0	3.18411e-08	1.10066e-10	0	0.000115926	5.05516e-07	0	0.000709529	1.06777e-05	14	57464939		2.04326
cg16464735	0	0.0741068	0.0017984	2.00012	6.46973e-06	1.65728e-08	0	6.56599e-08	5.55373e-10	0	1.04228e-07	5.67681e-10	0	0.000280978	2.16919e-06	0	0.000463911	5.48123e-06	14	57700226	EXOC5	2.00012
cg04541606	0	0.0190896	6.3505e-05	2.27224	3.91565e-06	7.33017e-09	0	4.62112e-09	1.23067e-11	0	6.69173e-09	1.12255e-11	0	0.000132942	6.3437e-07	0	5.0002e-05	9.62568e-08	14	58470836	C14orf37	2.27224
cg13503816	0	0.126372	0.00568052	2.15603	2.86347e-06	4.29724e-09	0	2.38711e-09	4.54258e-12	0	2.08025e-08	6.03104e-11	0	0.000393474	3.76371e-06	0	0.000149546	8.01516e-07	14	59102273		2.15603
cg07963676	0	0.286329	0.0336379	2.62873	1.71683e-06	1.7227e-09	0	3.62953e-06	1.11264e-07	0	3.18009e-06	5.44923e-08	0	0.000430392	4.33671e-06	0	0.000169079	9.79451e-07	14	59653913	DAAM1	2.62873
cg18320647	0	0.0434955	0.000538343	-2.73204	3.39231e-07	9.11524e-11	0	1.59632e-07	1.88721e-09	0	1.56838e-06	2.19181e-08	0	7.71743e-05	2.58885e-07	0	2.6024e-05	2.28345e-08	14	61201977	MNAT1	-2.73204
cg07971289	0	0.0163686	4.0792e-05	2.62406	8.54097e-06	2.71452e-08	2.07489	8.28356e-10	9.28222e-13	0	7.40637e-10	4.01402e-13	0	2.06612e-05	2.48417e-08	0	1.13896e-05	4.10318e-09	14	61410604	MNAT1	4.69896
cg03572664	0	0.0157363	3.68667e-05	2.12508	8.7539e-06	2.84994e-08	0	1.57204e-10	6.2193e-14	0	2.03944e-10	5.49916e-14	0	1.18412e-05	9.63094e-09	0	3.57202e-05	4.57109e-08	14	61544141		2.12508
cg08142058	0	0.297065	0.0365938	2.07606	6.96637e-06	1.86918e-08	0	4.8647e-08	3.60832e-10	0	7.90897e-07	8.92364e-09	0	0.000911547	1.41209e-05	0	0.00122819	2.47508e-05	14	61695425		2.07606
cg09993711	0	0.0586684	0.00104201	2.89692	1.29077e-05	5.65535e-08	2.20378	6.0898e-09	1.82915e-11	0	3.90222e-09	5.10028e-12	0	5.77483e-06	2.76965e-09	0	3.03351e-05	3.12983e-08	14	64746129	ESR2	5.1007
cg01015652	0	0.570791	0.174587	0	0.118279	0.0242062	-2.24293	3.77729e-07	5.8623e-09	0	0.000166821	7.73843e-06	0	0.0964763	0.0147804	0	0.660169	0.334034	14	64761003	ESR2	-2.24293
cg00914084	0	0.117926	0.00491233	0	3.69925e-05	3.13958e-07	2.11793	5.12811e-08	3.90329e-10	0	2.67657e-07	2.10056e-09	0	0.000508764	5.68976e-06	0	0.00208391	5.38509e-05	14	64850923		2.11793
cg26524899	0	0.681924	0.283759	0	0.0127501	0.00112226	-2.19664	4.86847e-07	8.19063e-09	0	2.23422e-05	6.38304e-07	0	0.0300166	0.002587	0	0.643454	0.315455	14	64932678	AKAP5	-2.19664
cg11115622	0	0.39006	0.0682654	0	0.0237319	0.0025802	-2.77622	2.43222e-06	6.6389e-08	0	4.70374e-05	1.61171e-06	0	0.0919398	0.0137401	0	0.140573	0.0206508	14	65169958	PLEKHG3	-2.77622
cg07960587	0	0.0449208	0.000576893	-2.43936	1.2039e-06	9.52576e-10	0	9.47233e-09	3.47529e-11	0	3.60235e-10	1.34391e-13	0	4.99839e-07	5.30272e-11	0	3.22636e-05	3.75795e-08	14	66481512		-2.43936
cg25367374	0	0.0527893	0.000831766	2.78424	8.23277e-06	2.54316e-08	0	4.08629e-06	1.2886e-07	0	2.47525e-05	7.26841e-07	0	0.00207233	4.9796e-05	0	0.000184579	1.13248e-06	14	68168587	RDH12	2.78424
cg13539397	0	0.0693111	0.00153848	0	0.000188964	3.70072e-06	2.1535	3.86174e-07	6.03775e-09	0	1.34578e-07	8.17959e-10	0	0.000589346	7.21486e-06	0	6.3965e-05	1.64154e-07	14	68785498	RAD51L1	2.1535
cg00000289	0	0.100625	0.0034823	3.3058	2.42909e-07	4.70436e-11	2.39574	6.56074e-11	1.44924e-14	0	4.4953e-11	5.4439e-15	0	1.40535e-06	2.51591e-10	0	2.83684e-05	2.75876e-08	14	69341139	ACTN1	5.70153
cg04252710	0	0.0381029	0.000394098	2.51642	7.03187e-06	1.90074e-08	0	1.28666e-09	1.73611e-12	0	2.7914e-08	9.13082e-11	0	0.000295238	2.36084e-06	0	0.000240906	1.81936e-06	14	69381541	ACTN1	2.51642
cg00841968	0	0.846904	0.548366	0	0.00691561	0.000501583	-2.8359	2.36723e-06	6.41292e-08	0	0.000665868	4.21402e-05	0	0.0726641	0.00960717	0	0.716154	0.403163	14	69446664	ACTN1	-2.8359
cg22823236	0	0.188574	0.0134691	2.29657	5.13022e-06	1.15314e-08	0	5.68292e-08	4.52043e-10	0	1.6365e-07	1.07207e-09	0	0.00112829	1.96406e-05	0	0.000241595	1.82937e-06	14	70652710	SLC8A3	2.29657
cg23241781	0	0.194389	0.0143845	-2.03224	2.33764e-06	2.94647e-09	0	4.72291e-08	3.47183e-10	0	3.10282e-05	9.629e-07	0	0.00101205	1.6583e-05	0	0.00136457	2.89258e-05	14	70653964	SLC8A3	-2.03224
cg12858895	0	0.189226	0.0135743	-2.15968	1.99678e-06	2.2684e-09	0	1.49933e-05	6.63288e-07	0	7.96704e-05	3.10333e-06	0	0.0012151	2.19615e-05	0	0.00398217	0.000136352	14	70654824	SLC8A3	-2.15968
cg23900759	0	0.0167493	4.24453e-05	-2.14994	1.25278e-05	5.31898e-08	0	3.05727e-06	8.91936e-08	0	5.14742e-06	1.00524e-07	0	0.000586469	7.16539e-06	0	0.00194551	4.86235e-05	14	71108106	TTC9	-2.14994
cg18506020	0	0.0125806	1.96306e-05	3.45443	1.22283e-05	5.09993e-08	2.74539	1.51826e-09	2.28854e-12	0	5.69325e-08	2.42476e-10	0	0.000174182	1.00164e-06	0	0.00220105	5.8284e-05	14	71758942		6.19982
cg11077161	0	0.0529559	0.000839891	2.59086	1.52786e-06	1.40139e-09	0	4.60164e-10	3.49863e-13	0	3.94808e-09	5.22684e-12	0	6.4822e-05	1.87975e-07	0	3.55429e-05	4.52482e-08	14	71996050	SIPA1L1	2.59086
cg23501468	0	0.0230555	0.000101309	2.03979	1.61962e-05	8.08999e-08	0	1.75685e-09	2.86949e-12	0	4.16074e-09	5.69231e-12	0	2.87367e-05	4.35065e-08	0	7.50819e-05	2.22033e-07	14	73606606	PSEN1	2.03979
cg14040252	0	0.195974	0.0146264	-2.19691	3.39231e-07	9.4351e-11	0	1.42195e-05	6.20531e-07	0	0.00246609	0.000212591	0	0.00144869	2.87367e-05	0	0.000431139	4.89422e-06	14	73925575	NUMB	-2.19691
cg01501551	0	0.816672	0.487182	0	0.281585	0.0917939	-2.2018	1.26153e-06	2.86544e-08	0	5.2186e-05	1.83586e-06	0	0.186023	0.0413851	0	0.782666	0.500492	14	74100860		-2.2018
cg14178821	0	0.0319315	0.000245015	2.69836	2.15922e-06	2.55719e-09	2.0653	2.86051e-10	1.57955e-13	0	3.08011e-09	3.51951e-12	0	6.25035e-05	1.77495e-07	0	2.67913e-05	2.41067e-08	14	74944633		4.76366
cg23157916	0	0.0332758	0.000274242	2.47568	9.29949e-06	3.2057e-08	0	3.65355e-07	5.60404e-09	0	2.83613e-06	4.7069e-08	0	0.00115646	2.04172e-05	0	0.000535346	6.90402e-06	14	74964718		2.47568
cg21158815	0	0.0504667	0.000760816	-2.46852	1.05256e-05	3.94208e-08	0	5.43205e-07	9.47737e-09	0	1.2218e-07	7.12095e-10	0	6.02796e-05	1.65869e-07	0	0.000107681	4.2666e-07	14	75988735	BATF	-2.46852
cg06958766	0	0.109301	0.00417883	2.07108	9.27924e-06	3.19116e-08	0	3.60501e-07	5.50249e-09	0	2.17684e-06	3.3447e-08	0	0.000396323	3.80772e-06	0	0.000157384	8.76571e-07	14	76446087	TGFB3	2.07108
cg19843226	0	0.0147708	3.20291e-05	3.19348	3.83875e-06	7.01652e-09	2.22018	1.57486e-08	7.15289e-11	0	7.11746e-08	3.34486e-10	0	0.000144779	7.35971e-07	0	8.90523e-05	3.00939e-07	14	76836781	ESRRB	5.41366
cg24774357	0	0.91842	0.72013	0	0.204889	0.0553962	-2.02186	2.3183e-06	6.24261e-08	0	0.000307501	1.62948e-05	0	0.332911	0.109569	0	0.754401	0.456797	14	77504364		-2.02186
ch.14.1168716F	0	0.059488	0.00107055	-2.61276	1.29597e-05	5.69713e-08	0	0.00016026	1.24648e-05	0	0.00669555	0.000744933	0	0.0178586	0.00120729	0	0.00146357	3.20434e-05	14	77543787		-2.61276
cg11819905	0	0.0230349	9.94632e-05	2.36551	6.26313e-06	1.57666e-08	0	1.62771e-09	2.55785e-12	0	3.77446e-07	3.34272e-09	0	4.91453e-05	1.13529e-07	0	2.20143e-05	1.51744e-08	14	78730188		2.36551
ch.14.1202858F	0	0.00867971	6.81021e-06	-3.44689	5.32122e-07	2.38741e-10	-2.3601	1.54877e-09	2.36761e-12	0	7.68716e-09	1.38471e-11	0	4.59244e-06	1.83292e-09	0	5.84576e-06	1.08261e-09	14	78838275		-5.80699
cg23540272	0	0.169178	0.0106676	2.79375	8.89777e-06	2.93805e-08	2.0486	1.25445e-08	5.1625e-11	0	8.63098e-08	4.38366e-10	0	0.00170914	3.72163e-05	0	0.000339497	3.25951e-06	14	80744035		4.84235
cg23514174	0	0.11447	0.00462429	2.71472	1.11592e-05	4.37229e-08	0	5.80145e-07	1.03488e-08	0	3.42232e-06	5.99062e-08	0	0.00186887	4.2594e-05	0	0.000354349	3.48356e-06	14	81682983	GTF2A1	2.71472
ch.14.83549112R	0	0.0131518	2.25275e-05	-2.5986	6.87191e-06	1.8165e-08	0	6.02706e-09	1.80764e-11	0	4.06177e-09	5.46712e-12	0	5.85173e-05	1.57506e-07	0	7.48178e-05	2.20591e-07	14	84479359		-2.5986
cg16800165	0	0.895544	0.659633	0	0.151691	0.0350636	-2.48228	2.85554e-06	8.16295e-08	0	0.00414022	0.000406224	0	0.64181	0.37102	0	0.897957	0.723141	14	85996364	FLRT2	-2.48228
cg19953646	0	0.0692381	0.00153258	-3.6356	1.80194e-06	1.90211e-09	-2.3255	6.89894e-08	5.95734e-10	0	8.11943e-06	1.79597e-07	0	0.00242012	6.31408e-05	0	0.000123506	5.53312e-07	14	86000942	FLRT2	-5.9611
cg15466595	0	0.00443744	1.59862e-06	2.42964	1.65684e-05	8.35645e-08	0	6.96097e-08	6.02475e-10	0	1.25715e-06	1.64655e-08	0	0.000248645	1.78948e-06	0	0.000653112	9.40633e-06	14	88621696		2.42964
ch.14.1378567F	0	0.0357233	0.000330583	-2.28781	2.14054e-06	2.51667e-09	0	2.93361e-07	4.219e-09	0	1.29825e-05	3.24724e-07	0	0.000790677	1.13101e-05	0	0.000199286	1.30507e-06	14	89052127	ZC3H14	-2.28781
cg13118761	0	0.0560188	0.000947775	2.24396	7.34133e-06	2.05167e-08	0	6.83556e-09	2.13926e-11	0	2.38536e-08	7.26489e-11	0	0.000186751	1.12537e-06	0	6.57567e-05	1.72366e-07	14	89293608	TTC8	2.24396
cg23901592	0	0.0131705	2.27042e-05	2.77277	2.52331e-06	3.36004e-09	2.1745	1.34696e-10	4.78789e-14	0	2.03396e-10	5.43944e-14	0	1.08119e-05	8.20796e-09	0	2.57062e-05	2.22716e-08	14	90126322		4.94727
cg16373984	0	0.0341653	0.000294871	2.46312	6.12171e-06	1.52348e-08	0	3.34013e-09	7.64379e-12	0	9.76655e-09	1.97078e-11	0	4.69857e-05	1.04957e-07	0	2.02411e-05	1.21993e-08	14	90294903	C14orf143	2.46312
cg22978042	0	0.257442	0.0265907	-2.50836	9.14476e-06	3.06999e-08	0	3.36599e-08	2.15677e-10	0	5.88472e-09	9.3515e-12	0	3.82868e-05	7.42121e-08	0	0.000503038	6.26389e-06	14	90722653	PSMC1	-2.50836
cg01760846	0	0.0404911	0.000453429	-2.63501	1.25502e-05	5.33404e-08	0	2.2299e-06	5.95212e-08	0	1.11782e-05	2.6964e-07	0	0.000119603	5.30275e-07	0	0.000471943	5.62322e-06	14	90722706	PSMC1	-2.63501
cg04198330	0	0.0893247	0.00267093	2.00308	2.83375e-06	4.15546e-09	0	4.5872e-09	1.21561e-11	0	1.48868e-07	9.36734e-10	0	0.0028411	8.06094e-05	0	0.000136177	6.56426e-07	14	91007005	TTC7B	2.00308
ch.14.1452150F	0	0.024911	0.000126018	-2.49214	7.4085e-06	2.09024e-08	0	3.8283e-08	2.59862e-10	0	5.70693e-07	5.77311e-09	0	0.00022816	1.5461e-06	0	0.000359772	3.5813e-06	14	91751397	CCDC88C	-2.49214
ch.14.1475328F	0	0.0229943	9.90003e-05	-2.53021	9.24297e-06	3.15213e-08	0	7.6669e-08	6.92381e-10	0	1.8156e-07	1.23446e-09	0	5.60168e-05	1.44336e-07	0	8.36348e-05	2.65828e-07	14	92585817	NDUFB1	-2.53021
cg10257671	0	0.00648472	3.18178e-06	2.54581	4.36324e-06	8.9299e-09	0	1.50711e-08	6.71189e-11	0	1.93138e-07	1.34164e-09	0	9.46679e-05	3.65948e-07	0	9.06599e-05	3.09178e-07	14	92629962	CPSF2	2.54581
cg07473599	0	0.045329	0.000586282	3.70677	1.90904e-06	2.11043e-09	2.22751	3.65101e-07	5.59911e-09	0	1.31379e-06	1.74078e-08	0	0.000304754	2.48711e-06	0	4.92913e-05	9.31457e-08	14	93674967	UBR7	5.93428
cg22983555	0	0.0392837	0.000423599	2.2767	1.76256e-05	9.23246e-08	0	1.43007e-08	6.20763e-11	0	2.50816e-06	4.02843e-08	0	0.0021491	5.25148e-05	0	0.00146688	3.21516e-05	14	93751718	BTBD7	2.2767
cg10778971	0	0.0230555	0.000101105	-2.95843	3.37183e-07	8.78627e-11	-2.05931	2.88807e-10	1.60855e-13	0	2.99017e-10	9.85206e-14	0	3.0024e-07	2.52161e-11	0	3.44012e-07	1.52065e-11	14	94577101	IFI27	-5.01774
cg08057786	0	0.0327104	0.000260436	2.48957	5.29591e-06	1.21848e-08	0	4.90337e-08	3.6565e-10	0	6.35188e-07	6.64928e-09	0	0.000496398	5.47246e-06	0	0.000323993	3.00424e-06	14	95078599	SERPINA3	2.48957
cg12170933	0	0.119151	0.00500968	2.67537	1.33791e-05	5.98244e-08	2.38519	5.05405e-11	9.82988e-15	0	1.71481e-09	1.42734e-12	0	0.000329301	2.83847e-06	0	0.000101295	3.73656e-07	14	95620298	DICER1	5.06056
cg20050420	0	0.0715105	0.00165858	2.45365	1.04476e-05	3.89046e-08	0	1.8104e-07	2.23073e-09	0	2.05725e-06	3.11234e-08	0	0.00171152	3.73055e-05	0	0.000718267	1.08759e-05	14	95783728	CLMN	2.45365
cg07438165	0	0.111208	0.00434592	2.21546	3.94216e-06	7.39722e-09	0	1.74761e-09	2.84668e-12	0	6.20945e-09	1.0151e-11	0	0.000128625	6.01829e-07	0	0.000188238	1.1724e-06	14	95942775	C14orf49	2.21546
cg07586331	0	0.129279	0.00595816	-2.0447	2.47812e-06	3.25887e-09	0	1.01972e-07	1.02253e-09	0	1.33649e-06	1.78001e-08	0	0.000162	8.88267e-07	0	0.00025329	1.98007e-06	14	97263458	VRK1	-2.0447
cg24674368	0	0.518771	0.136575	0	0.00255104	0.000133942	-2.42895	6.20954e-09	1.87609e-11	0	3.74954e-08	1.38809e-10	0	0.00703677	0.000308701	0	0.0312354	0.00238841	14	97879637		-2.42895
cg16002305	0	0.0627184	0.00121058	-2.73231	3.05047e-06	4.95542e-09	-2.37303	7.9247e-12	5.42964e-16	0	7.8982e-11	1.2394e-14	0	6.98888e-05	2.16562e-07	0	0.000431779	4.91182e-06	14	97879656		-5.10535
cg00726151	0	0.00435182	1.44342e-06	-2.75494	1.05333e-08	2.56085e-13	0	1.02756e-12	3.66628e-17	0	1.58889e-13	1.74461e-18	0	1.31153e-07	8.40623e-12	0	3.19591e-07	1.2008e-11	14	97881274		-2.75494
ch.14.98380799F	0	0.012983	2.14606e-05	-2.53827	3.39231e-07	9.49142e-11	0	7.45646e-09	2.43246e-11	0	7.61045e-08	3.67965e-10	0	1.94012e-05	2.1783e-08	0	2.1572e-05	1.39228e-08	14	99311046		-2.53827
cg05179038	0	0.0245324	0.000120858	-2.85139	1.49194e-07	1.5498e-11	0	1.55493e-05	6.93519e-07	0	0.00150918	0.00011593	0	0.00313691	9.40686e-05	0	0.000250925	1.95603e-06	14	99737917	BCL11B	-2.85139
cg05875239	0	0.157201	0.00909847	0	0.000168558	3.11409e-06	2.18076	4.03807e-09	1.00405e-11	0	5.81069e-09	9.16965e-12	0	3.59709e-05	6.53507e-08	0	9.62888e-05	3.43775e-07	14	99787559		2.18076
cg01485838	0	0.082292	0.0022518	-2.92421	5.5456e-06	1.30289e-08	0	2.54835e-06	7.04826e-08	0	3.19e-06	5.47398e-08	0	7.37447e-05	2.3503e-07	0	0.000327717	3.07609e-06	14	100532680	EVL	-2.92421
cg10113715	0	0.102349	0.00361889	2.28155	6.12419e-06	1.52545e-08	0	1.46671e-09	2.14211e-12	0	4.56598e-08	1.81952e-10	0	9.05691e-05	3.38493e-07	0	0.000181635	1.09808e-06	14	101192416	DLK1	2.28155
cg13227162	0	0.100789	0.00350025	2.3828	1.80554e-05	9.64919e-08	0	1.80047e-08	8.67497e-11	0	2.69529e-06	4.41477e-08	0	0.00909775	0.000447246	0	0.00402705	0.000138535	14	101351197	RTL1	2.3828
cg19591908	0	0.16027	0.00947832	2.28025	6.04938e-06	1.49479e-08	0	5.4243e-09	1.57084e-11	0	3.99313e-07	3.6017e-09	0	0.00471627	0.000171992	0	0.000611838	8.48684e-06	14	101459254	SNORD114-31	2.28025
cg06961429	0	0.0817308	0.00221807	0	0.00238287	0.00012249	2.337	1.54733e-08	6.97767e-11	0	1.78542e-06	2.58626e-08	0	0.00910312	0.000447699	0	0.0582687	0.00569766	14	101493361	MIR329-2	2.337
cg05216211	0	0.0265379	0.000151912	2.76648	1.08087e-06	7.56239e-10	0	8.71208e-09	3.09239e-11	0	4.25934e-08	1.65402e-10	0	4.67787e-05	1.04216e-07	0	0.000113556	4.72843e-07	14	101508916	MIR1185-1	2.76648
cg23155785	0	0.0223131	9.03465e-05	2.6149	2.12537e-06	2.47907e-09	2.16148	1.28284e-11	1.07464e-15	0	8.46779e-10	4.94084e-13	0	4.9951e-06	2.15281e-09	0	2.5818e-05	2.25396e-08	14	101833415		4.77638
cg14839386	0	0.036851	0.000362114	2.00793	6.34685e-06	1.60897e-08	0	7.15304e-09	2.27656e-11	0	1.5836e-08	4.04923e-11	0	0.000201549	1.26581e-06	0	6.19111e-05	1.51394e-07	14	102481497	DYNC1H1	2.00793
cg22897701	0	0.0162753	4.02209e-05	3.14287	7.15571e-07	3.77987e-10	2.43742	2.35462e-11	3.16882e-15	0	2.8058e-10	8.9919e-14	0	2.23982e-05	2.87123e-08	0	1.14434e-05	4.14788e-09	14	103432870	CDC42BPB	5.5803
cg00908381	0	0.00639625	3.08183e-06	0	0.000414542	1.13372e-05	2.85569	1.26575e-06	2.87753e-08	0	7.22718e-07	7.89368e-09	0	0.00307218	9.09578e-05	0	0.0234091	0.00159566	14	104896758		2.85569
cg02263377	0	0.0348285	0.000308909	2.3904	1.06634e-05	4.01599e-08	0	8.22364e-08	7.61561e-10	0	2.63884e-08	8.43932e-11	0	0.000188839	1.14275e-06	0	0.000171481	1.00435e-06	14	105195816	ADSSL1	2.3904
cg08105005	0	0.0336835	0.00028187	-2.08832	3.22402e-07	7.19689e-11	0	1.45894e-06	3.4599e-08	0	1.85412e-05	5.06368e-07	0	8.28895e-05	2.95082e-07	0	0.000199062	1.29956e-06	14	105803303	PACS2	-2.08832
cg07935669	0	0.026467	0.00015037	2.02705	8.49681e-06	2.69297e-08	0	1.49965e-09	2.2406e-12	0	4.41232e-09	6.20227e-12	0	0.000312872	2.5959e-06	0	0.000154136	8.44689e-07	14	106320202		2.02705
cg13743052	0	0.900865	0.673545	0	0.00938127	0.000748886	-2.47476	2.48009e-07	3.35573e-09	0	0.000348579	1.90423e-05	0	0.188735	0.0423463	0	0.249704	0.0516452	14	107253426		-2.47476
ch.15.84621F	0	0.0230982	0.00010195	-2.09977	1.44296e-05	6.73238e-08	0	2.97584e-08	1.81792e-10	0	1.15375e-07	6.56366e-10	0	9.40315e-05	3.60162e-07	0	8.93314e-05	3.02839e-07	15	25828536		-2.09977
cg15451258	0	0.00867357	6.62924e-06	-2.07484	3.88795e-06	7.19237e-09	0	1.28218e-09	1.72014e-12	0	7.30667e-09	1.27739e-11	0	2.34284e-05	3.10167e-08	0	0.00013069	6.11778e-07	15	30117681		-2.07484
ch.15.206373F	0	0.0185753	5.64111e-05	-2.42559	5.61753e-06	1.32763e-08	0	2.92925e-08	1.77586e-10	0	6.75575e-08	3.09826e-10	0	3.14575e-05	5.11716e-08	0	0.000102803	3.85806e-07	15	31208223	MTMR15	-2.42559
cg18768283	0	0.0323321	0.000252681	2.04725	9.25841e-06	3.16762e-08	0	5.51285e-09	1.60891e-11	0	1.1591e-08	2.53107e-11	0	0.000201786	1.27105e-06	0	4.55917e-05	7.93026e-08	15	34638511	C15orf55	2.04725
ch.15.327351R	0	0.0195633	6.74087e-05	-3.17607	3.70263e-06	6.60405e-09	-2.37573	1.38148e-09	1.94986e-12	0	1.13885e-08	2.47679e-11	0	6.04723e-05	1.66667e-07	0	9.77068e-05	3.51349e-07	15	37090304	C15orf41	-5.5518
cg07077665	0	0.0135111	2.45027e-05	0	2.27197e-05	1.42559e-07	-2.67951	2.20483e-11	2.49863e-15	0	6.32329e-12	2.93487e-16	0	4.59244e-06	1.85403e-09	0	3.63984e-05	4.73569e-08	15	37395084		-2.67951
cg16523643	0	0.0276283	0.000173943	0	5.02463e-05	5.04514e-07	-2.14952	2.90622e-09	6.15347e-12	0	1.39914e-08	3.37683e-11	0	3.71749e-05	6.91091e-08	0	0.000367978	3.73709e-06	15	37395171		-2.14952
cg24663514	0	0.130645	0.00609716	2.7548	1.90138e-06	2.08859e-09	0	1.68911e-08	7.94341e-11	0	1.05639e-07	5.78563e-10	0	0.000370138	3.40565e-06	0	4.336e-05	7.06291e-08	15	38745743	FAM98B	2.7548
cg10385188	0	0.0421462	0.000498355	2.51516	1.1243e-05	4.43306e-08	0	1.30596e-07	1.43281e-09	0	1.00079e-07	5.37483e-10	0	0.000352106	3.15255e-06	0	6.24506e-05	1.57212e-07	15	38752999	FAM98B	2.51516
cg02888513	0	0.0419225	0.000489586	2.93354	2.19552e-06	2.63908e-09	2.06851	3.96343e-09	9.78477e-12	0	2.14313e-08	6.29507e-11	0	0.000184494	1.10626e-06	0	6.16832e-05	1.50509e-07	15	39205040		5.00205
cg13746617	0	0.0419225	0.000490555	2.09259	7.70945e-06	2.2664e-08	0	1.70706e-07	2.0617e-09	0	4.92072e-06	9.48466e-08	0	0.000294846	2.35271e-06	0	0.0010543	1.96521e-05	15	39287147		2.09259
cg10545738	0	0.0529472	0.000838907	2.26145	1.0901e-05	4.18077e-08	0	2.63242e-07	3.64795e-09	0	6.89265e-07	7.40828e-09	0	5.56401e-05	1.40741e-07	0	0.000190306	1.19358e-06	15	40071158	FSIP1	2.26145
cg02712587	0	0.0361529	0.000342767	2.09329	1.51702e-05	7.35284e-08	0	7.51043e-08	6.72108e-10	0	6.6024e-07	7.01459e-09	0	0.000551211	6.53237e-06	0	0.000232259	1.71398e-06	15	40268421	EIF2AK4	2.09329
ch.15.415873F	0	0.00396795	1.03484e-06	-2.94686	2.3644e-07	3.8888e-11	0	7.10796e-09	2.25279e-11	0	2.50683e-09	2.52094e-12	0	7.71178e-06	4.90878e-09	0	4.11708e-05	6.32413e-08	15	41279195	INO80	-2.94686
cg22138564	0	0.121677	0.00524839	2.58568	1.73099e-05	8.94683e-08	0	4.51729e-08	3.25279e-10	0	2.04086e-07	1.44972e-09	0	0.00633478	0.000264982	0	0.000348172	3.39359e-06	15	45011240		2.58568
cg04222582	0	0.396922	0.0711758	0	0.121731	0.0252661	-3.12842	1.54525e-07	1.79882e-09	0	1.23159e-05	3.04613e-07	0	0.192342	0.0436248	0	0.501806	0.185322	15	45405103	DUOX2	-3.12842
cg18496447	0	0.0676854	0.00145328	-3.26419	1.5704e-06	1.46817e-09	-2.29078	2.85887e-09	6.02313e-12	0	9.94213e-10	6.35044e-13	0	8.76834e-06	5.73635e-09	0	2.5284e-05	2.13469e-08	15	45480917	SHF	-5.55497
cg14428911	0	0.0551315	0.000913378	-2.71249	1.24932e-06	1.01613e-09	0	7.58441e-08	6.81075e-10	0	6.61914e-06	1.38863e-07	0	0.00337847	0.000105442	0	0.000136063	6.53615e-07	15	48009928	SEMA6D	-2.71249
cg20929551	0	0.0278149	0.000177112	2.6499	6.43394e-06	1.64604e-08	0	2.6695e-09	5.43396e-12	0	3.41783e-08	1.20801e-10	0	9.44468e-05	3.63903e-07	0	0.000107681	4.25482e-07	15	49788481	C15orf33	2.6499
cg14718396	0	0.0524871	0.000822761	2.78409	3.28711e-06	5.55779e-09	2.11893	6.01202e-10	5.47449e-13	0	1.7788e-09	1.51754e-12	0	0.000103025	4.15784e-07	0	6.19111e-05	1.51258e-07	15	50274021	ATP8B4	4.90301
cg04474209	0	0.0212726	8.11407e-05	2.59922	8.31278e-06	2.59282e-08	2.04641	9.31382e-10	1.08896e-12	0	1.458e-10	3.57389e-14	0	2.38899e-05	3.22613e-08	0	1.26114e-05	5.07296e-09	15	52484920	MYO5C	4.64563
cg01140395	0	0.304862	0.0388149	0	0.0084739	0.000654965	2.19624	3.21338e-06	9.50477e-08	0	4.64921e-06	8.82568e-08	0	0.000735477	1.01417e-05	0	0.0502265	0.00462576	15	52570565	MIR1266	2.19624
cg18363538	0	0.820976	0.495217	0	0.0028568	0.000155843	-3.37746	8.90092e-08	8.48968e-10	0	1.19391e-05	2.92854e-07	0	0.000784661	1.11858e-05	0	0.200346	0.0358841	15	52587913	MYO5C	-3.37746
cg20793089	0	0.389021	0.0678284	0	0.0267248	0.00302382	-2.58203	1.9512e-06	5.03008e-08	0	0.000498714	2.95875e-05	0	0.0063516	0.000265939	0	0.341052	0.0889016	15	52588057	MYO5C	-2.58203
cg08079970	0	0.028338	0.000186761	2.27325	1.54202e-06	1.43731e-09	0	8.63425e-08	8.14853e-10	0	7.88979e-07	8.89367e-09	0	6.80531e-05	2.06662e-07	0	5.83744e-05	1.35081e-07	15	54052740	WDR72	2.27325
cg03050022	0	0.0910997	0.00280093	3.06636	8.16725e-06	2.49899e-08	0	6.3876e-05	4.00957e-06	0	3.48659e-07	3.00687e-09	0	1.1857e-07	5.50325e-12	0	0.000851897	1.41269e-05	15	55559759	RAB27A	3.06636
cg19104422	0	0.0093826	8.40201e-06	-2.35733	1.95539e-06	2.19545e-09	0	2.33841e-09	4.40338e-12	0	1.30109e-08	3.03667e-11	0	4.68434e-06	1.91534e-09	0	1.07211e-05	3.62542e-09	15	56034245	PRTG	-2.35733
cg22677180	0	0.139881	0.00709909	2.07514	2.41923e-06	3.12795e-09	0	3.32691e-06	9.92368e-08	0	1.19391e-05	2.92928e-07	0	0.000874967	1.32506e-05	0	0.000146727	7.68899e-07	15	57537929	TCF12	2.07514
cg25141441	0	0.032608	0.000258374	2.24453	5.13022e-06	1.14952e-08	0	1.08223e-07	1.10339e-09	0	6.53283e-09	1.09169e-11	0	3.59611e-05	6.51739e-08	0	2.1572e-05	1.38239e-08	15	60830876	RORA	2.24453
cg11433207	0	0.272993	0.0303406	2.13736	1.0774e-05	4.08621e-08	0	1.00723e-07	1.00498e-09	0	6.39967e-06	1.32887e-07	0	0.00212298	5.16137e-05	0	0.000656187	9.47763e-06	15	61889588		2.13736
cg20639658	0	0.0556553	0.000932645	-2.31324	1.66366e-07	1.91203e-11	0	3.80454e-08	2.57558e-10	0	6.11311e-07	6.32182e-09	0	8.3859e-05	3.01182e-07	0	0.000127893	5.91621e-07	15	62360994	C2CD4A	-2.31324
cg22152082	0	0.407704	0.0757294	2.45832	3.99589e-07	1.2828e-10	0	1.56351e-06	3.78012e-08	0	7.9664e-06	1.7549e-07	0	0.000440752	4.51053e-06	0	1.19785e-05	4.46296e-09	15	65595998		2.45832
cg26723237	0	0.0920516	0.00286132	2.23613	1.33483e-05	5.94467e-08	0	1.07791e-10	3.00178e-14	0	1.94333e-10	5.11117e-14	0	0.000908604	1.40191e-05	0	0.000146006	7.56671e-07	15	65643176	IGDCC3	2.23613
cg27649239	0	0.434289	0.0882308	0	0.283656	0.092892	-2.0876	2.81309e-06	8.01052e-08	0	0.00214041	0.000178583	0	0.627855	0.355066	0	0.815801	0.556335	15	68120393	LBXCOR1	-2.0876
cg24880701	0	0.371712	0.0609993	0	0.12848	0.0273704	-3.34093	2.27448e-06	6.09624e-08	0	0.000981953	6.81145e-05	0	0.448356	0.186836	0	0.687026	0.366494	15	68121563	LBXCOR1	-3.34093
cg11937920	0	0.107834	0.00405962	0	2.39683e-05	1.56592e-07	2.59337	2.24672e-09	4.10162e-12	0	3.86146e-08	1.45428e-10	0	0.000964046	1.53582e-05	0	0.000105517	4.05555e-07	15	70995381	UACA	2.59337
cg10177766	0	0.0667548	0.0014034	2.6971	1.18692e-05	4.85927e-08	2.03654	7.83874e-09	2.62755e-11	0	1.23374e-07	7.22654e-10	0	0.000998565	1.62281e-05	0	0.000172208	1.01242e-06	15	71002262	UACA	4.73364
ch.15.1221715R	0	0.009918	9.7327e-06	-2.82931	3.39231e-07	9.24433e-11	-2.14219	1.62329e-11	1.54274e-15	0	1.11779e-10	2.44579e-14	0	9.24718e-07	1.36934e-10	0	1.88614e-05	1.07552e-08	15	75704872	SIN3A	-4.9715
cg04059647	0	0.0278454	0.000178507	2.93345	6.64941e-07	3.40955e-10	0	1.0669e-08	4.07703e-11	0	5.78152e-08	2.4793e-10	0	6.45276e-05	1.86543e-07	0	2.78258e-05	2.62869e-08	15	76111112		2.93345
cg16485893	0	0.157108	0.00908261	-2.50001	1.10011e-05	4.24527e-08	0	2.77891e-08	1.64909e-10	0	2.78464e-08	9.10256e-11	0	6.11599e-06	3.19244e-09	0	0.000193013	1.23498e-06	15	76304531	NRG4	-2.50001
cg13044277	0	0.0161826	3.94873e-05	-3.46807	3.32376e-07	7.63994e-11	-2.86382	2.28756e-13	2.02236e-18	0	1.13896e-13	7.55187e-19	0	1.40908e-08	2.18002e-13	0	1.37544e-07	3.64796e-12	15	76304546	NRG4	-6.33189
cg07293993	0	0.0790197	0.00206119	-3.24074	4.38321e-07	1.58192e-10	-2.04159	1.67915e-08	7.8578e-11	0	3.1517e-08	1.08597e-10	0	6.98888e-05	2.15184e-07	0	0.000261437	2.08878e-06	15	80188894	MTHFS	-5.28234
cg26853340	0	0.102983	0.00366886	2.12994	1.1243e-05	4.42791e-08	0	1.9516e-06	5.03199e-08	0	3.18381e-05	9.94085e-07	0	0.0395402	0.00387186	0	0.00151044	3.35769e-05	15	81409649		2.12994
cg07624612	0	0.181864	0.0124468	2.38309	8.00816e-06	2.41245e-08	0	1.0309e-08	3.90529e-11	0	2.71136e-08	8.79111e-11	0	0.000533412	6.15601e-06	0	0.00118342	2.33466e-05	15	83312439	CPEB1	2.38309
cg01363334	0	0.0151488	3.37158e-05	2.75084	2.90441e-06	4.42286e-09	2.07109	6.67836e-10	6.47978e-13	0	1.83878e-09	1.58497e-12	0	4.15802e-05	8.53948e-08	0	3.03351e-05	3.12927e-08	15	83503548	WHAMM	4.82193
cg01691377	0	0.0815792	0.0022066	2.21008	7.02928e-06	1.89849e-08	0	2.56541e-08	1.46683e-10	0	5.99898e-08	2.61997e-10	0	0.000626927	7.9285e-06	0	0.000110544	4.47352e-07	15	85212822	SEC11A	2.21008
cg12176856	0	0.0625284	0.00120199	2.73806	8.31278e-06	2.58745e-08	0	4.01604e-08	2.76339e-10	0	2.80751e-07	2.24996e-09	0	0.00123891	2.25848e-05	0	0.000111441	4.54571e-07	15	85586841	PDE8A	2.73806
cg04173714	0	0.00435182	1.43508e-06	0	3.47975e-05	2.85322e-07	-2.18475	1.43105e-10	5.12386e-14	0	4.75196e-10	2.05852e-13	0	4.59244e-06	1.8482e-09	0	0.000116669	4.99547e-07	15	86211321	AKAP13	-2.18475
cg19887630	0	0.0486113	0.000693413	-2.98591	2.47442e-07	4.86732e-11	0	1.19144e-07	1.25502e-09	0	3.63413e-07	3.17828e-09	0	0.000124707	5.67742e-07	0	5.78455e-05	1.32941e-07	15	89456966	MFGE8	-2.98591
cg09926562	0	0.0282315	0.000184756	2.41672	1.18892e-05	4.89037e-08	2.01591	2.56432e-10	1.25787e-13	0	1.0924e-09	7.21904e-13	0	3.05381e-05	4.80561e-08	0	0.00104696	1.94512e-05	15	89812172	FANCI	4.43264
cg12382398	0	0.949003	0.811611	0	0.0436559	0.00587298	-2.23554	2.56312e-06	7.10044e-08	0	0.000197405	9.4991e-06	0	0.165881	0.0344529	0	0.602289	0.272646	15	90358537	ANPEP	-2.23554
cg03209642	0	0.766081	0.398903	0	0.273402	0.0876052	-3.92285	2.93347e-06	8.44516e-08	0	0.000949883	6.53776e-05	0	0.394874	0.148388	0	0.755952	0.459155	15	91427605	FES	-3.92285
cg04831011	0	0.0175086	4.74161e-05	2.12536	2.111e-06	2.45011e-09	0	1.52853e-11	1.36253e-15	0	2.11242e-10	5.74264e-14	0	2.13134e-05	2.63356e-08	0	9.44919e-06	2.63143e-09	15	92307847		2.12536
cg22696167	0	0.13253	0.00628746	-2.73085	8.43532e-06	2.65594e-08	0	3.06709e-07	4.48147e-09	0	8.41345e-06	1.87532e-07	0	0.00012969	6.11399e-07	0	0.00151404	3.36937e-05	15	96864283		-2.73085
cg15379412	0	0.0812064	0.00218201	-2.691	1.61675e-06	1.55081e-09	0	2.53414e-08	1.43941e-10	0	1.16826e-06	1.49553e-08	0	5.29861e-05	1.29522e-07	0	0.000294721	2.56906e-06	15	96875104	NR2F2	-2.691
cg18079334	0	0.131448	0.00616869	-2.19616	3.85861e-06	7.08096e-09	0	2.11834e-07	2.73564e-09	0	3.95336e-06	7.1928e-08	0	0.00182346	4.10975e-05	0	0.00443526	0.000159043	15	98503376	ARRDC4	-2.19616
cg00392242	0	0.812321	0.478768	0	0.00727698	0.000535786	-3.17265	2.33088e-06	6.28604e-08	0	0.000472788	2.76971e-05	0	0.0410389	0.00409764	0	0.361054	0.0985512	15	98503878	ARRDC4	-3.17265
cg05110803	0	0.0971217	0.00324603	2.62988	7.55459e-06	2.18396e-08	0	1.28651e-06	2.93781e-08	0	1.10331e-05	2.65308e-07	0	4.93373e-05	1.14178e-07	0	0.000309828	2.79507e-06	15	99385323	IGF1R	2.62988
cg22443490	0	0.14173	0.00729337	-2.7249	2.3644e-07	4.00293e-11	0	1.05093e-06	2.25501e-08	0	4.22673e-06	7.80575e-08	0	0.000190503	1.15619e-06	0	4.60623e-05	8.12513e-08	15	99792144	LRRC28	-2.7249
ch.15.1787851R	0	0.0135913	2.51622e-05	-2.68856	1.04647e-06	7.21274e-10	0	1.46434e-09	2.1219e-12	0	5.50346e-09	8.44953e-12	0	6.54234e-05	1.92061e-07	0	3.63984e-05	4.77049e-08	15	100253379	MEF2A	-2.68856
cg22711917	-2.18256	0.000502617	8.88698e-09	0	0.0588984	0.00891027	0	0.000417475	4.04527e-05	0	0.00188938	0.000153183	0	0.0516258	0.00575336	0	0.00180893	4.37866e-05	15	100273730	LYSMD4	-2.18256
cg13106758	0	0.833366	0.51978	0	0.140528	0.0313002	-2.02021	8.40446e-07	1.68367e-08	0	9.35813e-07	1.12351e-08	0	0.127061	0.0225859	0	0.147814	0.0223329	15	101708575		-2.02021
cg27480957	0	0.19169	0.013953	2.74442	7.87516e-06	2.348e-08	0	4.43496e-06	1.4261e-07	0	5.93953e-06	1.20785e-07	0	0.00274171	7.61334e-05	0	0.000178042	1.06167e-06	16	345454	AXIN1	2.74442
cg09504571	0	0.101794	0.00358249	-2.81796	4.91703e-07	2.10829e-10	0	4.18681e-10	3.00741e-13	0	6.97533e-09	1.19446e-11	0	2.03839e-05	2.40616e-08	0	4.98106e-05	9.55583e-08	16	420755	MRPL28	-2.81796
cg08110692	0	0.948324	0.809378	0	0.00443643	0.000278843	2.29547	2.95925e-08	1.80451e-10	0	1.56295e-07	1.00209e-09	0	0.00293679	8.48155e-05	0	0.00468808	0.000172384	16	552240	RAB11FIP3	2.29547
cg07013955	0	0.974527	0.900897	0	0.0363355	0.00457346	-2.50526	3.0897e-06	9.0413e-08	0	0.000116816	4.98925e-06	0	0.228263	0.057886	0	0.405504	0.122022	16	1595532	IFT140	-2.50526
cg01723747	0	0.00863082	6.39595e-06	-3.29146	3.82659e-08	2.05239e-12	0	2.42247e-08	1.35297e-10	0	3.29685e-07	2.78636e-09	0	2.38672e-05	3.21252e-08	0	3.21151e-05	3.57248e-08	16	1727942	HN1L	-3.29146
cg06057750	0	0.0667787	0.00140509	2.62279	1.79298e-05	9.54543e-08	0	6.46584e-08	5.42616e-10	0	1.72898e-08	4.64675e-11	0	3.74415e-05	6.98429e-08	0	0.000442419	5.09128e-06	16	2731600	KCTD5	2.62279
cg00086297	0	0.0751407	0.00184381	-2.47128	2.63717e-06	3.66092e-09	0	7.58951e-07	1.47361e-08	0	4.54771e-06	8.55159e-08	0	0.000376946	3.50883e-06	0	0.000194695	1.25091e-06	16	3662233	BTBD12	-2.47128
cg02170103	0	0.0836519	0.0023311	2.42005	1.28651e-05	5.59299e-08	0	1.2293e-08	4.99649e-11	0	7.45018e-08	3.57708e-10	0	0.000172698	9.82858e-07	0	0.000121103	5.34066e-07	16	4001959		2.42005
cg05648629	0	0.0772757	0.00196514	2.14407	3.51695e-06	6.12519e-09	0	2.35462e-11	3.00215e-15	0	3.65954e-09	4.6917e-12	0	0.00031714	2.66075e-06	0	0.000334625	3.17797e-06	16	4162203	ADCY9	2.14407
cg16533314	0	0.0199208	6.97703e-05	2.73507	1.7646e-06	1.80574e-09	2.05748	3.6211e-10	2.32895e-13	0	2.7262e-10	8.55604e-14	0	7.21004e-06	4.30257e-09	0	7.00164e-05	1.93873e-07	16	4474558	DNAJA3	4.79255
cg02741291	0	0.037032	0.000366348	2.38268	9.14186e-07	5.77866e-10	0	5.91571e-09	1.76901e-11	0	1.21513e-08	2.72656e-11	0	3.6989e-05	6.84266e-08	0	0.000174548	1.03231e-06	16	4901809	UBN1	2.38268
ch.16.350833F	0	0.0193891	6.61631e-05	-3.4493	2.56464e-06	3.49855e-09	-2.56951	9.07869e-10	1.05805e-12	0	1.7788e-09	1.51668e-12	0	1.10338e-05	8.65725e-09	0	6.58469e-06	1.41167e-09	16	9010914	USP7	-6.01881
cg03339854	0	0.126888	0.00572741	0	3.19952e-05	2.49271e-07	2.02074	8.52261e-08	8.00926e-10	0	1.13705e-07	6.41337e-10	0	0.00013457	6.45109e-07	0	0.000198051	1.28767e-06	16	9797401		2.02074
cg08160706	0	0.0603137	0.00110322	2.08559	1.73266e-05	8.97955e-08	0	3.3141e-09	7.52983e-12	0	4.90946e-08	2.00413e-10	0	0.00217043	5.34591e-05	0	0.000166715	9.5921e-07	16	11876111	ZC3H7A	2.08559
ch.16.486323F	0	0.0328723	0.000264131	-2.70692	2.52646e-06	3.37269e-09	0	2.50627e-07	3.40666e-09	0	6.45958e-06	1.34644e-07	0	0.00144553	2.8623e-05	0	0.00063679	9.06895e-06	16	13461010		-2.70692
cg07181528	0	0.138574	0.0069423	2.71815	1.21855e-05	5.07668e-08	0	4.2875e-08	3.02479e-10	0	4.65855e-07	4.41433e-09	0	0.000829744	1.22255e-05	0	4.78979e-05	8.70625e-08	16	14552306	PARN	2.71815
cg01126567	0	0.676384	0.277583	0	0.0469313	0.00649856	-3.14751	2.04609e-07	2.61566e-09	0	0.000235227	1.17496e-05	0	0.0384389	0.00371567	0	0.702517	0.38555	16	20085047	GPR139	-3.14751
cg09605317	0	0.966902	0.872401	0	0.0475085	0.00660912	-2.2095	2.07752e-06	5.43655e-08	0	0.000991411	6.89152e-05	0	0.130878	0.0236323	0	0.541901	0.217084	16	21170695	DNAH3	-2.2095
cg05143364	0	0.0179294	5.07639e-05	0	8.27222e-05	1.0729e-06	2.03582	5.74053e-09	1.6976e-11	0	1.1154e-07	6.24689e-10	0	6.07174e-05	1.68416e-07	0	0.000126358	5.77256e-07	16	21363309		2.03582
cg03977295	0	0.026563	0.000152891	2.66517	2.806e-06	4.08695e-09	0	3.77253e-08	2.54641e-10	0	2.08325e-06	3.16181e-08	0	0.000430183	4.33217e-06	0	0.000288712	2.47968e-06	16	21829104	RRN3P1	2.66517
cg01369829	0	0.0695028	0.00154885	3.57835	1.53355e-06	1.41365e-09	2.51363	2.80168e-09	5.81448e-12	0	1.52431e-09	1.17241e-12	0	6.61448e-05	1.9692e-07	0	5.38803e-05	1.11677e-07	16	22029878	C16orf52	6.09197
cg05569877	0	0.0315916	0.000238798	-2.8423	8.11102e-06	2.46852e-08	0	7.28814e-08	6.44966e-10	0	5.2498e-07	5.15984e-09	0	6.98888e-05	2.15425e-07	0	0.000129268	6.01981e-07	16	22203612		-2.8423
ch.16.779861F	0	0.073535	0.00175578	-2.46908	1.27667e-05	5.51069e-08	0	1.12849e-05	4.64538e-07	0	9.19449e-06	2.10002e-07	0	0.000247943	1.77497e-06	0	0.000274273	2.26836e-06	16	25550771		-2.46908
cg01387157	0	0.0745676	0.00181624	2.12137	3.85861e-06	7.09547e-09	0	1.29309e-08	5.4101e-11	0	1.28049e-07	7.61301e-10	0	0.000382372	3.60186e-06	0	4.79997e-05	8.79467e-08	16	25710802	HS3ST4	2.12137
cg00219653	0	0.717782	0.327834	0	0.00143755	6.26104e-05	-2.0418	2.34646e-08	1.282e-10	0	1.66167e-08	4.36195e-11	0	0.0161586	0.00104148	0	0.0220504	0.00146927	16	28937476	RABEP2	-2.0418
cg08280709	0	0.11378	0.00457162	2.03605	1.07178e-05	4.05543e-08	0	3.42243e-07	5.15952e-09	0	2.67613e-06	4.37216e-08	0	0.00157994	3.2833e-05	0	4.09765e-05	6.249e-08	16	29088956	RRN3P2	2.03605
cg27310963	0	0.950183	0.815578	0	0.01357	0.00121945	-2.11286	4.49233e-07	7.37712e-09	0	2.4527e-05	7.18077e-07	0	0.066849	0.0084704	0	0.414283	0.126939	16	30596419	ZNF785	-2.11286
cg00966098	0	0.878497	0.619091	0	0.109945	0.0217476	-2.7545	2.28818e-06	6.14358e-08	0	0.00133918	9.97901e-05	0	0.489746	0.220083	0	0.697796	0.379642	16	30596551	ZNF785	-2.7545
cg00027729	0	0.00325099	6.47394e-07	-2.22044	3.39231e-07	9.53893e-11	0	5.61075e-11	1.17807e-14	0	9.30102e-12	5.9615e-16	0	9.28219e-07	1.43607e-10	0	3.35703e-06	4.22918e-10	16	31285773	ITGAM	-2.22044
cg03567727	0	0.057056	0.00098121	2.48336	3.39231e-07	9.58931e-11	0	6.1933e-10	5.83121e-13	0	2.00924e-09	1.83848e-12	0	8.48912e-05	3.06766e-07	0	0.000120082	5.26558e-07	16	31546355		2.48336
cg05071422	0	0.146787	0.00789129	2.46747	1.41935e-05	6.56264e-08	0	3.04801e-07	4.44819e-09	0	5.16061e-07	5.04595e-09	0	0.000752438	1.04936e-05	0	0.00036285	3.64019e-06	16	47181961		2.46747
cg05128386	0	0.0240282	0.000114922	2.92822	1.62398e-06	1.57197e-09	0	3.51528e-08	2.30459e-10	0	3.06343e-09	3.49369e-12	0	2.71612e-06	7.20352e-10	0	1.49977e-05	6.86153e-09	16	47409367	ITFG1	2.92822
cg06186992	0	0.156029	0.00895866	2.06267	8.31278e-06	2.59165e-08	0	6.6676e-07	1.23949e-08	0	2.65459e-06	4.3223e-08	0	0.000136236	6.58218e-07	0	7.65327e-05	2.30721e-07	16	49525139	ZNF423	2.06267
cg26658371	0	0.162152	0.00970864	-2.66002	5.83719e-06	1.41018e-08	0	1.37548e-06	3.2036e-08	0	1.093e-05	2.62141e-07	0	0.000640613	8.19924e-06	0	0.000102225	3.81605e-07	16	50186366	PAPD5	-2.66002
cg03665818	0	0.163736	0.00991165	0	0.000449719	1.27525e-05	2.27528	2.55144e-08	1.45377e-10	0	8.45516e-07	9.76789e-09	0	0.0114252	0.000623539	0	0.00583626	0.000234378	16	54724064		2.27528
cg09641689	0	0.834073	0.521306	0	0.0886362	0.0159168	-3.20864	7.38715e-07	1.42273e-08	0	3.59386e-05	1.15301e-06	0	0.247101	0.0659274	0	0.600588	0.270867	16	54965142	IRX5	-3.20864
cg07254066	0	0.0635419	0.00124372	-2.78561	8.33916e-08	6.81947e-12	0	3.69066e-10	2.39926e-13	0	1.54221e-08	3.89598e-11	0	0.000360178	3.2686e-06	0	0.000270824	2.21573e-06	16	54965895	IRX5	-2.78561
cg05079049	0	0.913222	0.706272	0	0.206225	0.055956	-3.27499	1.94112e-06	4.99811e-08	0	0.00319066	0.000293768	0	0.975805	0.937585	0	0.801559	0.531572	16	55364843		-3.27499
cg27618145	0	0.100682	0.00348793	2.07616	8.99837e-06	2.99314e-08	0	1.91861e-06	4.92317e-08	0	3.37526e-06	5.88811e-08	0	0.000940072	1.47955e-05	0	0.00269136	7.80309e-05	16	56815325	NUP93	2.07616
ch.16.1296828R	0	0.0834346	0.00231594	-2.12542	8.7539e-06	2.85261e-08	0	7.84347e-08	7.13506e-10	0	3.49296e-07	3.01623e-09	0	0.000339851	2.9895e-06	0	0.000214214	1.4729e-06	16	58587691	CNOT1	-2.12542
ch.16.1297358F	0	0.0123224	1.88541e-05	-2.86678	1.3308e-06	1.11769e-09	-2.11679	4.52248e-10	3.37847e-13	0	1.62278e-09	1.28985e-12	0	1.3205e-05	1.15574e-08	0	0.000137202	6.66919e-07	16	58601671	CNOT1	-4.98356
ch.16.1306578F	0	0.0162712	3.99651e-05	-2.31188	1.47943e-05	7.03988e-08	0	8.94483e-08	8.54443e-10	0	6.63904e-07	7.06213e-09	0	0.000343568	3.04346e-06	0	0.00202763	5.16932e-05	16	58885137		-2.31188
cg06831576	0	0.927777	0.747421	0	0.150783	0.0347458	-3.69744	4.66657e-07	7.75092e-09	0	0.000681101	4.33361e-05	0	0.317072	0.100623	0	0.905309	0.739561	16	62070086	CDH8	-3.69744
ch.16.1425090F	0	0.0068757	3.55598e-06	-2.75825	2.10278e-07	2.9744e-11	0	1.78961e-10	7.28507e-14	0	4.08862e-10	1.61755e-13	0	4.96007e-06	2.10482e-09	0	2.4121e-05	1.81149e-08	16	65800351		-2.75825
cg04751032	0	0.0489253	0.000703209	2.78631	1.45121e-05	6.79975e-08	0	1.26357e-07	1.36274e-09	0	1.481e-07	9.30043e-10	0	0.000512314	5.76869e-06	0	0.000111449	4.56268e-07	16	66443287		2.78631
cg02253978	0	0.0135051	2.42275e-05	2.3604	8.13904e-07	4.49658e-10	0	5.36747e-11	1.10326e-14	0	2.66651e-11	2.76992e-15	0	2.71612e-06	7.2116e-10	0	1.57045e-05	7.50031e-09	16	66615649	CMTM2	2.3604
cg05319212	0	0.174117	0.0113479	-2.32277	4.74191e-06	1.00822e-08	0	2.41427e-06	6.57643e-08	0	0.000155758	7.1071e-06	0	0.00500472	0.000187942	0	0.000587561	7.94881e-06	16	66864375	NAE1	-2.32277
cg02600514	0	0.0171738	4.58143e-05	-2.58893	2.50877e-07	4.99033e-11	-2.07534	1.02756e-12	3.55962e-17	0	5.00988e-13	7.75089e-18	0	1.86258e-06	3.7873e-10	0	7.77799e-05	2.36045e-07	16	67472499	ATP6V0D1	-4.66427
cg16517579	0	0.0278149	0.000177075	-2.66929	8.31278e-06	2.59853e-08	-2.23216	1.27826e-10	4.29428e-14	0	9.08759e-11	1.68715e-14	0	7.02827e-06	4.1009e-09	0	7.31138e-05	2.10719e-07	16	67598143	CTCF	-4.90146
cg07544189	0	0.0136224	2.55917e-05	2.39518	9.14476e-06	3.07013e-08	0	1.63811e-07	1.95217e-09	0	2.00521e-07	1.41174e-09	0	0.000359347	3.25471e-06	0	8.75626e-05	2.90495e-07	16	68348695	PRMT7	2.39518
cg07061260	0	0.85458	0.565008	0	0.262277	0.0819384	-2.07486	7.5182e-07	1.45446e-08	0	0.000345206	1.88063e-05	0	0.504765	0.232997	0	0.815918	0.55657	16	68676557		-2.07486
cg02908120	0	0.046287	0.000614428	2.27697	1.1157e-05	4.36464e-08	0	1.56864e-08	7.11423e-11	0	6.12401e-07	6.33579e-09	0	0.00644211	0.000271821	0	0.00379986	0.000127521	16	71321318	FTSJD1	2.27697
cg03878654	0	0.0100203	1.00324e-05	2.36917	2.47409e-06	3.24313e-09	0	3.97711e-11	6.94419e-15	0	2.82005e-09	3.01045e-12	0	0.000478399	5.14715e-06	0	0.000139913	6.92921e-07	16	73081124	ZFHX3	2.36917
cg02310882	0	0.0103709	1.11217e-05	-3.08579	2.9377e-06	4.62289e-09	0	2.78394e-07	3.93237e-09	0	1.23414e-05	3.05471e-07	0	0.000846397	1.26103e-05	0	0.000392777	4.17385e-06	16	73093296	ZFHX3	-3.08579
cg07996255	0	0.0336143	0.000280829	-2.43365	1.62398e-06	1.56627e-09	0	6.53246e-10	6.29492e-13	0	1.02896e-06	1.2715e-08	0	0.00036117	3.28799e-06	0	0.000720788	1.09284e-05	16	73093309	ZFHX3	-2.43365
cg07196673	0	0.511591	0.131965	0	0.0409792	0.00538534	-2.37944	2.19781e-06	5.84655e-08	0	5.5677e-05	1.99314e-06	0	0.0115503	0.000634093	0	0.20338	0.0367596	16	75034040	ZNRF1	-2.37944
cg00663719	0	0.0647292	0.00130402	3.05642	1.31205e-05	5.79563e-08	2.07715	1.88566e-07	2.35764e-09	0	4.40888e-07	4.10434e-09	0	0.000657107	8.55562e-06	0	0.00015284	8.3336e-07	16	78231199	WWOX	5.13357
cg01982592	0	0.0203521	7.3455e-05	2.42129	6.881e-06	1.82194e-08	0	3.46713e-08	2.26069e-10	0	1.16307e-07	6.64238e-10	0	0.00162412	3.43487e-05	0	0.000122614	5.44165e-07	16	78513115	WWOX	2.42129
cg03120102	0	0.0105922	1.19394e-05	-2.19787	6.8097e-06	1.79403e-08	0	4.50585e-07	7.4073e-09	0	3.16403e-09	3.77042e-12	0	6.4514e-07	8.12747e-11	0	5.91681e-05	1.38226e-07	16	78991723	WWOX	-2.19787
cg00333843	0	0.295411	0.0361783	0	0.00709638	0.000518615	2.13371	8.56721e-07	1.72718e-08	0	5.52457e-07	5.52271e-09	0	0.00216419	5.31823e-05	0	0.00339033	0.000108225	16	79627884	MAF	2.13371
cg03606725	0	0.43149	0.0868954	2.56241	7.73217e-06	2.28781e-08	0	1.47775e-08	6.50858e-11	0	6.4596e-08	2.91676e-10	0	0.00111807	1.93762e-05	0	0.00190179	4.70393e-05	16	79758582		2.56241
cg04645123	0	0.090721	0.00277605	2.08096	1.60007e-05	7.93929e-08	0	8.42909e-09	2.92674e-11	0	5.96609e-09	9.50372e-12	0	6.33904e-05	1.81294e-07	0	5.33975e-05	1.09403e-07	16	81572405	CMIP	2.08096
cg05453434	0	0.077559	0.00198049	2.06169	1.37027e-05	6.19637e-08	0	1.94344e-09	3.35467e-12	0	7.56463e-08	3.64477e-10	0	0.00030846	2.53543e-06	0	0.00236999	6.4968e-05	16	83371223	CDH13	2.06169
cg02361610	0	0.00420989	1.13138e-06	-2.68505	3.34625e-07	8.30139e-11	0	3.78381e-10	2.55068e-13	0	6.79587e-11	9.91324e-15	0	1.36164e-06	2.40757e-10	0	2.19855e-06	1.99227e-10	16	84087045		-2.68505
cg08058434	0	0.443594	0.0931447	-2.18474	1.80437e-05	9.62919e-08	0	3.28371e-05	1.7543e-06	0	0.00192387	0.000156592	0	0.0266284	0.00216482	0	0.00389506	0.000131886	16	85832378	COX4NB	-2.18474
cg00830121	0	0.0372962	0.000373221	3.52949	1.60229e-06	1.5157e-09	2.47023	3.82169e-09	9.2997e-12	0	2.43325e-10	7.04506e-14	0	9.20798e-06	6.30888e-09	0	2.4121e-05	1.83154e-08	16	85904858		5.99972
cg06722022	0	0.0896196	0.00269389	2.97276	1.60669e-05	7.98893e-08	2.04951	1.88959e-07	2.36316e-09	0	3.11883e-07	2.58011e-09	0	0.000143055	7.17154e-07	0	9.66983e-05	3.46013e-07	16	87641631	JPH3	5.02227
cg02383666	0	0.113104	0.00451364	3.48751	3.64301e-06	6.44941e-09	2.49914	7.31596e-09	2.34782e-11	0	3.77117e-08	1.40777e-10	0	0.000437105	4.45459e-06	0	0.000314303	2.85502e-06	16	88534398	ZFPM1	5.98665
cg02926769	0	0.0327761	0.00026185	2.00111	7.56683e-06	2.18917e-08	0	1.34056e-09	1.86957e-12	0	1.63411e-07	1.06905e-09	0	0.00124066	2.26277e-05	0	0.000936605	1.63349e-05	16	88942358	CBFA2T3	2.00111
cg16488021	0	0.182535	0.0125544	-2.53185	1.69208e-05	8.64263e-08	-2.09926	5.59921e-10	4.65309e-13	0	6.33077e-07	6.61464e-09	0	0.000144659	7.3408e-07	0	0.000880828	1.49202e-05	16	89182099	ACSF3	-4.6311
cg01729116	0	0.0262968	0.000146377	0	3.03385e-05	2.27847e-07	2.47083	1.10673e-08	4.29233e-11	0	6.13596e-08	2.7096e-10	0	4.19871e-05	8.69599e-08	0	0.00194568	4.86335e-05	16	89254724	CDH15	2.47083
cg06847471	0	0.0135051	2.43565e-05	2.54263	2.93683e-06	4.58338e-09	0	1.06948e-09	1.31534e-12	0	1.54499e-09	1.19515e-12	0	2.04546e-05	2.43673e-08	0	6.07921e-05	1.45047e-07	16	89315996		2.54263
cg06569993	0	0.043356	0.000533687	2.25015	1.34472e-06	1.14085e-09	0	2.35312e-10	1.08683e-13	0	1.8838e-09	1.64822e-12	0	1.3806e-05	1.25716e-08	0	2.4121e-05	1.83392e-08	17	662994	GLOD4	2.25015
cg23499846	0	0.181706	0.0124196	2.78183	1.1443e-06	8.21957e-10	0	6.08256e-07	1.10089e-08	0	2.37251e-05	6.8844e-07	0	0.000956679	1.51816e-05	0	0.000319296	2.92936e-06	17	2608793	KIAA0664	2.78183
cg23847069	0	0.637317	0.234521	0	0.0321023	0.00386921	2.35258	7.26525e-07	1.3901e-08	0	4.0382e-05	1.33503e-06	0	0.0511402	0.0056702	0	0.0376199	0.00308474	17	2702204	RAP1GAP2	2.35258
cg00167654	0	0.225639	0.0198976	-2.22545	2.0376e-06	2.33279e-09	0	1.82245e-06	4.60192e-08	0	0.000896707	6.08496e-05	0	0.00829494	0.000391481	0	0.00712845	0.000309982	17	5973536	WSCD1	-2.22545
cg23729107	0	0.811456	0.477206	0	0.0412034	0.00542794	-3.02276	2.73702e-07	3.83525e-09	0	5.14674e-05	1.80297e-06	0	0.141266	0.0266635	0	0.263426	0.0566197	17	6679264	FBXO39	-3.02276
cg02093112	0	0.895837	0.660303	0	0.244803	0.073374	-3.05705	1.35536e-06	3.14208e-08	0	0.000473699	2.77674e-05	0	0.513801	0.241039	0	0.765659	0.473985	17	6679495	FBXO39	-3.05705
cg07540103	0	0.779442	0.419908	0	0.17934	0.045131	-3.03611	1.75561e-06	4.38889e-08	0	0.000848846	5.69058e-05	0	0.46035	0.196333	0	0.784743	0.50394	17	6679499	FBXO39	-3.03611
cg10290814	0	0.96926	0.881057	0	0.0411118	0.00540949	-2.64612	1.60694e-06	3.91198e-08	0	5.9795e-05	2.17555e-06	0	0.0380508	0.00366242	0	0.770192	0.480876	17	7284330	TNK1	-2.64612
cg22637538	0	0.82869	0.5107	0	0.0911203	0.0165848	-2.60007	6.94794e-07	1.3115e-08	0	0.000260472	1.33226e-05	0	0.365532	0.129124	0	0.759778	0.464789	17	7348327	CHRNB1	-2.60007
cg02694489	0	0.945241	0.799738	0	0.240444	0.0712884	-2.52171	1.46844e-06	3.4886e-08	0	0.000646709	4.06719e-05	0	0.424292	0.169059	0	0.628861	0.299748	17	7348399	CHRNB1	-2.52171
cg24219033	0	0.0112862	1.42433e-05	2.5085	3.892e-06	7.21892e-09	0	1.08927e-06	2.36265e-08	0	1.49882e-06	2.06399e-08	0	1.01907e-05	7.50023e-09	0	5.19879e-05	1.02953e-07	17	7485218	CD68	2.5085
cg13916266	0	0.217572	0.0183693	-2.27605	1.54202e-06	1.43823e-09	0	3.39543e-06	1.01858e-07	0	1.27069e-05	3.16342e-07	0	0.000445822	4.58086e-06	0	0.000307536	2.75463e-06	17	7787658	CHD3	-2.27605
cg06219041	0	0.0975504	0.00327963	-2.92477	1.17448e-06	8.69593e-10	0	7.04739e-08	6.13849e-10	0	3.30159e-08	1.15223e-10	0	6.82145e-06	3.8895e-09	0	0.00014626	7.64511e-07	17	8022544	ALOXE3	-2.92477
cg09186482	0	0.120859	0.0051623	2.32148	7.71813e-06	2.27326e-08	0	6.80255e-08	5.84363e-10	0	3.88836e-07	3.47539e-09	0	0.000270144	2.04495e-06	0	0.000335876	3.19677e-06	17	8082780		2.32148
cg10826174	0	0.0713101	0.00164639	2.62678	1.46914e-05	6.93733e-08	0	1.30934e-06	3.0038e-08	0	1.50694e-06	2.0791e-08	0	0.00165629	3.54611e-05	0	6.91782e-05	1.87945e-07	17	8930618	NTN1	2.62678
cg24374505	0	0.0260458	0.0001419	2.23604	5.62009e-06	1.33033e-08	0	7.55576e-09	2.48483e-11	0	7.92372e-08	3.87748e-10	0	0.000141102	6.9919e-07	0	2.78258e-05	2.64996e-08	17	10437854	MYH2	2.23604
cg06082141	0	0.026563	0.000153161	2.64328	3.87149e-06	7.14481e-09	0	1.97914e-09	3.44691e-12	0	7.40637e-10	4.00843e-13	0	2.05017e-05	2.44686e-08	0	3.21151e-05	3.5692e-08	17	10604565	C17orf48	2.64328
cg18160402	0	0.98782	0.951094	0	0.0555063	0.00820253	-3.55569	9.35937e-07	1.93826e-08	0	0.00310556	0.000283991	0	0.371033	0.132638	0	0.872774	0.667498	17	11144509	SHISA6	-3.55569
cg09172659	0	0.0960528	0.00315329	-2.53343	9.21646e-07	5.84619e-10	0	7.26108e-09	2.32396e-11	0	8.47e-07	9.79814e-09	0	9.06874e-05	3.39537e-07	0	0.00179841	4.33769e-05	17	14203711	HS3ST3B1	-2.53343
cg10235170	0	0.165148	0.0101244	2.49951	1.49728e-05	7.21746e-08	0	5.53059e-07	9.72262e-09	0	3.39811e-07	2.89977e-09	0	0.00109698	1.87537e-05	0	0.000172334	1.01354e-06	17	15846926	ADORA2B	2.49951
cg03954587	0	0.0813837	0.00219671	-2.43726	7.83997e-06	2.33404e-08	0	2.68714e-06	7.55727e-08	0	3.63969e-05	1.17206e-06	0	0.00028766	2.24704e-06	0	0.00100956	1.83012e-05	17	16284508	UBB	-2.43726
cg05934298	0	0.0162673	3.98724e-05	2.05909	4.81848e-06	1.04435e-08	0	6.60394e-08	5.59834e-10	0	2.59264e-07	2.01269e-09	0	0.000115926	5.05435e-07	0	7.06842e-05	1.98092e-07	17	17144298		2.05909
cg02278959	0	0.0294767	0.000203908	2.70273	1.33791e-05	5.98731e-08	0	4.05098e-08	2.79704e-10	0	5.3672e-07	5.30726e-09	0	0.000251392	1.81855e-06	0	0.000528051	6.72824e-06	17	18576472	ZNF286B	2.70273
cg14831128	0	0.00743679	4.59162e-06	2.76009	5.34135e-06	1.23484e-08	2.13463	7.48983e-10	7.86307e-13	0	4.423e-10	1.86714e-13	0	7.09499e-06	4.20255e-09	0	5.4414e-05	1.14612e-07	17	18780795	PRPSAP2	4.89472
cg03117577	0	0.00771261	4.97297e-06	-2.54016	2.88715e-06	4.38145e-09	0	1.86024e-10	7.68841e-14	0	4.4953e-11	5.27562e-15	0	3.23772e-06	1.00183e-09	0	3.47883e-07	1.61465e-11	17	20187457	CYTSB	-2.54016
cg04294990	0	0.107439	0.00402182	-2.90925	1.28819e-05	5.61451e-08	0	4.4131e-07	7.20604e-09	0	5.50448e-06	1.09481e-07	0	0.00116214	2.05662e-05	0	0.00313355	9.6752e-05	17	20943806	USP22	-2.90925
cg02668694	0	0.221804	0.0191766	2.01029	1.65422e-05	8.33229e-08	0	9.33649e-06	3.66028e-07	0	7.93933e-06	1.74789e-07	0	0.000651373	8.4349e-06	0	0.000110075	4.43697e-07	17	26369539	NLK	2.01029
cg21816330	0	0.723716	0.335985	0	0.00388752	0.00023453	-3.6652	8.42371e-08	7.88332e-10	0	6.83946e-05	2.56994e-06	0	0.0255926	0.00204185	0	0.188642	0.032675	17	27044629	RAB34	-3.6652
cg18686527	0	0.985136	0.939415	0	0.0603225	0.00921144	-4.08088	2.03037e-06	5.27502e-08	0	0.000708737	4.54954e-05	0	0.154065	0.0306363	0	0.624551	0.295034	17	27044685	RAB34	-4.08088
cg02530437	0	0.973593	0.897059	0	0.158968	0.0376218	-2.23424	7.15848e-07	1.3635e-08	0	0.000137249	6.08295e-06	0	0.113277	0.0188871	0	0.738023	0.432986	17	27044745	RAB34	-2.23424
cg22149419	0	0.0493529	0.000722972	0	4.78823e-05	4.68099e-07	-2.00671	1.81358e-08	8.78372e-11	0	2.14245e-07	1.54698e-09	0	0.000979342	1.57666e-05	0	0.000720062	1.09106e-05	17	27253138	PHF12	-2.00671
cg10547050	0	0.0419225	0.000489322	-2.06659	1.23043e-05	5.15881e-08	0	7.97266e-09	2.70482e-11	0	1.44475e-08	3.53163e-11	0	1.91764e-05	2.1234e-08	0	0.000479417	5.7642e-06	17	27253274	PHF12	-2.06659
cg20300175	0	0.999894	0.99955	0	0.094241	0.0174184	-4.1206	4.70849e-07	7.85535e-09	0	7.38297e-05	2.82507e-06	0	0.225159	0.0566004	0	0.519829	0.199194	17	27918316		-4.1206
cg07664000	0	0.011618	1.54318e-05	0	2.80749e-05	2.00652e-07	-2.10263	8.30436e-09	2.86691e-11	0	4.14864e-08	1.59911e-10	0	3.64624e-05	6.6727e-08	0	0.000202067	1.33177e-06	17	28659293	TMIGD1	-2.10263
cg07383420	0	0.087954	0.00258124	2.02594	1.46381e-05	6.89438e-08	0	7.41467e-10	7.64529e-13	0	7.69112e-10	4.22042e-13	0	6.58147e-05	1.94805e-07	0	4.45105e-05	7.48676e-08	17	28793370	CPD	2.02594
cg07202532	0	0.0407694	0.000460629	-2.4197	6.68127e-06	1.72919e-08	0	3.27552e-07	4.87578e-09	0	4.86861e-05	1.6829e-06	0	0.000172952	9.87745e-07	0	0.00551649	0.000216734	17	29814621	RAB11FIP4	-2.4197
cg27224069	0	0.324495	0.0449434	2.07193	6.00272e-07	2.78729e-10	0	9.07078e-11	2.37009e-14	0	5.12911e-10	2.28903e-13	0	0.000245196	1.74099e-06	0	0.0004649	5.50026e-06	17	32612799	CCL11	2.07193
cg01566155	0	0.223279	0.0194719	0	5.67559e-05	6.10142e-07	2.0751	2.1391e-09	3.82006e-12	0	1.79564e-08	4.91323e-11	0	0.00247398	6.5287e-05	0	0.000922163	1.59648e-05	17	32685450	CCL13	2.0751
cg02963846	0	0.00252959	2.40406e-07	-2.04477	3.39231e-07	9.39416e-11	0	1.52853e-11	1.41165e-15	0	7.69295e-11	1.19019e-14	0	4.46608e-06	1.71752e-09	0	2.86571e-05	2.81183e-08	17	33900674	SNORD7	-2.04477
cg26015356	0	0.0551315	0.000913131	2.23599	5.17574e-06	1.17024e-08	0	2.86662e-08	1.72269e-10	0	5.03911e-07	4.90376e-09	0	0.000143693	7.23603e-07	0	0.00129741	2.68227e-05	17	34090484	C17orf50	2.23599
cg06040872	0	0.910181	0.697543	0	0.0276974	0.00317052	2.29485	1.38492e-06	3.23314e-08	0	0.000144479	6.47811e-06	0	0.0567233	0.00662346	0	0.0967068	0.0118027	17	34394215	CCL18	2.29485
cg13674483	0	0.096702	0.00321041	2.66655	1.53119e-05	7.45875e-08	0	3.75358e-08	2.52864e-10	0	4.00626e-08	1.52652e-10	0	0.000220168	1.46275e-06	0	0.000224909	1.61299e-06	17	37212827		2.66655
cg14603620	0	0.661289	0.259952	0	0.038231	0.00489611	-2.66968	4.63247e-07	7.68285e-09	0	4.9007e-05	1.69641e-06	0	0.0305581	0.00265758	0	0.584476	0.255158	17	38334166	RAPGEFL1	-2.66968
cg15826437	0	0.688862	0.29205	0	0.00340574	0.000196763	-2.18163	1.7474e-06	4.3613e-08	0	9.46316e-05	3.84569e-06	0	0.00977505	0.00049643	0	0.545941	0.220677	17	38334186	RAPGEFL1	-2.18163
cg19827780	0	0.480743	0.113204	0	0.0828651	0.0144354	-2.1005	2.74162e-07	3.84715e-09	0	1.76574e-05	4.75569e-07	0	0.0538755	0.00612791	0	0.451268	0.149729	17	38347659	RAPGEFL1	-2.1005
cg01456626	0	0.0437173	0.00054273	2.0618	1.30597e-05	5.75839e-08	0	6.12942e-08	5.02461e-10	0	7.26646e-08	3.44502e-10	0	0.000402264	3.90392e-06	0	0.000572313	7.6426e-06	17	38611497	IGFBP4	2.0618
cg06298244	0	0.0623889	0.001195	2.92282	1.1706e-06	8.58961e-10	2.13979	4.80624e-10	3.72856e-13	0	5.51806e-10	2.66497e-13	0	1.45309e-05	1.36492e-08	0	2.50438e-05	2.02032e-08	17	39086292	KRT23	5.06261
cg16179619	0	0.0255104	0.00013481	2.36621	1.7186e-05	8.83508e-08	0	1.97723e-07	2.50665e-09	0	2.25535e-07	1.6614e-09	0	6.35997e-05	1.8233e-07	0	5.42833e-05	1.13257e-07	17	39157349	KRTAP3-2	2.36621
cg05510560	0	0.0741579	0.00180193	2.32709	7.7296e-06	2.27898e-08	0	5.5653e-08	4.39489e-10	0	4.53685e-06	8.52816e-08	0	0.00576244	0.000230724	0	0.00196488	4.93331e-05	17	39254747	KRTAP4-8	2.32709
cg21497641	0	0.0161124	3.91986e-05	-2.66702	7.21882e-06	1.98638e-08	0	2.11596e-07	2.73069e-09	0	8.5915e-07	9.98996e-09	0	0.000339361	2.97844e-06	0	0.00164827	3.81601e-05	17	39478742		-2.66702
cg10214287	0	0.0545446	0.00089413	2.37242	6.00272e-07	2.79935e-10	0	1.34696e-10	4.76461e-14	0	1.21306e-08	2.70789e-11	0	0.00255443	6.84601e-05	0	0.000346923	3.37358e-06	17	39603398		2.37242
cg18733255	0	0.757176	0.384324	0	0.0181773	0.00180195	-2.47514	2.03813e-06	5.30284e-08	0	0.00157966	0.00012269	0	0.0892181	0.0131172	0	0.546748	0.221344	17	39942970	JUP	-2.47514
cg01279426	0	0.0104519	1.16006e-05	-2.84916	4.52948e-06	9.41355e-09	-2.26282	2.56432e-10	1.2582e-13	0	9.92707e-12	6.80157e-16	0	5.09396e-06	2.22913e-09	0	1.48982e-05	6.42682e-09	17	40116432	TTC25	-5.11199
cg06927775	0	0.146101	0.00780002	0	9.00925e-05	1.22738e-06	-2.11173	1.48986e-09	2.19304e-12	0	9.74965e-10	6.0982e-13	0	0.000162043	8.89398e-07	0	0.00179118	4.3113e-05	17	40609423	ATP6V0A1	-2.11173
cg07895381	0	0.0270675	0.000160792	4.35348	5.46966e-06	1.27851e-08	2.95584	5.45683e-08	4.27305e-10	0	3.64036e-08	1.33159e-10	0	0.000203337	1.28891e-06	0	0.000102435	3.83522e-07	17	42541896	GPATCH8	7.30931
cg20781461	0	0.490723	0.119007	0	0.0664701	0.0105712	-2.0376	1.38858e-06	3.24609e-08	0	0.000816784	5.42328e-05	0	0.194118	0.0442679	0	0.799302	0.527771	17	42836175	ADAM11	-2.0376
cg02758706	0	0.0425611	0.000509245	3.24738	1.1706e-06	8.52916e-10	2.07912	3.45005e-08	2.23505e-10	0	2.21079e-06	3.4099e-08	0	0.000929075	1.4535e-05	0	0.00129529	2.67617e-05	17	43445247		5.3265
cg20242129	0	0.153982	0.00873179	2.22207	4.04678e-06	7.75921e-09	0	1.46152e-08	6.4023e-11	0	1.45947e-07	9.12225e-10	0	0.000204412	1.30336e-06	0	0.000181635	1.09895e-06	17	44785029	NSF	2.22207
cg00587523	0	0.107445	0.00402231	2.49212	1.38021e-05	6.28481e-08	0	3.32915e-08	2.11951e-10	0	4.7495e-07	4.52956e-09	0	0.000551743	6.54356e-06	0	0.00699479	0.000301526	17	46212998	SKAP1	2.49212
cg11955385	0	0.304313	0.0386468	0	0.341089	0.125369	-2.29212	7.58818e-07	1.47268e-08	0	0.000285374	1.48789e-05	0	0.115391	0.019438	0	0.566225	0.238301	17	46619088		-2.29212
cg09328349	0	0.0155281	3.56386e-05	-3.16005	2.37342e-07	4.18677e-11	-2.24309	1.49999e-10	5.59349e-14	0	2.74217e-09	2.87882e-12	0	2.81851e-05	4.20807e-08	0	0.000333082	3.15441e-06	17	46620347	HOXB2	-5.40314
cg10153335	0	0.0326933	0.000259546	-2.70274	2.9377e-06	4.61706e-09	0	8.74602e-06	3.36617e-07	0	3.14722e-05	9.80294e-07	0	0.00210821	5.11195e-05	0	0.00232656	6.33096e-05	17	46671293	LOC404266	-2.70274
cg02293936	0	0.102615	0.00364359	-2.67159	6.02913e-07	2.83832e-10	0	8.06537e-07	1.59238e-08	0	1.05784e-05	2.51781e-07	0	0.000189701	1.1488e-06	0	6.57567e-05	1.72016e-07	17	46671298	LOC404266	-2.67159
cg24766650	0	0.946839	0.80448	0	0.169521	0.0414002	-3.01651	2.17941e-06	5.77832e-08	0	0.00148291	0.000113427	0	0.240186	0.0629019	0	0.705104	0.389006	17	46689426	HOXB7	-3.01651
ch.17.1283089F	0	0.0263002	0.000146609	-2.597	1.02961e-05	3.79119e-08	0	6.68275e-07	1.24393e-08	0	4.79242e-05	1.65087e-06	0	0.00305076	8.99209e-05	0	0.00133917	2.80881e-05	17	47117551	IGF2BP1	-2.597
cg05768702	0	0.870079	0.599846	0	0.000140867	2.37272e-06	-2.06611	5.49174e-09	1.59854e-11	0	3.87419e-07	3.45416e-09	0	0.00276087	7.70256e-05	0	0.0153046	0.000889385	17	47271133		-2.06611
cg22218543	0	0.0053038	2.32102e-06	-2.50776	3.75495e-06	6.77207e-09	0	2.53839e-09	5.07731e-12	0	9.89975e-10	6.27961e-13	0	1.62268e-05	1.59237e-08	0	2.87536e-05	2.82799e-08	17	47393136	ZNF652	-2.50776
cg05359983	0	0.0189015	6.10342e-05	2.55948	6.96023e-06	1.866e-08	0	1.36204e-09	1.90555e-12	0	1.93166e-09	1.71628e-12	0	1.45309e-05	1.35062e-08	0	0.000258043	2.04346e-06	17	48782688	ANKRD40	2.55948
cg14678442	0	0.0369155	0.000364706	-3.27111	2.8546e-06	4.27761e-09	-2.38643	1.89515e-09	3.22174e-12	0	1.84925e-09	1.59808e-12	0	4.77407e-05	1.07942e-07	0	0.00117444	2.30719e-05	17	54672540	NOG	-5.65754
cg27657459	0	0.0185753	5.73855e-05	2.86023	8.23277e-06	2.54378e-08	2.12107	6.73941e-09	2.08856e-11	0	7.9427e-09	1.4588e-11	0	0.000139399	6.83309e-07	0	0.000105596	4.06752e-07	17	54853771		4.9813
cg22982098	0	0.0201516	7.19299e-05	2.0843	6.72202e-06	1.7576e-08	0	1.12484e-07	1.15877e-09	0	1.54759e-06	2.15385e-08	0	0.000346848	3.08324e-06	0	0.000114813	4.87267e-07	17	55339169	MSI2	2.0843
cg06817490	0	0.852695	0.560604	0	0.287193	0.0947988	-2.7393	2.17557e-06	5.76526e-08	0	0.00231838	0.000196901	0	0.436711	0.178255	0	0.713403	0.399858	17	55888548		-2.7393
cg04890036	0	0.0361515	0.000342267	2.29101	7.34133e-06	2.05416e-08	0	2.5558e-08	1.45738e-10	0	1.42984e-08	3.46989e-11	0	0.000233692	1.60322e-06	0	0.000143736	7.36071e-07	17	56058734	VEZF1	2.29101
cg02025083	0	0.396634	0.0710451	-2.18455	3.4882e-07	1.00224e-10	0	2.0666e-09	3.64034e-12	0	1.99988e-08	5.71517e-11	0	0.000579351	7.05537e-06	0	3.5714e-05	4.56239e-08	17	56064295	VEZF1	-2.18455
cg16898997	0	0.565367	0.170038	-2.18818	2.15922e-06	2.55793e-09	0	2.02363e-10	8.63207e-14	0	8.6332e-07	1.00537e-08	0	0.00143427	2.83049e-05	0	0.000176584	1.04986e-06	17	56064317	VEZF1	-2.18818
cg10728503	0	0.0366997	0.000357821	2.34805	5.95098e-06	1.45074e-08	0	5.31156e-09	1.52026e-11	0	3.60023e-08	1.31134e-10	0	3.1381e-05	5.09538e-08	0	5.45197e-05	1.15569e-07	17	56294088	MKS1	2.34805
cg18366480	0	0.0577171	0.00100534	2.08191	8.78305e-06	2.86816e-08	0	9.04674e-08	8.68777e-10	0	1.86904e-07	1.28128e-09	0	0.000248431	1.78055e-06	0	9.59726e-05	3.4004e-07	17	56477476	RNF43	2.08191
cg27159088	0	0.0366121	0.000356044	-3.23881	1.45721e-05	6.85213e-08	-2.66282	6.29018e-10	5.96878e-13	0	9.14129e-12	5.65708e-16	0	3.65082e-06	1.24262e-09	0	0.000210798	1.43684e-06	17	56736918	TEX14	-5.90163
cg06471491	0	0.235911	0.0218586	0	0.0794947	0.0136065	2.14651	1.91021e-06	4.89319e-08	0	4.9911e-05	1.7351e-06	0	0.323109	0.103969	0	0.0113754	0.000593419	17	57917974	MIR21	2.14651
cg10997002	0	0.0540138	0.000873026	-2.03414	6.99544e-06	1.88008e-08	0	1.40189e-05	6.10143e-07	0	1.42365e-05	3.65279e-07	0	7.71743e-05	2.59094e-07	0	4.93112e-05	9.32923e-08	17	57970075	TUBD1	-2.03414
cg21158087	0	0.97138	0.888892	0	0.402227	0.164987	-2.48486	1.11667e-06	2.44236e-08	0	0.00101756	7.1162e-05	0	0.49364	0.223411	0	0.728677	0.420088	17	58216415		-2.48486
ch.17.1542746R	0	0.0414509	0.000476483	-2.43425	1.24475e-05	5.26563e-08	0	1.4249e-08	6.17888e-11	0	2.47338e-07	1.8869e-09	0	0.000322243	2.73062e-06	0	0.000430181	4.87356e-06	17	58268439	USP32	-2.43425
cg01597135	0	0.0685194	0.00149112	2.4855	1.17558e-05	4.7852e-08	0	2.03616e-08	1.04044e-10	0	8.04024e-07	9.11796e-09	0	0.00118024	2.10248e-05	0	0.000389746	4.11637e-06	17	58310187	SCARNA20	2.4855
cg06646715	0	0.046146	0.00060934	3.1943	1.52039e-05	7.38263e-08	2.05081	1.0426e-06	2.23404e-08	0	1.03523e-05	2.45025e-07	0	0.0015422	3.16891e-05	0	0.000772494	1.2088e-05	17	59668895	NACA2	5.24511
cg12891810	0	0.145492	0.0077299	2.01829	1.05984e-05	3.98917e-08	0	6.62846e-08	5.62855e-10	0	7.75809e-08	3.77057e-10	0	0.000157799	8.54471e-07	0	0.000158698	8.88528e-07	17	61894297	DDX42	2.01829
cg04602992	0	0.978375	0.914588	0	0.0189599	0.00190542	-2.23144	7.70917e-08	6.97901e-10	0	2.18754e-05	6.22487e-07	0	0.0443445	0.00459037	0	0.332465	0.0849434	17	62009628	CD79B	-2.23144
cg08355301	0	0.74727	0.369468	0	0.05744	0.00860984	-3.49577	7.5182e-07	1.45478e-08	0	0.000256082	1.30443e-05	0	0.120538	0.0207774	0	0.406792	0.122705	17	62009651	CD79B	-3.49577
cg17527484	0	0.109215	0.00417224	0	0.000179141	3.41612e-06	-2.2135	9.3585e-08	9.09493e-10	0	8.09341e-08	4.01712e-10	0	0.0127769	0.000737977	0	0.0181291	0.00112083	17	62039082	SCN4A	-2.2135
cg08036285	0	0.0725227	0.00170899	2.08035	7.64081e-06	2.23723e-08	0	4.93063e-08	3.69179e-10	0	4.193e-07	3.84477e-09	0	0.00306937	9.07541e-05	0	0.00116835	2.2902e-05	17	62067215		2.08035
cg24958423	0	0.136084	0.00666175	0	3.47237e-05	2.84111e-07	2.03522	1.20557e-06	2.69969e-08	0	4.80873e-06	9.21191e-08	0	0.000329389	2.84471e-06	0	0.00045304	5.28785e-06	17	63056723		2.03522
cg02711652	0	0.115742	0.00472524	-3.11374	3.39231e-07	9.64888e-11	0	4.09821e-08	2.84776e-10	0	5.50064e-06	1.09354e-07	0	0.00181241	4.06943e-05	0	0.00172881	4.09318e-05	17	63555717	AXIN2	-3.11374
cg14069205	0	0.0493098	0.000721498	0	0.000325001	8.06305e-06	2.48012	1.57198e-08	7.13285e-11	0	1.09206e-08	2.32917e-11	0	5.08463e-05	1.19318e-07	0	0.000623214	8.73692e-06	17	67241141	ABCA10	2.48012
cg10277811	0	0.129767	0.00600205	2.53521	6.26313e-06	1.57832e-08	0	2.28363e-08	1.23101e-10	0	1.59599e-07	1.03706e-09	0	4.26996e-05	8.93627e-08	0	3.53433e-05	4.42912e-08	17	68049474		2.53521
cg06942027	0	0.0408976	0.000464791	-2.9368	1.61308e-06	1.54373e-09	-2.15727	7.55332e-10	8.04623e-13	0	9.11841e-09	1.77568e-11	0	2.99668e-05	4.65489e-08	0	7.44977e-05	2.18659e-07	17	68164468	KCNJ2	-5.09407
ch.17.1817805F	0	0.0733339	0.00174608	-2.8331	7.73217e-06	2.29169e-08	0	7.89934e-07	1.5507e-08	0	6.0576e-06	1.24016e-07	0	0.000215002	1.41179e-06	0	0.000199062	1.29965e-06	17	68703490		-2.8331
cg14131285	0	0.0556793	0.000934278	-2.62605	1.68972e-06	1.66562e-09	0	1.5947e-09	2.47424e-12	0	1.24233e-09	8.56682e-13	0	0.00014818	7.63537e-07	0	0.000181685	1.10237e-06	17	71949210		-2.62605
cg04305621	0	0.941163	0.787877	0	0.235971	0.069231	-3.0003	3.21346e-07	4.75002e-09	0	0.000106181	4.42743e-06	0	0.203562	0.0478569	0	0.952018	0.854979	17	73084263	SLC16A5	-3.0003
cg25589929	0	0.356325	0.0553627	3.07241	1.25223e-05	5.30789e-08	2.07448	2.29391e-07	3.02472e-09	0	6.08197e-07	6.27214e-09	0	0.00394586	0.00013229	0	0.000349003	3.404e-06	17	73399189	GRB2	5.14689
cg17318943	0	0.00513288	2.17816e-06	2.09474	2.72676e-06	3.89921e-09	0	1.55352e-10	6.04306e-14	0	1.00901e-10	2.02937e-14	0	5.81883e-06	2.82461e-09	0	0.000137202	6.67127e-07	17	74446266	UBE2O	2.09474
cg07925900	0	0.0276888	0.000175513	-2.94943	8.43532e-06	2.65433e-08	0	1.80108e-07	2.2135e-09	0	5.23237e-07	5.13693e-09	0	9.8544e-05	3.90566e-07	0	5.50683e-05	1.20116e-07	17	74554786	SNORD1C	-2.94943
cg13308743	0	0.0772273	0.0019622	3.10304	4.95635e-06	1.08921e-08	2.11909	4.68043e-08	3.42095e-10	0	1.20326e-05	2.95754e-07	0	0.00632131	0.000264125	0	0.00181486	4.39944e-05	17	75051874		5.22214
ch.17.2065773F	0	0.00937349	8.27494e-06	-3.46589	2.18058e-07	3.14113e-11	-2.37696	3.60154e-10	2.30045e-13	0	6.36938e-09	1.05299e-11	0	1.52085e-05	1.44422e-08	0	9.80594e-06	2.7958e-09	17	76200219	AFMID	-5.84285
cg18341478	0	0.0975154	0.00327567	2.04743	7.62083e-06	2.21884e-08	0	3.96748e-07	6.25567e-09	0	4.78969e-08	1.93358e-10	0	0.000143693	7.2433e-07	0	0.000204118	1.35837e-06	17	78011578	CCDC40	2.04743
cg22194904	0	0.0470376	0.000641538	0	4.31434e-05	3.99058e-07	2.04152	3.17975e-08	1.98598e-10	0	1.36625e-08	3.26519e-11	0	1.33908e-05	1.18198e-08	0	0.000307536	2.75485e-06	17	78317831	RNF213	2.04152
cg24394819	0	0.0161826	3.95219e-05	2.76363	1.79702e-06	1.87068e-09	2.09137	3.10462e-10	1.83771e-13	0	3.05493e-10	1.02629e-13	0	1.5422e-05	1.47824e-08	0	1.68738e-05	8.6454e-09	17	78725049	RPTOR	4.855
cg04470054	0	0.0587739	0.00104557	0	2.24405e-05	1.39369e-07	-2.04792	7.75645e-09	2.58861e-11	0	9.36087e-09	1.85168e-11	0	0.000392024	3.73436e-06	0	0.00026393	2.12438e-06	17	78830472	RPTOR	-2.04792
cg19292222	0	0.158229	0.0092324	0	0.000453734	1.29154e-05	2.13671	9.28424e-07	1.91869e-08	0	9.82048e-07	1.19356e-08	0	0.000865832	1.30147e-05	0	0.00126028	2.57319e-05	17	78871411	RPTOR	2.13671
cg06873452	0	0.743755	0.364281	0	0.0196594	0.0020003	-2.05548	2.54615e-06	7.03541e-08	0	5.91053e-05	2.14578e-06	0	0.211473	0.0509565	0	0.2781	0.0620113	17	79370518		-2.05548
cg09240793	0	0.615273	0.212675	2.39882	7.48352e-06	2.13635e-08	0	2.06558e-07	2.65209e-09	0	1.23188e-07	7.20888e-10	0	0.000559499	6.69985e-06	0	0.00028952	2.49301e-06	17	79465311		2.39882
cg07892879	0	0.0029131	4.5713e-07	-2.48413	5.85871e-07	2.70629e-10	0	1.14739e-09	1.47591e-12	0	8.89921e-11	1.55384e-14	0	3.66856e-06	1.26487e-09	0	8.21352e-06	2.03973e-09	17	79845984	THOC4	-2.48413
cg11691214	0	0.316867	0.0424494	-2.08689	1.36792e-05	6.1676e-08	0	5.2201e-06	1.75488e-07	0	0.000360882	1.98558e-05	0	0.0111428	0.000601478	0	0.0162145	0.000962328	17	79876118	SIRT7	-2.08689
cg04467549	0	0.886585	0.638258	0	0.00212159	0.000105223	2.8294	7.39559e-09	2.40118e-11	0	6.66094e-07	7.09445e-09	0	0.010409	0.00054443	0	0.0376144	0.00308413	17	79921715		2.8294
cg05385188	0	0.423512	0.0831272	0	1.93993e-05	1.07873e-07	2.18831	2.10575e-08	1.09138e-10	0	6.2005e-08	2.74906e-10	0	0.00539942	0.00021002	0	0.000199545	1.30721e-06	17	80215375	CSNK1D	2.18831
cg03496114	0	0.922192	0.731221	0	0.351591	0.131905	-2.04689	2.51351e-06	6.91646e-08	0	0.000456047	2.65331e-05	0	0.449	0.187355	0	0.879199	0.681381	17	80329459		-2.04689
cg18781901	0	0.0870207	0.00252681	0	0.000221676	4.64906e-06	2.0602	5.20546e-09	1.47609e-11	0	4.42188e-08	1.73864e-10	0	0.00094561	1.49119e-05	0	0.00897324	0.000426355	17	80375155	C17orf101	2.0602
cg06938133	0	0.0408976	0.000464424	3.72128	1.18237e-06	8.98762e-10	2.45936	1.39638e-08	5.99965e-11	0	2.25239e-08	6.73176e-11	0	3.42897e-05	5.92648e-08	0	7.22632e-05	2.0604e-07	17	80584878	WDR45L	6.18064
cg22516137	0	0.0348026	0.000308141	2.60997	5.48751e-06	1.28682e-08	0	4.88055e-08	3.62723e-10	0	1.30796e-06	1.73074e-08	0	0.000636735	8.11024e-06	0	0.000851031	1.40994e-05	17	80657589	RAB40B	2.60997
cg12180316	0	0.0245465	0.000121253	2.15881	1.14931e-05	4.62447e-08	0	2.60486e-08	1.49859e-10	0	2.87425e-07	2.32231e-09	0	0.000206161	1.31683e-06	0	8.1134e-05	2.52304e-07	17	80681317	FN3KRP	2.15881
cg11183935	0	0.734692	0.351233	0	0.12509	0.0263194	2.11509	6.38258e-08	5.32948e-10	0	2.14992e-06	3.29103e-08	0	0.190129	0.0428404	0	0.261346	0.0558103	17	80733167	TBCD	2.11509
cg23549774	2.85831	0.00121172	5.62403e-08	2.68675	1.7748e-06	1.82402e-09	0	3.61698e-08	2.40304e-10	0	6.50154e-08	2.94324e-10	0	8.28895e-05	2.95754e-07	0	9.88179e-06	2.91598e-09	17	80859139	TBCD	5.54506
cg07918170	0	0.0420314	0.000494859	2.2744	8.06568e-06	2.44263e-08	0	1.8761e-08	9.28401e-11	0	1.73216e-07	1.15502e-09	0	0.00023114	1.57651e-06	0	8.63588e-05	2.82103e-07	17	80890148	TBCD	2.2744
cg00027083	0	0.898167	0.666672	0	0.0305914	0.00362165	-6.14573	5.13437e-08	3.91361e-10	0	0.000156028	7.12322e-06	0	0.0714301	0.0093595	0	0.39805	0.117817	18	5543801	EPB41L3	-6.14573
cg11064255	0	0.796866	0.451111	0	0.0169836	0.00164264	-2.61608	1.37324e-06	3.19657e-08	0	0.000142672	6.38197e-06	0	0.094755	0.0143749	0	0.24457	0.049891	18	5629890		-2.61608
cg12090105	0	0.0488707	0.000700164	2.03139	3.6033e-06	6.32717e-09	0	3.39543e-07	5.10345e-09	0	4.36993e-06	8.14099e-08	0	0.00163649	3.47985e-05	0	9.4638e-05	3.3207e-07	18	6287052	L3MBTL4	2.03139
cg07846220	0	0.761807	0.39175	0	0.0234897	0.00254603	-4.83172	4.59203e-07	7.58956e-09	0	0.00022591	1.11799e-05	0	0.132239	0.0240115	0	0.423923	0.132613	18	7117680	LAMA1	-4.83172
cg18764577	0	0.881876	0.627349	0	0.0480314	0.00671193	-3.64587	2.01453e-07	2.56329e-09	0	0.000320244	1.71499e-05	0	0.113786	0.0190229	0	0.771083	0.482214	18	7117790	LAMA1	-3.64587
cg24973298	0	0.920822	0.727015	0	0.0283821	0.00327516	-2.83157	3.82954e-07	5.97301e-09	0	0.000393184	2.20792e-05	0	0.166297	0.0345862	0	0.439646	0.14225	18	7568539	PTPRM	-2.83157
cg25705486	0	0.653	0.250761	0	0.0109469	0.000919493	-2.68081	4.54373e-07	7.49266e-09	0	0.000113545	4.81304e-06	0	0.0101086	0.000521951	0	0.0996932	0.0123378	18	8367425	LOC100192426	-2.68081
ch.18.189560F	0	0.00420989	1.17109e-06	0	2.93462e-05	2.14226e-07	-2.07443	3.50602e-10	2.19873e-13	0	2.8058e-10	8.9676e-14	0	6.53975e-07	8.38331e-11	0	0.000272172	2.24197e-06	18	8638712	RAB12	-2.07443
cg16954236	0	0.0266124	0.000153936	2.71261	1.20563e-05	4.99088e-08	2.18522	7.84056e-10	8.53752e-13	0	5.12911e-10	2.32393e-13	0	2.20277e-05	2.77991e-08	0	5.93401e-05	1.39163e-07	18	8638786	RAB12	4.89784
cg15701166	0	0.046214	0.000612034	2.14939	1.46921e-05	6.95878e-08	0	2.44727e-07	3.29619e-09	0	4.86774e-07	4.67444e-09	0	0.00396315	0.000133176	0	0.0022131	5.87353e-05	18	8702156		2.14939
ch.18.196065F	0	0.0103087	1.08908e-05	-2.63304	6.71222e-06	1.75056e-08	-2.1862	1.15037e-10	3.30528e-14	0	2.86116e-09	3.08595e-12	0	1.91535e-06	4.25023e-10	0	0.000226413	1.63445e-06	18	8819933	KIAA0802	-4.81924
cg25251095	0	0.0574397	0.000992371	2.089	7.97718e-06	2.39781e-08	0	2.68778e-06	7.56103e-08	0	5.10647e-06	9.94877e-08	0	0.0021648	5.32166e-05	0	0.000162431	9.22082e-07	18	9338365	TWSG1	2.089
cg03396005	0	0.801698	0.459825	0	0.0011394	4.58282e-05	2.25449	2.96876e-07	4.29209e-09	0	0.000180484	8.51695e-06	0	0.0661302	0.00833297	0	0.239983	0.048283	18	10474524	APCDD1	2.25449
cg26847156	0	0.023113	0.000102662	2.37443	2.84803e-06	4.23e-09	0	4.52248e-10	3.37139e-13	0	1.10893e-09	7.35279e-13	0	5.64026e-06	2.54305e-09	0	3.02179e-05	3.09223e-08	18	10550303	NAPG	2.37443
cg03148503	0	0.028338	0.000186224	2.35452	1.59552e-05	7.90612e-08	0	2.85084e-08	1.71131e-10	0	8.02959e-08	3.96286e-10	0	0.000289661	2.28055e-06	0	0.000312647	2.83142e-06	18	10588980		2.35452
cg03117976	0	0.754487	0.380257	0	0.00942161	0.000752995	-2.67113	2.39373e-06	6.50368e-08	0	0.00159605	0.000124304	0	0.0418854	0.00422128	0	0.66392	0.338431	18	11149435	FAM38B	-2.67113
cg12072560	0	0.267443	0.0289945	0	0.0583678	0.00879744	-2.67191	2.12619e-06	5.60009e-08	0	0.000278908	1.44671e-05	0	0.103987	0.016564	0	0.655069	0.328267	18	12254173	CIDEA	-2.67191
ch.18.311714R	0	0.0401656	0.000444516	-2.33341	2.99732e-06	4.77633e-09	0	4.9729e-08	3.74023e-10	0	2.09918e-06	3.19526e-08	0	0.000530302	6.08885e-06	0	0.000178745	1.06942e-06	18	13075025	CEP192	-2.33341
cg27514550	0	0.0172326	4.60474e-05	3.12653	8.06151e-06	2.43919e-08	2.22777	2.20063e-08	1.16925e-10	0	3.77165e-08	1.40878e-10	0	6.67403e-05	1.9943e-07	0	1.98449e-05	1.17108e-08	18	23971201	TAF4B	5.3543
cg23352003	0	0.133275	0.00636684	-2.47632	1.08087e-06	7.57925e-10	0	1.3517e-08	5.75672e-11	0	1.18043e-06	1.51476e-08	0	0.0013307	2.52903e-05	0	0.000111441	4.55176e-07	18	24237245		-2.47632
cg02935338	0	0.930351	0.75486	0	0.157501	0.037101	-2.08517	1.59902e-06	3.88823e-08	0	0.00105205	7.41652e-05	0	0.445683	0.184763	0	0.791547	0.514716	18	25755847	CDH2	-2.08517
cg13464915	0	0.771603	0.407481	0	0.091635	0.0167204	-2.2786	1.87743e-06	4.78223e-08	0	0.00178421	0.000142657	0	0.262913	0.0730911	0	0.803671	0.534947	18	25757202	CDH2	-2.2786
cg25970832	0	0.83172	0.516409	0	0.219651	0.0617898	-3.89611	4.49421e-07	7.38219e-09	0	0.000254966	1.29728e-05	0	0.102492	0.0161961	0	0.852297	0.625991	18	28621651	DSC3	-3.89611
cg14719951	0	0.891727	0.650579	0	0.198751	0.052836	-2.79304	1.5273e-06	3.66402e-08	0	0.00158707	0.000123423	0	0.547336	0.272103	0	0.922506	0.779687	18	28622474	DSC3	-2.79304
cg20329085	0	0.526727	0.141938	0	0.00046768	1.3491e-05	-2.51146	1.78421e-06	4.48326e-08	0	0.00105862	7.47429e-05	0	0.0293825	0.00250417	0	0.269486	0.0587722	18	31158497	ASXL3	-2.51146
cg13611347	0	0.588318	0.189115	0	0.0139217	0.00126176	-2.20319	1.23014e-07	1.31242e-09	0	6.85498e-05	2.57638e-06	0	0.00907073	0.000445184	0	0.430348	0.136631	18	31739207	NOL4	-2.20319
cg14563363	0	0.0391788	0.000420363	2.11391	1.73266e-05	8.98157e-08	0	2.03616e-08	1.04046e-10	0	6.63686e-08	3.02027e-10	0	0.000401594	3.89387e-06	0	0.000550177	7.18892e-06	18	32928088		2.11391
cg23561148	0	0.0562169	0.000955042	2.08228	7.19918e-06	1.97461e-08	0	2.61725e-09	5.30447e-12	0	9.12925e-09	1.78165e-11	0	0.000296097	2.37818e-06	0	0.000263876	2.12264e-06	18	33688575	SLC39A6	2.08228
ch.18.672159R	0	0.0968553	0.00322797	-3.05495	4.75463e-06	1.01512e-08	0	2.03484e-05	9.68231e-07	0	0.000128713	5.63122e-06	0	0.00391571	0.000130837	0	0.00629283	0.000260293	18	34194679	FHOD3	-3.05495
cg05154615	0	0.16044	0.00949694	-2.91077	1.04647e-06	7.18652e-10	0	1.06524e-07	1.0809e-09	0	8.21298e-08	4.10601e-10	0	0.000144094	7.28668e-07	0	4.14466e-05	6.43063e-08	18	42260794	SETBP1	-2.91077
ch.18.1002961R	0	0.0231322	0.000104911	-2.59756	6.61892e-07	3.35003e-10	0	1.19425e-09	1.55994e-12	0	4.99918e-08	2.04987e-10	0	0.000151018	7.91383e-07	0	0.00018631	1.14886e-06	18	51409750		-2.59756
cg25192916	0	0.120518	0.00513642	2.42863	4.37625e-07	1.56691e-10	0	1.01641e-07	1.01832e-09	0	1.42191e-07	8.82776e-10	0	5.77884e-05	1.53778e-07	0	0.000136148	6.55832e-07	18	51751750	MBD2	2.42863
cg27037551	0	0.275814	0.0310358	0	0.13801	0.0304536	-2.74606	3.03492e-06	8.83403e-08	0	0.000287315	1.49985e-05	0	0.16787	0.0351292	0	0.454949	0.15211	18	57364136	CCBE1	-2.74606
cg05435224	0	0.101511	0.00355626	2.11415	1.48767e-05	7.14649e-08	0	1.68649e-07	2.02847e-09	0	1.92754e-05	5.31698e-07	0	0.00147575	2.9567e-05	0	0.000549009	7.16341e-06	18	57919358		2.11415
cg19386714	0	0.0228175	9.54187e-05	2.58336	9.05335e-06	3.01543e-08	0	1.21641e-08	4.93066e-11	0	1.58305e-07	1.02174e-09	0	9.83912e-05	3.89691e-07	0	9.62888e-05	3.43213e-07	18	71825760	C18orf55	2.58336
cg16167782	0	0.0459506	0.000604072	0	0.000152206	2.67002e-06	2.04252	1.18362e-07	1.24391e-09	0	9.71344e-08	5.15885e-10	0	0.00016731	9.37036e-07	0	0.00118147	2.32976e-05	18	72925371	TSHZ1	2.04252
cg20434562	0	0.0202592	7.27109e-05	2.47469	3.53242e-07	1.03056e-10	0	4.80624e-10	3.78165e-13	0	1.72614e-09	1.44591e-12	0	6.60855e-05	1.96597e-07	0	2.4948e-05	1.95193e-08	18	76320786		2.47469
cg20754964	0	0.0488707	0.000699187	2.10631	1.19859e-05	4.94587e-08	0	1.68743e-07	2.03035e-09	0	2.52788e-06	4.06569e-08	0	0.00147701	2.96445e-05	0	0.000409767	4.46732e-06	18	77088998	ATP9B	2.10631
cg16179938	0	0.0358888	0.0003342	-2.07249	3.6033e-06	6.33132e-09	0	6.50402e-10	6.25314e-13	0	5.7673e-09	9.08843e-12	0	6.13308e-05	1.71066e-07	0	0.000300337	2.6502e-06	18	77277583	NFATC1	-2.07249
cg07691609	-2.23309	0.00104421	3.92342e-08	0	0.013429	0.00120197	0	1.16061e-05	4.81197e-07	0	7.91748e-05	3.08018e-06	0	0.00223181	5.56654e-05	0	0.012748	0.000693	19	662740	RNF126	-2.23309
ch.19.233112R	0	0.0376467	0.000382892	-3.07568	1.99241e-06	2.25903e-09	-2.23478	1.80201e-09	2.97165e-12	0	3.0276e-09	3.3926e-12	0	1.99149e-06	4.57761e-10	0	0.000328539	3.08915e-06	19	4309421	FSD1	-5.31046
cg00039385	0	0.0275116	0.000171228	-2.05282	1.13481e-05	4.52718e-08	0	2.25769e-08	1.21205e-10	0	3.91228e-08	1.47774e-10	0	9.49279e-05	3.68002e-07	0	0.00331452	0.000104747	19	4558558	SEMA6B	-2.05282
cg13860006	0	0.974125	0.899197	0	0.183603	0.0467713	-3.30103	1.98941e-06	5.14551e-08	0	0.000121305	5.22723e-06	0	0.105097	0.016849	0	0.656966	0.330315	19	6741178	TRIP10	-3.30103
cg06410591	0	0.99117	0.964379	0	0.0521099	0.00751013	-3.6334	5.2131e-07	8.964e-09	0	1.36739e-05	3.47579e-07	0	0.0321893	0.00286746	0	0.359935	0.0979809	19	6741181	TRIP10	-3.6334
cg23327164	0	0.0307866	0.000225633	-2.23993	6.62759e-07	3.38372e-10	0	6.9699e-09	2.19517e-11	0	9.29833e-08	4.85618e-10	0	3.13607e-05	5.07368e-08	0	5.01034e-05	9.66736e-08	19	9545609	ZNF266	-2.23993
cg21494776	0	0.9783	0.914317	0	0.190108	0.049295	-2.38084	2.34975e-06	6.3525e-08	0	0.000931266	6.3767e-05	0	0.393545	0.147538	0	0.698333	0.380304	19	10397780	ICAM4	-2.38084
cg08047482	0	0.799569	0.455959	0	0.172892	0.042669	-2.27157	1.72201e-06	4.27712e-08	0	4.89977e-05	1.69598e-06	0	0.446568	0.185442	0	0.572326	0.24374	19	11449933	RAB3D	-2.27157
cg17892556	0	0.412536	0.0779131	0	0.165296	0.0398895	-2.06432	1.01031e-06	2.14337e-08	0	7.10317e-05	2.69031e-06	0	0.0179652	0.00121791	0	0.759633	0.464596	19	12267464	ZNF625	-2.06432
cg08847636	0	0.616902	0.214346	0	0.0157363	0.00148465	-2.06484	1.22723e-06	2.76312e-08	0	0.000574928	3.51486e-05	0	0.0247733	0.00194823	0	0.14406	0.0214529	19	12476027	ZNF442	-2.06484
cg18700199	0	0.0261545	0.000142873	-2.01735	8.20161e-06	2.5269e-08	0	2.1262e-08	1.10938e-10	0	5.79702e-08	2.49074e-10	0	1.75084e-05	1.80713e-08	0	0.000153901	8.41864e-07	19	12792002	DHPS	-2.01735
cg07583894	0	0.941981	0.790036	0	0.0439437	0.00592627	-3.27799	7.17648e-08	6.31256e-10	0	8.08917e-05	3.16306e-06	0	0.0580384	0.00685578	0	0.788699	0.510011	19	12936512	RTBDN	-3.27799
cg03347722	0	0.0363394	0.000348689	-3.01834	1.26366e-06	1.03766e-09	-2.07191	4.32757e-09	1.12194e-11	0	6.36938e-09	1.05169e-11	0	4.9951e-06	2.14782e-09	0	0.000487992	5.92595e-06	19	13134771	NFIX	-5.09026
cg11883009	0	0.0785072	0.00203586	0	0.000193621	3.83474e-06	2.03242	2.63899e-07	3.65939e-09	0	1.6432e-06	2.32904e-08	0	0.00196114	4.58668e-05	0	0.0037582	0.000125533	19	13198960	NFIX	2.03242
cg08052226	0	0.100802	0.00350093	-2.64382	1.30072e-07	1.12118e-11	0	1.49999e-10	5.63591e-14	0	2.82982e-09	3.02713e-12	0	4.61673e-06	1.87749e-09	0	0.000116219	4.9652e-07	19	13207993	NFIX	-2.64382
cg22463795	0	0.496436	0.122306	0	0.0186855	0.00186862	-2.74202	4.71788e-07	7.87786e-09	0	7.01178e-06	1.49378e-07	0	0.00927399	0.000459443	0	0.221467	0.0422338	19	13215292		-2.74202
cg03697708	0	0.0126944	2.00886e-05	-2.89863	9.24853e-07	5.90741e-10	0	1.82555e-08	8.88724e-11	0	6.4619e-09	1.07829e-11	0	2.72463e-05	3.86998e-08	0	0.000195813	1.26069e-06	19	13617549	CACNA1A	-2.89863
cg10754600	0	0.107685	0.00404609	0	0.0003335	8.35717e-06	2.03806	2.39317e-06	6.50111e-08	0	2.29868e-05	6.61868e-07	0	0.00699538	0.000306191	0	0.00143861	3.12569e-05	19	14177790		2.03806
cg19517476	0	0.968248	0.877005	0	0.129928	0.0278252	2.79635	1.30934e-06	3.00362e-08	0	8.05496e-05	3.14577e-06	0	0.325497	0.105344	0	0.313065	0.0763172	19	14591301	GIPC1	2.79635
cg09874289	0	0.139493	0.00704476	-2.31981	1.67463e-05	8.52062e-08	0	3.18244e-07	4.69573e-09	0	1.04579e-05	2.48299e-07	0	0.00514137	0.000195492	0	0.00155294	3.49233e-05	19	17008193	CPAMD8	-2.31981
cg24137511	0	0.994001	0.976175	0	0.00288152	0.000157688	3.80618	1.59639e-06	3.88148e-08	0	6.34679e-06	1.31578e-07	0	0.00803401	0.000374149	0	0.000218085	1.52516e-06	19	18260330	MAST3	3.80618
cg06706159	0	0.812611	0.479348	0	0.0014042	6.06884e-05	4.47867	2.93296e-07	4.21677e-09	0	1.23905e-06	1.61462e-08	0	0.0053373	0.000206495	0	0.000106921	4.17566e-07	19	18260350	MAST3	4.47867
cg07382454	0	0.921464	0.729178	0	0.0200757	0.00205774	-4.66134	6.29217e-08	5.22756e-10	0	2.17564e-05	6.18572e-07	0	0.0603985	0.00727871	0	0.557145	0.230584	19	19383976	TM6SF2	-4.66134
cg25944965	0	0.036119	0.000341031	2.73158	4.4312e-07	1.64177e-10	0	6.03336e-10	5.50726e-13	0	2.97483e-09	3.30152e-12	0	3.79281e-05	7.27932e-08	0	3.12008e-05	3.3721e-08	19	21264371	ZNF714	2.73158
cg25267072	0	0.37857	0.0635611	0	0.0185741	0.00185313	-2.14226	1.6925e-07	2.03757e-09	0	0.000125734	5.46901e-06	0	0.0119152	0.000663632	0	0.309819	0.0749389	19	23299889		-2.14226
cg16023306	0	0.0298083	0.000209182	2.0542	1.64346e-05	8.25766e-08	0	1.12761e-08	4.39878e-11	0	5.96609e-09	9.52045e-12	0	1.78991e-05	1.89097e-08	0	0.000121756	5.39282e-07	19	30106588	POP4	2.0542
cg15977798	0	0.0185753	5.74766e-05	2.70981	1.24932e-06	1.01596e-09	0	1.30239e-09	1.78936e-12	0	1.44174e-09	1.08348e-12	0	6.11599e-06	3.2145e-09	0	2.17272e-05	1.44265e-08	19	30862847	ZNF536	2.70981
cg14017942	0	0.0717954	0.00167265	0	0.000158706	2.84262e-06	2.01651	9.94686e-08	9.86875e-10	0	3.42624e-07	2.93514e-09	0	0.00294238	8.50096e-05	0	0.00153772	3.44479e-05	19	31767186	TSHZ3	2.01651
cg24324903	0	0.0121771	1.81936e-05	0	0.000127116	2.04643e-06	2.01314	1.60963e-07	1.90938e-09	0	1.90957e-06	2.81928e-08	0	0.00283246	8.02062e-05	0	0.00649418	0.000272557	19	35629275	FXYD1	2.01314
cg20232102	0	0.781026	0.422601	0	0.0230827	0.00248666	-3.76088	1.97457e-06	5.10168e-08	0	0.00102584	7.19044e-05	0	0.0275664	0.00227689	0	0.712483	0.398496	19	38747174	PPP1R14A	-3.76088
cg25383568	0	0.870482	0.600901	0	0.00127349	5.32246e-05	3.40791	2.03865e-07	2.60391e-09	0	1.79806e-06	2.60934e-08	0	0.0214457	0.00157596	0	0.00041785	4.61723e-06	19	39217721	ACTN4	3.40791
cg25806307	0	0.559897	0.16569	0	0.069338	0.0112255	-2.77327	9.05122e-07	1.85484e-08	0	0.000298816	1.57316e-05	0	0.129682	0.0233081	0	0.85111	0.623708	19	39466182	FBXO17	-2.77327
cg26801047	0	0.0241575	0.000116448	-2.91463	3.99589e-07	1.29825e-10	0	8.52897e-09	2.99346e-11	0	8.52994e-08	4.3116e-10	0	0.000168761	9.48732e-07	0	0.00020125	1.32461e-06	19	39989258	DLL3	-2.91463
cg07711067	0	0.0692722	0.0015352	0	0.000504877	1.50586e-05	2.63822	4.66029e-08	3.39902e-10	0	3.43917e-08	1.22437e-10	0	0.000408209	4.00131e-06	0	0.000626159	8.80994e-06	19	40577565	ZNF780A	2.63822
cg21117476	0	0.772389	0.408758	0	0.100098	0.0190074	-2.93236	5.45794e-07	9.53701e-09	0	0.000272855	1.40965e-05	0	0.276544	0.0796055	0	0.556975	0.230434	19	41698918	CYP2S1	-2.93236
cg03620853	0	0.941264	0.788317	0	0.20943	0.0573439	-3.53642	9.85184e-07	2.0721e-08	0	0.000154611	7.04246e-06	0	0.613451	0.33922	0	0.790292	0.512636	19	41698931	CYP2S1	-3.53642
cg19375044	-2.48099	0.000502617	8.60015e-09	0	0.0437365	0.00588903	0	1.12425e-05	4.6242e-07	0	5.68561e-05	2.04628e-06	0	0.00591908	0.000239771	0	0.00389241	0.000131788	19	45394343	TOMM40	-2.48099
cg22164781	0	0.233859	0.0214492	2.16493	3.27561e-06	5.53111e-09	0	1.21246e-05	5.08392e-07	0	0.000324085	1.74039e-05	0	0.0053898	0.00020949	0	0.0537349	0.00507738	19	45448680	APOC2	2.16493
cg23947326	0	0.211656	0.0172674	-2.16348	1.32234e-05	5.86273e-08	0	5.16582e-09	1.45545e-11	0	1.24575e-07	7.32354e-10	0	0.000876724	1.32791e-05	0	0.000919324	1.59034e-05	19	46504128	CCDC61	-2.16348
cg15766101	0	0.683899	0.286008	-2.03912	9.4708e-06	3.30099e-08	0	2.60782e-06	7.25806e-08	0	1.97585e-05	5.48055e-07	0	0.00375336	0.000123065	0	0.0103418	0.00051904	19	46519228	CCDC61	-2.03912
cg25939742	0	0.759013	0.387219	0	0.0262242	0.00294622	-4.29896	1.33785e-07	1.48311e-09	0	3.23941e-05	1.01493e-06	0	0.0539043	0.00613239	0	0.445245	0.145906	19	47746369		-4.29896
cg26923490	0	0.410909	0.0772235	0	0.162272	0.0388032	-2.71884	8.38807e-07	1.6789e-08	0	0.000104291	4.32514e-06	0	0.145974	0.0281122	0	0.638845	0.310404	19	49575475	KCNA7	-2.71884
cg17414431	0	0.61492	0.212379	-2.29056	1.18237e-06	9.14632e-10	0	0.000289626	2.58719e-05	0	0.00389143	0.000376084	0	0.0453708	0.00474563	0	0.000359772	3.58108e-06	19	49622715	PPFIA3	-2.29056
cg16206364	0	0.0217954	8.52525e-05	2.11872	1.61204e-06	1.53917e-09	0	4.85722e-09	1.32381e-11	0	1.7148e-09	1.42125e-12	0	0.000107103	4.48578e-07	0	3.11885e-05	3.30324e-08	19	50205634	CPT1C	2.11872
cg03287340	0	0.885383	0.635484	0	0.0227933	0.00244327	-3.419	3.08586e-06	9.02257e-08	0	0.000144969	6.50524e-06	0	0.313245	0.0985832	0	0.535711	0.211888	19	50651195		-3.419
cg06572160	0	0.400313	0.0725876	0	0.128955	0.0275177	-2.40259	1.00911e-06	2.13865e-08	0	2.68167e-05	8.01146e-07	0	0.0871868	0.012653	0	0.0604776	0.00600628	19	50831901	KCNC3	-2.40259
cg06512885	0	0.303548	0.0384161	0	0.390452	0.156989	-2.6339	1.17008e-06	2.59668e-08	0	5.54869e-05	1.98412e-06	0	0.269179	0.0760885	0	0.203957	0.0369307	19	50922190	SPIB	-2.6339
cg22489583	0	0.0296085	0.000206541	-2.35608	3.34625e-07	8.17908e-11	0	3.88683e-08	2.65191e-10	0	1.7691e-05	4.76743e-07	0	0.00277431	7.76159e-05	0	0.00138726	2.96737e-05	19	51814765	IGLON5	-2.35608
cg12011479	0	0.642102	0.239637	0	0.0107285	0.000894983	2.39784	2.04428e-06	5.32461e-08	0	1.8981e-05	5.21498e-07	0	0.00482848	0.000177889	0	0.00396909	0.000135665	19	51873045	CLDND2	2.39784
cg01500140	0	0.59932	0.198595	0	0.000982816	3.74673e-05	2.12309	5.61075e-11	1.17315e-14	0	4.49788e-10	1.91863e-13	0	0.000186347	1.11985e-06	0	0.00174217	4.14043e-05	19	51890586	LIM2	2.12309
cg21168622	0	0.0100084	9.99398e-06	-3.22564	1.29242e-06	1.07404e-09	-2.14044	1.72953e-08	8.20323e-11	0	2.58636e-08	8.21433e-11	0	3.41099e-05	5.86526e-08	0	3.63984e-05	4.76425e-08	19	52489831	ZNF350	-5.36608
cg02573825	0	0.0421683	0.00050025	0	6.37475e-05	7.22077e-07	-2.27083	2.32437e-09	4.35272e-12	0	1.96585e-09	1.76401e-12	0	2.91953e-05	4.44589e-08	0	5.38803e-05	1.11175e-07	19	52490058	ZNF350	-2.27083
cg04373966	0	0.0338397	0.000287798	2.09013	5.32882e-06	1.23022e-08	0	2.14619e-08	1.12799e-10	0	2.85273e-08	9.40081e-11	0	7.99077e-05	2.75158e-07	0	0.000250419	1.94582e-06	19	52676950		2.09013
cg09374437	0	0.0269025	0.000157924	2.40187	9.1196e-06	3.04659e-08	0	3.82542e-09	9.31723e-12	0	1.2622e-08	2.9137e-11	0	0.000673191	8.84984e-06	0	0.000213421	1.46509e-06	19	52769790		2.40187
cg20725941	0	0.206688	0.0163566	-2.64203	8.68229e-07	5.16194e-10	0	1.97159e-06	5.09224e-08	0	0.000103631	4.29296e-06	0	0.00127573	2.35865e-05	0	0.000287606	2.46063e-06	19	52900927	ZNF528	-2.64203
cg01566282	0	0.0664581	0.00138776	3.47753	4.5924e-06	9.64372e-09	2.45903	1.20035e-08	4.83902e-11	0	1.12795e-08	2.43813e-11	0	0.000148756	7.70326e-07	0	0.000107681	4.27417e-07	19	53794975	BIRC8	5.93657
cg15255329	0	0.0126149	1.9712e-05	2.21504	1.33592e-05	5.95632e-08	0	5.59846e-07	9.87658e-09	0	2.58997e-07	2.00808e-09	0	1.97445e-05	2.24737e-08	0	6.5746e-05	1.71757e-07	19	55021799	LAIR2	2.21504
cg10638599	0	0.0187884	5.96509e-05	-2.77972	3.37242e-08	1.6398e-12	0	2.46306e-09	4.81985e-12	0	5.57825e-08	2.35975e-10	0	2.85413e-05	4.30083e-08	0	0.000137272	6.67774e-07	19	55954621	SHISA7	-2.77972
cg27537628	0	0.976252	0.906997	0	0.0946098	0.01752	-2.45817	1.60205e-06	3.89771e-08	0	0.00208401	0.000172728	0	0.332738	0.109464	0	0.635287	0.306619	19	56159288	CCDC106	-2.45817
cg10705717	0	0.0765801	0.00192054	0	0.000855871	3.10775e-05	2.09634	2.44267e-07	3.28836e-09	0	5.83974e-08	2.51729e-10	0	0.00104066	1.73147e-05	0	0.00125152	2.54203e-05	19	56615103	ZNF787	2.09634
cg11539780	0	0.996453	0.986303	0	0.0464859	0.00641294	-3.65649	1.73877e-06	4.33335e-08	0	0.000224832	1.11141e-05	0	0.112631	0.0187171	0	0.663291	0.33767	19	57019016	ZNF471	-3.65649
cg01501009	0	0.882639	0.629001	0	0.0926546	0.0170101	-2.0952	1.66285e-06	4.09048e-08	0	0.000964432	6.6639e-05	0	0.166163	0.0345413	0	0.344425	0.0905159	19	57183268	ZNF835	-2.0952
cg11740087	0	0.18674	0.0131821	0	0.00368674	0.000218587	-2.33292	5.45683e-08	4.273e-10	0	4.84359e-08	1.96358e-10	0	0.114901	0.0193065	0	0.0276678	0.00201391	19	58513203	ZNF606	-2.33292
cg22748799	0	0.177816	0.0118475	0	0.0451187	0.00614505	-2.60958	2.27458e-06	6.09701e-08	0	0.000872156	5.87981e-05	0	0.144028	0.0275287	0	0.392407	0.11469	19	58570790	ZNF135	-2.60958
cg22920418	0	0.0478326	0.000668789	2.40773	5.27752e-06	1.20608e-08	0	7.83874e-09	2.63003e-11	0	1.32077e-08	3.111e-11	0	0.0001128	4.84653e-07	0	0.000225524	1.62231e-06	19	58902394	RPS5	2.40773
cg18408209	0	0.977132	0.910268	0	0.000940333	3.52687e-05	2.62896	9.25718e-09	3.36593e-11	0	4.49703e-08	1.7821e-10	0	0.00778121	0.000357749	0	0.00192963	4.80474e-05	2	193509		2.62896
cg04709035	0	0.0806717	0.00215165	-3.23314	1.45109e-05	6.78842e-08	-2.21583	1.91657e-07	2.40984e-09	0	7.10285e-06	1.51742e-07	0	0.0021627	5.30933e-05	0	0.00505523	0.000191764	2	468737		-5.44897
cg14174583	0	0.0509294	0.000774476	2.17176	1.38021e-05	6.28711e-08	0	4.09572e-09	1.02748e-11	0	6.77114e-09	1.14186e-11	0	0.000369768	3.39942e-06	0	0.000756444	1.17115e-05	2	1051469	SNTG2	2.17176
cg02115559	0	0.0851338	0.0024173	2.22406	6.62247e-07	3.36647e-10	0	1.1115e-08	4.31628e-11	0	2.1789e-05	6.1974e-07	0	0.000408555	4.00561e-06	0	3.403e-05	4.10339e-08	2	3063211		2.22406
cg27420005	0	0.00366356	9.14974e-07	-2.07631	4.76361e-06	1.02547e-08	0	5.30463e-10	4.29104e-13	0	1.83878e-09	1.58155e-12	0	3.50858e-05	6.23791e-08	0	2.36911e-05	1.75194e-08	2	3197996	TSSC1	-2.07631
cg21273746	0	0.0464121	0.000618174	0	2.7276e-05	1.92319e-07	2.01158	2.75924e-08	1.63132e-10	0	1.07485e-08	2.26634e-11	0	0.000190852	1.16057e-06	0	0.000323414	2.98501e-06	2	3291186	TSSC1	2.01158
cg08432727	0	0.881281	0.625757	0	0.0215025	0.00225636	-2.32401	9.14335e-07	1.8814e-08	0	0.00177952	0.000142183	0	0.513661	0.240912	0	0.551051	0.225147	2	5831722	SOX11	-2.32401
cg23668184	0	0.947079	0.80537	0	0.096845	0.0181227	-4.35578	1.15421e-06	2.54895e-08	0	0.0017678	0.000140954	0	0.431357	0.174216	0	0.617631	0.288132	2	5836713	SOX11	-4.35578
cg01028142	0	0.0500966	0.000748703	-4.6993	2.78039e-10	1.22903e-15	-3.60627	2.37549e-18	5.25025e-24	0	1.77632e-16	3.92597e-22	-2.05585	1.3048e-09	2.88383e-15	-2.64696	5.58009e-14	1.2333e-19	2	7004578	CMPK2	-13.0084
cg24935042	0	0.992628	0.970435	0	0.182991	0.0465327	-2.61623	1.73454e-06	4.31858e-08	0	0.00044876	2.60159e-05	0	0.175129	0.0375889	0	0.532599	0.209335	2	7006627	CMPK2	-2.61623
cg10549986	0	0.803424	0.463194	0	0.00146581	6.42884e-05	-3.47905	2.54747e-07	3.4884e-09	0	3.11956e-05	9.69679e-07	0	0.0155046	0.000981218	0	0.000955217	1.68072e-05	2	7018153	RSAD2	-3.47905
cg19745930	0	0.0665847	0.00139556	2.62185	7.39327e-06	2.07196e-08	0	4.69795e-07	7.82484e-09	0	8.11512e-07	9.24233e-09	0	0.00162934	3.45349e-05	0	6.91694e-05	1.87427e-07	2	8144208		2.62185
cg04592413	0	0.949898	0.814646	0	0.000471488	1.36522e-05	-2.49418	5.39497e-07	9.38784e-09	0	1.11706e-05	2.6938e-07	0	0.0477701	0.00511853	0	0.00746283	0.000330798	2	8379999		-2.49418
cg00538370	0	0.223661	0.0195324	-2.14628	9.27924e-06	3.18733e-08	0	1.06786e-05	4.33549e-07	0	3.38402e-05	1.07156e-06	0	0.00403198	0.000136353	0	6.01966e-05	1.41959e-07	2	8823090	ID2	-2.14628
ch.2.240376F	0	0.00458609	1.69868e-06	-2.65918	1.1706e-06	8.56823e-10	0	3.87921e-10	2.66643e-13	0	3.31739e-09	4.04727e-12	0	1.34096e-05	1.20032e-08	0	4.1825e-05	6.54229e-08	2	8920135	KIDINS220	-2.65918
ch.2.246819F	0	0.00734382	4.3063e-06	-2.29773	3.76286e-06	6.80058e-09	0	5.39748e-10	4.42579e-13	0	1.68186e-08	4.44579e-11	0	1.9193e-05	2.12948e-08	0	0.000802702	1.28836e-05	2	9188970		-2.29773
ch.2.252555R	0	0.0754326	0.00186025	-3.34731	1.53355e-06	1.41677e-09	0	3.67627e-07	5.64628e-09	0	4.77193e-07	4.55828e-09	0	0.000161943	8.87288e-07	0	0.000335808	3.19515e-06	2	9381833	ASAP2	-3.34731
cg14755414	0	0.0715916	0.00166141	3.40604	7.97016e-06	2.39394e-08	2.56689	3.85254e-09	9.40655e-12	0	2.42822e-07	1.84162e-09	0	0.000276055	2.12142e-06	0	0.000192945	1.23169e-06	2	9531144	ASAP2	5.97294
cg14930864	0	0.00265635	2.98359e-07	3.40542	8.17855e-07	4.59131e-10	2.84426	1.02756e-12	3.05347e-17	0	4.70717e-12	2.08073e-16	0	1.24162e-05	1.03456e-08	0	3.403e-05	4.11194e-08	2	9759203	YWHAQ	6.24968
cg11796910	0	0.0170541	4.51906e-05	0	3.74363e-05	3.19462e-07	2.4674	5.33354e-09	1.5348e-11	0	2.65719e-09	2.7485e-12	0	2.81348e-05	4.14759e-08	0	6.8962e-05	1.86061e-07	2	11475299	ROCK2	2.4674
ch.2.346154R	0	0.0363394	0.000348185	-2.17346	1.41036e-05	6.49923e-08	0	5.77612e-07	1.02947e-08	0	1.90561e-05	5.24024e-07	0	0.00621874	0.000258198	0	0.000214585	1.47767e-06	2	12111086		-2.17346
cg11724472	0	0.0743851	0.00181008	2.25705	1.8308e-06	1.96859e-09	0	3.02812e-07	4.40697e-09	0	2.71178e-06	4.44478e-08	0	0.000817824	1.19478e-05	0	3.03351e-05	3.13329e-08	2	12249222		2.25705
cg04699104	0	0.00700092	3.70879e-06	-2.62292	2.36079e-07	3.60026e-11	0	2.88831e-07	4.13024e-09	0	1.42385e-06	1.93129e-08	0	8.24515e-05	2.91594e-07	0	0.000224909	1.61273e-06	2	12858912	TRIB2	-2.62292
cg20720059	0	0.653199	0.25097	0	0.0499387	0.0070778	-3.00761	2.05357e-06	5.35345e-08	0	0.000659342	4.16544e-05	0	0.0741181	0.00990763	0	0.687388	0.367016	2	14772731	FAM84A	-3.00761
cg05602862	0	0.943925	0.795988	0	0.0950829	0.0176482	-4.00577	5.74408e-07	1.02185e-08	0	0.000245817	1.24138e-05	0	0.322839	0.103824	0	0.644561	0.316667	2	14775046	FAM84A	-4.00577
cg13734338	0	0.0194736	6.69702e-05	2.24051	1.78649e-05	9.46113e-08	0	3.09395e-09	6.76978e-12	0	2.46647e-08	7.66456e-11	0	0.000124497	5.65453e-07	0	2.1572e-05	1.40719e-08	2	20144847	WDR35	2.24051
cg01703736	0	0.0978711	0.00329892	2.80633	2.29973e-06	2.86162e-09	0	4.81801e-09	1.30552e-11	0	1.09193e-08	2.32647e-11	0	4.89448e-05	1.1272e-07	0	5.43606e-05	1.1395e-07	2	20649480		2.80633
cg24921022	0	0.0579568	0.00101515	2.13458	3.10752e-06	5.12405e-09	0	6.12486e-08	5.01411e-10	0	4.40105e-07	4.09608e-09	0	0.00167815	3.61555e-05	0	0.000125151	5.66763e-07	2	24426374	ITSN2	2.13458
cg02295389	0	0.019055	6.28018e-05	2.83731	1.46183e-06	1.31175e-09	2.13008	3.10462e-10	1.8063e-13	0	1.18357e-08	2.60943e-11	0	0.000273316	2.08648e-06	0	0.000271404	2.22485e-06	2	26037233	ASXL2	4.96739
cg20955492	0	0.1285	0.00588465	2.1537	4.35053e-06	8.86057e-09	0	4.80624e-10	3.76886e-13	0	1.22079e-08	2.76723e-11	0	0.000326767	2.80362e-06	0	0.000135167	6.42561e-07	2	27199491	MAPRE3	2.1537
cg17961943	0	0.0304051	0.000219274	2.05563	1.29077e-05	5.6467e-08	0	3.61946e-09	8.64761e-12	0	1.32826e-08	3.1395e-11	0	2.72463e-05	3.89082e-08	0	0.0007955	1.26766e-05	2	28857916	PLB1	2.05563
cg24721179	0	0.681836	0.283662	2.18462	1.80495e-05	9.63808e-08	0	0.000915584	0.000106335	0	0.0137375	0.0018548	0	0.0408273	0.00406343	0	0.00215628	5.66044e-05	2	30568530		2.18462
cg00243922	0	0.1721	0.0110589	-2.07089	2.27138e-06	2.79121e-09	0	1.09509e-06	2.38138e-08	0	4.22673e-06	7.80601e-08	0	0.000379801	3.56085e-06	0	0.00037754	3.88886e-06	2	32502781	YIPF4	-2.07089
cg00237586	0	0.0103709	1.13011e-05	2.57031	4.74379e-07	1.97111e-10	0	2.67702e-10	1.38279e-13	0	2.93922e-09	3.24809e-12	0	4.80591e-05	1.10207e-07	0	0.000137202	6.67068e-07	2	33107130	LOC285045	2.57031
cg18480233	0	0.0137248	2.63302e-05	-2.24566	2.42909e-07	4.72447e-11	0	1.20872e-10	3.9071e-14	0	8.1355e-09	1.51269e-11	0	0.000115908	5.04925e-07	0	1.83615e-05	1.02673e-08	2	36584699	CRIM1	-2.24566
cg27060380	0	0.022848	9.57498e-05	2.5385	8.20161e-06	2.52384e-08	0	5.25352e-09	1.49901e-11	0	7.19672e-09	1.24649e-11	0	0.000182507	1.08153e-06	0	4.43715e-05	7.38968e-08	2	36721423	CRIM1	2.5385
cg10246038	0	0.040253	0.000447009	2.48711	5.42724e-06	1.26491e-08	0	3.10504e-09	6.82149e-12	0	2.24568e-07	1.64981e-09	0	0.000246091	1.75083e-06	0	0.000135973	6.50099e-07	2	38244725	FAM82A1	2.48711
cg05697101	0	0.154932	0.00882536	-2.38992	1.13481e-05	4.52694e-08	0	0.00043501	4.25431e-05	0	0.0188467	0.00278206	0	0.0221568	0.00165383	0	0.00807958	0.000368199	2	38829104	HNRPLL	-2.38992
cg24064325	0	0.219397	0.0186854	2.09412	1.09165e-05	4.19198e-08	0	3.17358e-08	1.9808e-10	0	9.5406e-07	1.149e-08	0	0.00102753	1.69713e-05	0	8.89875e-05	3.0031e-07	2	39727427		2.09412
cg03322446	0	0.068886	0.00151321	2.71004	6.69884e-06	1.73966e-08	0	1.7944e-08	8.62589e-11	0	6.64181e-08	3.02545e-10	0	0.000247279	1.76912e-06	0	7.44241e-05	2.16655e-07	2	43327014		2.71004
cg08781755	0	0.156915	0.00906179	0	0.00014304	2.42513e-06	2.09611	3.14366e-07	4.62044e-09	0	1.36555e-06	1.8323e-08	0	0.00178621	3.98336e-05	0	0.000457359	5.36454e-06	2	44172074	LRPPRC	2.09611
cg02155398	0	0.9672	0.873165	0	0.0678987	0.0108975	-4.35494	4.54084e-07	7.48388e-09	0	0.000116459	4.96671e-06	0	0.072115	0.0094953	0	0.73305	0.426135	2	45160490		-4.35494
cg08696165	0	0.0135913	2.53928e-05	-3.57447	7.38144e-09	1.30514e-13	-2.34465	3.86388e-11	6.17782e-15	0	1.55537e-11	1.37505e-15	0	4.30092e-07	4.2776e-11	0	3.74485e-05	5.1493e-08	2	45172169	SIX3	-5.91912
cg01266264	0	0.0596192	0.00107563	0	3.94063e-05	3.46202e-07	2.49585	1.17203e-07	1.22577e-09	0	2.4026e-08	7.37052e-11	0	0.000140105	6.91291e-07	0	0.000236409	1.76398e-06	2	45538072		2.49585
cg12598524	0	0.358446	0.0561159	0	0.000681351	2.2819e-05	-2.15729	4.15056e-08	2.89912e-10	0	5.14541e-06	1.00462e-07	0	0.0425837	0.00432967	0	0.0056397	0.000223323	2	46088325	PRKCE	-2.15729
cg19376844	0	0.119601	0.00505329	-2.83361	3.09794e-06	5.07699e-09	0	9.82015e-06	3.90329e-07	0	0.000767579	5.02227e-05	0	0.000254702	1.86276e-06	0	0.000132307	6.21648e-07	2	48543191	FOXN2	-2.83361
cg26149131	0	0.497527	0.123019	-2.26455	1.19145e-06	9.32189e-10	0	7.77171e-08	7.05281e-10	0	1.06524e-06	1.32834e-08	0	0.000325879	2.7861e-06	0	0.000587454	7.94134e-06	2	54343179	ACYP2	-2.26455
cg02794358	0	0.0341653	0.000294822	0	2.88165e-05	2.08902e-07	-2.2612	2.58122e-09	5.1915e-12	0	2.34635e-07	1.74659e-09	0	0.000544343	6.39543e-06	0	0.0012007	2.38909e-05	2	54816818	SPTBN1	-2.2612
cg20254293	0	0.0542243	0.000882179	2.40888	6.04982e-06	1.50024e-08	0	5.15073e-07	8.82261e-09	0	4.00568e-05	1.32177e-06	0	0.00153927	3.15982e-05	0	0.00198676	5.02165e-05	2	54947518		2.40888
cg10805352	0	0.47465	0.109677	0	0.00220043	0.000110325	-3.69179	7.41205e-08	6.59864e-10	0	7.26541e-05	2.76885e-06	0	0.00388732	0.000129514	0	0.122254	0.0167568	2	56411583	CCDC85A	-3.69179
cg00869533	0	0.0299958	0.000212545	2.89102	1.05984e-05	3.98572e-08	2.22404	3.27294e-09	7.42908e-12	0	2.20784e-09	2.13046e-12	0	2.35425e-05	3.14503e-08	0	5.14423e-05	1.0119e-07	2	58386677	VRK2	5.11506
cg26836809	0	0.0461551	0.000609923	2.64919	8.4025e-06	2.63708e-08	0	2.88128e-07	4.11636e-09	0	5.6504e-07	5.69969e-09	0	0.00118696	2.12285e-05	0	0.000135973	6.50215e-07	2	58469051	FANCL	2.64919
cg07082201	0	0.154475	0.00877885	-2.12465	3.72033e-06	6.67674e-09	0	1.14466e-08	4.52344e-11	0	8.98658e-06	2.04081e-07	0	0.0164256	0.00106645	0	0.00315076	9.74573e-05	2	58654846		-2.12465
cg17913877	-2.15282	0.00142578	7.24783e-08	0	4.47704e-05	4.22617e-07	0	1.46325e-07	1.66863e-09	0	2.00773e-08	5.75951e-11	0	5.68486e-06	2.58829e-09	0	0.000625228	8.78588e-06	2	60602483		-2.15282
cg04305912	0	0.00359403	8.89666e-07	2.61742	9.90492e-06	3.56833e-08	2.09888	7.04655e-10	7.02392e-13	0	5.18697e-10	2.37644e-13	0	3.05231e-05	4.7965e-08	0	1.26075e-05	4.99291e-09	2	60685678	BCL11A	4.7163
cg03874092	0	0.0116435	1.57989e-05	-3.13383	7.28357e-07	3.89571e-10	0	3.39797e-08	2.19145e-10	0	1.98912e-07	1.39363e-09	0	4.08098e-05	8.27104e-08	0	0.000126834	5.82926e-07	2	60780415	BCL11A	-3.13383
cg03754165	0	0.0467856	0.00063031	-3.54425	1.39172e-06	1.20167e-09	-2.1063	3.2862e-07	4.89822e-09	0	2.37641e-07	1.78052e-09	0	3.28002e-05	5.47332e-08	0	0.00209221	5.41766e-05	2	60780427	BCL11A	-5.65055
cg05977276	0	0.200497	0.0153541	0	0.000141	2.37618e-06	2.07254	1.25395e-07	1.34889e-09	0	4.7729e-07	4.56031e-09	0	0.00201357	4.77298e-05	0	0.00138401	2.9559e-05	2	62970229	EHBP1	2.07254
cg07263509	0	0.0187395	5.87434e-05	2.69236	1.90904e-06	2.10777e-09	0	7.51397e-10	7.94574e-13	0	9.83811e-10	6.19702e-13	0	2.38084e-05	3.19463e-08	0	3.94672e-06	5.58268e-10	2	63665072	C2orf86	2.69236
cg14150252	0	0.113264	0.00452938	0	4.4028e-05	4.10646e-07	-2.24259	2.71698e-10	1.45257e-13	0	8.1355e-09	1.51172e-11	0	6.32315e-05	1.80592e-07	0	0.000399298	4.27933e-06	2	64069583	UGP2	-2.24259
cg19915305	0	0.448919	0.0959597	0	3.34657e-05	2.67885e-07	-2.63074	7.84056e-10	8.52377e-13	0	9.7015e-10	6.00376e-13	0	0.000283928	2.20263e-06	0	0.000592633	8.063e-06	2	64069682	UGP2	-2.63074
cg05010058	0	0.545657	0.155177	0	0.0300324	0.00353231	-2.19868	4.47381e-07	7.33908e-09	0	0.000156845	7.1768e-06	0	0.0594426	0.00710732	0	0.0481823	0.00436806	2	65284262	CEP68	-2.19868
cg01406988	0	0.00417532	1.10738e-06	-3.66462	5.21253e-08	2.99535e-12	-2.80938	3.5269e-13	5.37507e-18	0	1.58889e-13	1.75586e-18	0	1.31153e-07	8.22215e-12	0	7.18807e-07	4.52405e-11	2	66662810	MEIS1	-6.47399
cg13895765	0	0.877161	0.615905	0	0.142293	0.0318726	-3.29095	1.38478e-06	3.23169e-08	0	0.00198729	0.000162918	0	0.588814	0.31327	0	0.707328	0.391822	2	66803345		-3.29095
cg09423085	0	0.0286381	0.000189949	-2.01085	4.90215e-06	1.0704e-08	0	2.15085e-06	5.68217e-08	0	6.59169e-05	2.45222e-06	0	0.000136017	6.56556e-07	0	0.000382274	3.98436e-06	2	68478351	PPP3R1	-2.01085
cg16761097	0	0.0685706	0.00150053	0	6.49088e-05	7.44126e-07	2.04072	2.35312e-10	1.08697e-13	0	4.87588e-07	4.68564e-09	0	0.019541	0.00137742	0	0.0109851	0.000564633	2	68897545		2.04072
cg15979937	0	0.011618	1.54651e-05	0	4.64267e-05	4.4564e-07	2.13923	8.92228e-12	6.58941e-16	0	4.22132e-10	1.70461e-13	0	3.9585e-05	7.89157e-08	0	0.000107237	4.21076e-07	2	69336567	ANTXR1	2.13923
cg23271234	0	0.0408976	0.000465004	-3.11991	1.11741e-05	4.38487e-08	-2.06226	3.21052e-07	4.74425e-09	0	3.06709e-06	5.20274e-08	0	0.0007111	9.64368e-06	0	0.00178189	4.27876e-05	2	71126275	VAX2	-5.18218
cg17170868	0	0.0185753	5.74904e-05	2.2885	8.06151e-06	2.43851e-08	0	3.00484e-09	6.45566e-12	0	6.48262e-08	2.92858e-10	0	9.44468e-05	3.63143e-07	0	0.000158741	8.90158e-07	2	74287435	TET3	2.2885
cg15574240	0	0.119891	0.00507412	2.82158	9.75609e-06	3.46943e-08	0	6.8863e-06	2.49379e-07	0	1.74818e-05	4.69951e-07	0	0.00262433	7.12093e-05	0	0.000322323	2.9664e-06	2	79269568		2.82158
cg03270881	0	0.176171	0.0116136	0	0.00136487	5.84256e-05	-2.20582	1.25802e-09	1.67183e-12	0	7.92372e-08	3.88084e-10	0	0.00950449	0.000476324	0	0.0322068	0.00249175	2	85131951	TMSB10	-2.20582
cg19004538	0	0.0162753	4.04204e-05	2.24161	4.33976e-06	8.8147e-09	0	4.15899e-11	7.35367e-15	0	5.85047e-11	7.71696e-15	0	3.19948e-06	9.54639e-10	0	1.72818e-05	9.08499e-09	2	85269006	KCMF1	2.24161
cg24924563	0	0.0462086	0.000611753	-2.28987	1.46027e-06	1.30567e-09	0	3.7106e-10	2.47673e-13	0	1.18538e-10	2.69849e-14	0	9.42265e-07	1.47862e-10	0	4.31614e-05	6.97753e-08	2	85555614	TGOLN2	-2.28987
cg10628126	0	0.317974	0.0428103	2.75635	1.64034e-05	8.23697e-08	2.2783	8.85682e-10	1.02378e-12	0	1.35434e-07	8.2586e-10	0	0.000320376	2.70602e-06	0	0.000600656	8.23748e-06	2	85921283	GNLY	5.03465
cg18310515	0	0.91451	0.70948	0	0.0370463	0.00469517	2.17081	4.31887e-08	3.0555e-10	0	2.736e-07	2.17028e-09	0	0.0285019	0.00239271	0	0.0139876	0.000786819	2	85921529	GNLY	2.17081
cg25939861	0	0.576663	0.1794	0	0.0794947	0.0136066	2.02176	1.48226e-07	1.7042e-09	0	2.41243e-06	3.84483e-08	0	0.372198	0.133394	0	0.379015	0.107572	2	87020937	CD8A	2.02176
cg13491584	0	0.0886446	0.00262299	-2.76483	1.18237e-06	8.87361e-10	0	1.28666e-09	1.7489e-12	0	2.91148e-08	9.68111e-11	0	3.11601e-05	5.02745e-08	0	0.00014263	7.17882e-07	2	88752836	FOXI3	-2.76483
cg25944168	0	0.0473324	0.000650065	0	0.000798739	2.8283e-05	2.36375	2.46306e-09	4.82592e-12	0	6.18133e-08	2.73646e-10	0	0.00320779	9.74702e-05	0	0.00850857	0.000395497	2	88862221	EIF2AK3	2.36375
ch.2.2007613R	0	0.0116949	1.61031e-05	-2.53402	1.37511e-05	6.23043e-08	0	3.31231e-07	4.95178e-09	0	6.47326e-07	6.82303e-09	0	0.000212653	1.38642e-06	0	8.7818e-05	2.92498e-07	2	96939558	CIAO1	-2.53402
cg14187813	0	0.0592203	0.00106163	0	5.29795e-05	5.45892e-07	2.01597	4.30311e-07	6.95511e-09	0	1.44579e-06	1.9668e-08	0	0.000219091	1.44882e-06	0	0.00113119	2.18721e-05	2	97651611	FAM178B	2.01597
cg07211894	0	0.634331	0.231387	-2.50182	7.89135e-06	2.36329e-08	0	0.000212774	1.76844e-05	0	0.00241122	0.000206758	0	0.035882	0.003362	0	0.0164248	0.000979746	2	98261992	COX5B	-2.50182
cg05999729	0	0.114642	0.00464105	3.00851	2.53967e-06	3.41172e-09	2.20164	1.5295e-09	2.31899e-12	0	3.13363e-09	3.69667e-12	0	3.74439e-05	6.99302e-08	0	3.22636e-05	3.74394e-08	2	98369433		5.21016
cg03310038	0	0.0505168	0.000762286	2.86244	4.27663e-06	8.60142e-09	0	1.23494e-07	1.32104e-09	0	1.38089e-06	1.8599e-08	0	0.000882547	1.34298e-05	0	5.63162e-05	1.26773e-07	2	98852704	VWA3B	2.86244
cg05322822	0	0.0676677	0.00145217	2.52365	4.37625e-07	1.54279e-10	0	9.07021e-09	3.2722e-11	0	9.04735e-09	1.75367e-11	0	1.96343e-05	2.22432e-08	0	3.11885e-05	3.33917e-08	2	99060584	INPP4A	2.52365
cg18267330	0	0.0174615	4.69676e-05	2.72987	4.78578e-07	2.00971e-10	0	4.05606e-10	2.88855e-13	0	2.30042e-10	6.50794e-14	0	8.82885e-06	5.90731e-09	0	3.12008e-05	3.36702e-08	2	99095277	INPP4A	2.72987
cg22079195	0	0.00121359	5.90093e-08	-2.20134	3.82471e-08	1.94425e-12	0	1.57307e-09	2.42329e-12	0	2.54125e-10	7.78325e-14	0	2.67634e-07	2.12349e-11	0	3.96435e-06	5.82763e-10	2	100799756		-2.20134
cg14372394	0	0.0177807	4.96668e-05	-2.123	3.28604e-08	1.45255e-12	0	8.30576e-08	7.72372e-10	0	2.51971e-05	7.43407e-07	0	0.000763457	1.07265e-05	0	0.000341942	3.29961e-06	2	101033546	CHST10	-2.123
cg05352754	0	0.046152	0.000609779	2.35597	1.18692e-05	4.86381e-08	0	4.31434e-06	1.3794e-07	0	2.46528e-06	3.9465e-08	0	0.0019331	4.49551e-05	0	0.000598365	8.19151e-06	2	101034825	CHST10	2.35597
cg23403117	0	0.0815624	0.00220575	2.89961	1.64634e-05	8.28809e-08	2.07713	6.07699e-08	4.9588e-10	0	4.57921e-08	1.82884e-10	0	0.000187379	1.13019e-06	0	0.00171945	4.05985e-05	2	101175553		4.97674
cg20931223	0	0.0250596	0.000128166	2.38567	7.03631e-06	1.9035e-08	0	7.35376e-08	6.52724e-10	0	8.20697e-08	4.10119e-10	0	0.00031272	2.58907e-06	0	0.00038903	4.1048e-06	2	101615006		2.38567
cg03224621	0	0.0201108	7.16286e-05	-2.353	7.40151e-06	2.08033e-08	0	2.13433e-07	2.76243e-09	0	3.32754e-07	2.8197e-09	0	4.79942e-05	1.09083e-07	0	0.000141769	7.10643e-07	2	102699286		-2.353
cg24983383	0	0.0227362	9.37682e-05	2.87987	4.83076e-07	2.06063e-10	2.16541	4.91723e-11	9.34642e-15	0	1.458e-10	3.5769e-14	0	1.91535e-06	4.07025e-10	0	2.60637e-06	2.64984e-10	2	102992423	IL18R1	5.04528
cg07548995	0	0.0759201	0.00189216	2.2155	3.17048e-06	5.29232e-09	0	7.51863e-07	1.45503e-08	0	1.86077e-06	2.72461e-08	0	0.00022492	1.51172e-06	0	2.1572e-05	1.39072e-08	2	105652155		2.2155
ch.2.2207852R	0	0.137829	0.00685744	-2.88535	8.44868e-06	2.66278e-08	-2.0433	3.02933e-08	1.86204e-10	0	1.76488e-07	1.18776e-09	0	0.000265057	1.98066e-06	0	0.000120094	5.27671e-07	2	105686129	MRPS9	-4.92865
cg18856091	0	0.134269	0.00647791	3.21009	4.1305e-06	8.14317e-09	2.09243	1.18131e-07	1.24044e-09	0	8.26207e-08	4.13912e-10	0	0.000238154	1.65752e-06	0	0.000107237	4.21881e-07	2	105956343	C2orf49	5.30252
cg19963544	0	0.0128964	2.07089e-05	2.40713	4.80202e-06	1.03692e-08	0	9.3344e-10	1.09549e-12	0	1.73124e-09	1.45401e-12	0	1.73544e-05	1.78104e-08	0	3.22636e-05	3.71506e-08	2	106483650	NCK2	2.40713
cg06906472	0	0.786758	0.432984	0	0.0989122	0.0186807	-6.10444	2.18921e-07	2.85183e-09	0	6.78052e-05	2.5421e-06	0	0.105711	0.0170073	0	0.460555	0.155895	2	107502801	ST6GAL2	-6.10444
cg26001902	0	0.9517	0.820676	0	0.05149	0.00739029	-2.28092	2.52229e-06	6.94776e-08	0	0.000449305	2.60535e-05	0	0.0373279	0.00356009	0	0.697653	0.37941	2	108602979	SLC5A7	-2.28092
cg26001287	0	0.132524	0.00628646	-2.63357	4.96995e-06	1.09625e-08	0	2.61073e-07	3.60751e-09	0	1.05538e-05	2.51055e-07	0	0.000401507	3.88859e-06	0	0.0063307	0.000262672	2	111877753	BCL2L11	-2.63357
cg20063462	0	0.0305797	0.000222381	-2.26516	9.27275e-07	5.98436e-10	0	1.3281e-07	1.46556e-09	0	6.96953e-08	3.24252e-10	0	8.24007e-05	2.91028e-07	0	0.00185191	4.53222e-05	2	112812621	TMEM87B	-2.26516
cg11931949	0	0.143946	0.00755953	-2.70485	3.34625e-07	8.11282e-11	0	1.21014e-07	1.28355e-09	0	1.15573e-07	6.5812e-10	0	0.000102534	4.1335e-07	0	0.000127776	5.90604e-07	2	112814041	TMEM87B	-2.70485
cg08001014	0	0.0498796	0.000743017	2.5842	6.5245e-06	1.67275e-08	0	5.70594e-08	4.54631e-10	0	4.77193e-07	4.55832e-09	0	0.000155448	8.31776e-07	0	0.000337724	3.22457e-06	2	115207893	DPP10	2.5842
cg01718116	0	0.944023	0.796178	0	0.0986561	0.0186136	-3.49467	1.18731e-06	2.64752e-08	0	0.000280919	1.45925e-05	0	0.108503	0.0177034	0	0.789899	0.511879	2	115919829	DPP10	-3.49467
cg13832669	0	0.0248678	0.000125534	-2.81268	7.54635e-06	2.17748e-08	0	6.13854e-08	5.03471e-10	0	8.76192e-07	1.02598e-08	0	0.000591959	7.27041e-06	0	0.00485341	0.000181198	2	119609429		-2.81268
cg07176264	0	0.675809	0.276928	0	0.256396	0.0790138	-3.96985	3.2173e-07	4.75713e-09	0	0.000172419	8.05863e-06	0	0.158989	0.0321921	0	0.867342	0.65603	2	120281999	SCTR	-3.96985
cg12731681	0	0.124413	0.00548712	2.49891	4.02204e-06	7.67156e-09	0	5.16582e-09	1.45092e-11	0	9.42053e-09	1.87389e-11	0	5.23754e-05	1.25251e-07	0	0.000267372	2.16756e-06	2	129047760	HS6ST1	2.49891
cg05477165	0	0.981391	0.926035	0	0.188559	0.048678	-2.18537	1.85028e-06	4.6918e-08	0	0.000874167	5.89614e-05	0	0.599696	0.324436	0	0.557141	0.230562	2	129074982	HS6ST1	-2.18537
cg11508528	0	0.0497403	0.000737332	2.46636	4.12858e-06	8.0664e-09	0	8.30436e-09	2.86483e-11	0	1.31575e-08	3.08543e-11	0	7.44931e-05	2.40543e-07	0	0.00015316	8.36799e-07	2	129253463		2.46636
cg14453187	0	0.671901	0.272134	0	0.127471	0.0270559	-2.86483	3.26648e-06	9.69578e-08	0	0.000391932	2.19799e-05	0	0.563767	0.287861	0	0.354221	0.0951767	2	129492760		-2.86483
cg10010257	0	0.288542	0.0342486	-2.71785	5.32122e-07	2.37183e-10	0	4.06715e-06	1.2814e-07	0	2.80657e-05	8.47951e-07	0	0.000275962	2.11892e-06	0	0.000109928	4.41642e-07	2	130737223	RAB6C	-2.71785
cg18877558	0	0.0577202	0.00100616	0	0.000280104	6.52228e-06	2.08596	8.78967e-07	1.78667e-08	0	2.37722e-06	3.76611e-08	0	0.000759515	1.06408e-05	0	0.000636755	9.06222e-06	2	130878313	POTEF	2.08596
cg19102768	0	0.0360652	0.000337732	-2.14673	8.1837e-07	4.61229e-10	0	2.974e-08	1.81614e-10	0	1.05686e-09	6.86737e-13	0	5.2657e-05	1.28019e-07	0	1.46587e-05	6.25287e-09	2	131966845		-2.14673
cg22866015	0	0.536009	0.148353	0	0.00127216	5.31503e-05	-2.77859	2.77324e-08	1.64451e-10	0	1.08571e-05	2.59855e-07	0	0.00236586	6.08912e-05	0	0.284093	0.0643592	2	133174136	GPR39	-2.77859
cg14356440	0	0.0975406	0.00327727	-2.23944	2.91998e-06	4.51319e-09	0	8.64769e-09	3.05998e-11	0	4.15397e-09	5.65549e-12	0	4.59244e-06	1.85747e-09	0	2.43327e-05	1.87153e-08	2	135050894	MGAT5	-2.23944
cg20459655	0	0.213822	0.0176865	-2.61433	1.26928e-06	1.04639e-09	0	3.75601e-05	2.07586e-06	0	1.82644e-05	4.97118e-07	0	0.000347166	3.09221e-06	0	0.000271404	2.22467e-06	2	135675569	CCNT2	-2.61433
cg02367708	0	0.030522	0.000221468	-2.16401	7.10063e-06	1.9405e-08	0	2.17997e-08	1.1528e-10	0	2.54235e-06	4.09234e-08	0	0.000214417	1.40606e-06	0	0.00113708	2.20578e-05	2	136873789	CXCR4	-2.16401
cg21338523	0	0.0610644	0.00114003	2.15153	1.12647e-05	4.4466e-08	0	8.23005e-07	1.63484e-08	0	1.36289e-06	1.82709e-08	0	0.000377572	3.51659e-06	0	0.000562715	7.45226e-06	2	144105257	ARHGAP15	2.15153
cg25754755	0	0.00481984	1.90683e-06	-2.28846	4.80436e-06	1.03849e-08	0	1.97479e-09	3.43497e-12	0	2.01914e-08	5.79698e-11	0	3.75825e-05	7.07704e-08	0	5.07116e-05	9.88954e-08	2	145089003	GTDC1	-2.28846
cg12510267	0	0.121916	0.00527059	2.08052	1.04647e-06	7.21911e-10	0	8.17511e-10	9.12455e-13	0	1.62278e-09	1.29119e-12	0	1.44441e-05	1.33123e-08	0	0.000128397	5.9537e-07	2	145218137	ZEB2	2.08052
cg20177310	0	0.0109865	1.34018e-05	-2.58578	1.8852e-07	2.37497e-11	0	1.18257e-09	1.53424e-12	0	1.80795e-08	4.97089e-11	0	1.15442e-05	9.33838e-09	0	3.9317e-05	5.73438e-08	2	145275868	ZEB2	-2.58578
cg16959572	0	0.0345936	0.000303308	2.16156	2.33019e-06	2.93043e-09	0	4.46775e-10	3.31784e-13	0	5.6369e-09	8.72097e-12	0	1.73166e-05	1.75672e-08	0	2.364e-05	1.73539e-08	2	148440378		2.16156
cg23727674	0	0.0206055	7.56535e-05	-2.58371	1.71761e-05	8.8224e-08	0	1.26505e-07	1.36667e-09	0	0.000111802	4.72236e-06	0	0.0205723	0.00148254	0	0.00118968	2.35148e-05	2	148602993	ACVR2A	-2.58371
cg23731668	0	0.0396755	0.000434503	0	4.77326e-05	4.65033e-07	2.1032	3.2047e-08	2.01085e-10	0	1.74624e-07	1.16923e-09	0	0.0012128	2.18951e-05	0	0.000227069	1.6431e-06	2	149410331	EPC2	2.1032
cg16634245	0	0.0480667	0.00067481	2.75384	5.32122e-07	2.39845e-10	0	3.62845e-06	1.11223e-07	0	3.20174e-06	5.49696e-08	0	0.00095081	1.50317e-05	0	0.000292497	2.53429e-06	2	149831082	KIF5C	2.75384
cg21502663	0	0.0736904	0.00176776	2.53897	1.00119e-05	3.6312e-08	0	4.76894e-06	1.56227e-07	0	2.55802e-06	4.12322e-08	0	0.000679106	8.95463e-06	0	0.000390202	4.12599e-06	2	150176762		2.53897
cg03603035	0	0.0319955	0.000247058	2.58654	1.72859e-05	8.92131e-08	0	4.23035e-07	6.81134e-09	0	3.17247e-07	2.64061e-09	0	0.000798245	1.15064e-05	0	0.000279805	2.35184e-06	2	150183514		2.58654
cg24691911	0	0.0147354	3.18241e-05	2.62285	1.04647e-06	7.12201e-10	0	7.54913e-09	2.47937e-11	0	6.13395e-08	2.70735e-10	0	3.75546e-05	7.04689e-08	0	4.87457e-05	9.13038e-08	2	150991316		2.62285
cg11996143	0	0.0104519	1.16066e-05	-2.5237	3.32735e-07	7.76475e-11	0	5.63975e-09	1.65408e-11	0	6.05552e-08	2.65801e-10	0	0.000140105	6.91774e-07	0	0.00040493	4.38511e-06	2	151343509	RND3	-2.5237
cg25950728	0	0.0419225	0.000490751	3.43435	6.68596e-07	3.45785e-10	2.33393	2.76504e-09	5.70788e-12	0	3.65954e-09	4.69434e-12	0	5.21078e-05	1.23938e-07	0	7.83367e-06	1.82532e-09	2	152145110	NMI	5.76828
cg19071452	0	0.0717377	0.00166888	-2.97892	1.24932e-06	1.00742e-09	-2.44009	8.92228e-12	6.41595e-16	0	4.44841e-11	5.0142e-15	0	9.36984e-06	6.60364e-09	0	0.000440009	5.05698e-06	2	152146944	NMI	-5.41902
cg15279475	0	0.0494493	0.000728072	2.52101	7.23808e-06	1.99992e-08	0	5.20087e-08	3.9886e-10	0	7.44003e-07	8.22846e-09	0	0.000405976	3.96004e-06	0	3.52447e-05	4.36513e-08	2	152688701		2.52101
cg07491444	0	0.130091	0.00603429	-2.20427	1.19867e-06	9.43142e-10	0	1.51376e-06	3.62455e-08	0	3.33261e-05	1.05189e-06	0	8.86035e-05	3.27762e-07	0	0.000103408	3.91278e-07	2	153575717	ARL6IP6	-2.20427
cg18811157	0	0.0240404	0.000115353	2.71191	1.44542e-05	6.74708e-08	0	6.07699e-08	4.95566e-10	0	5.7636e-09	9.05712e-12	0	5.58689e-05	1.42037e-07	0	6.02456e-05	1.42474e-07	2	153579142	ARL6IP6	2.71191
cg00143045	0	0.238645	0.0224413	-2.17554	1.78649e-05	9.46628e-08	0	8.13713e-05	5.40613e-06	0	0.026138	0.00424185	0	0.0825786	0.011666	0	0.0174547	0.00106279	2	154335593	RPRM	-2.17554
cg25534294	0	0.0754373	0.00186066	-2.58965	1.74032e-06	1.75397e-09	0	2.61676e-08	1.50765e-10	0	4.20768e-06	7.76153e-08	0	0.000221845	1.47773e-06	0	0.000499776	6.2045e-06	2	155554931	KCNJ3	-2.58965
cg27408541	0	0.0695425	0.00155299	0	0.0019941	9.68417e-05	-2.12382	1.62636e-08	7.51258e-11	0	2.18121e-06	3.35435e-08	0	0.0126997	0.000730933	0	0.0503359	0.00463873	2	159948615	TANC1	-2.12382
cg19241089	0	0.0134008	2.35411e-05	2.08179	1.23867e-06	9.83435e-10	0	1.20245e-10	3.7305e-14	0	2.92451e-09	3.21244e-12	0	1.82669e-05	1.94704e-08	0	1.4344e-05	6.05524e-09	2	161351392	RBMS1	2.08179
ch.2.3298349F	0	0.0563951	0.000961621	-2.14825	1.03366e-05	3.82893e-08	0	2.60862e-05	1.31869e-06	0	0.00017953	8.46516e-06	0	0.00294949	8.53565e-05	0	0.00111615	2.14446e-05	2	161788712		-2.14825
cg24828496	0	0.00261865	2.66509e-07	2.01929	1.11016e-05	4.31084e-08	0	2.42869e-09	4.71833e-12	0	1.01556e-08	2.10539e-11	0	1.01345e-05	7.34689e-09	0	2.66865e-05	2.37697e-08	2	163009887	GCG	2.01929
cg20838429	0	0.124523	0.00549664	2.20051	7.89283e-06	2.36548e-08	0	2.48339e-10	1.19654e-13	0	1.73344e-09	1.45969e-12	0	2.77086e-05	4.04982e-08	0	8.21352e-06	2.10452e-09	2	163100512	FAP	2.20051
cg19962304	0	0.0125678	1.9555e-05	2.4859	4.13193e-06	8.15513e-09	0	6.11904e-10	5.68118e-13	0	4.22132e-10	1.7239e-13	0	8.56392e-05	3.10604e-07	0	1.06778e-05	3.46931e-09	2	170135359	LRP2	2.4859
cg04947561	0	0.0146701	3.14948e-05	2.30063	2.92992e-06	4.56533e-09	0	2.47699e-08	1.39666e-10	0	8.15978e-08	4.074e-10	0	0.000345633	3.06649e-06	0	9.62888e-05	3.43082e-07	2	170621318		2.30063
cg03865668	0	0.0225127	9.23492e-05	2.13893	1.11016e-05	4.33249e-08	0	1.47775e-08	6.51258e-11	0	1.39656e-08	3.36752e-11	0	0.000160593	8.77021e-07	0	9.23078e-05	3.1949e-07	2	171717400	GAD1	2.13893
cg10484965	0	0.122234	0.00529563	2.03104	1.11016e-05	4.3356e-08	0	2.62897e-10	1.30529e-13	0	5.72975e-09	8.90051e-12	0	0.000107499	4.5104e-07	0	6.90601e-05	1.8652e-07	2	172524214		2.03104
cg13504410	0	0.0443767	0.000561509	2.21704	1.11016e-05	4.32316e-08	0	1.2139e-07	1.29033e-09	0	8.79519e-07	1.03123e-08	0	0.000567904	6.84819e-06	0	0.000109165	4.3574e-07	2	172546870	DYNC1I2	2.21704
cg08380477	0	0.0185753	5.73483e-05	-2.54813	9.25841e-06	3.16568e-08	0	6.96018e-08	6.02253e-10	0	1.68093e-06	2.39367e-08	0	9.47227e-05	3.66369e-07	0	9.57556e-05	3.3835e-07	2	172957268		-2.54813
cg17824923	0	0.0644076	0.00128639	-3.20584	3.34625e-07	8.42753e-11	-2.20425	6.11904e-10	5.68392e-13	0	3.88273e-09	5.04593e-12	0	4.46608e-06	1.70932e-09	0	9.57556e-05	3.3797e-07	2	172964589	DLX2	-5.41009
cg04180623	-2.62397	0.000513304	1.02816e-08	0	0.000653649	2.15127e-05	0	2.8907e-08	1.74314e-10	0	8.29649e-10	4.80421e-13	0	5.1779e-05	1.22569e-07	0	0.000970711	1.72616e-05	2	174057774	ZAK	-2.62397
cg03713585	0	0.0367809	0.000360144	2.6715	9.27275e-07	5.9824e-10	0	2.72497e-10	1.46351e-13	0	1.99597e-08	5.69959e-11	0	0.000248475	1.78402e-06	0	0.000395918	4.22648e-06	2	175693153	CHN1	2.6715
cg13661243	0	0.0193891	6.61273e-05	2.33669	6.63137e-06	1.7066e-08	0	1.2725e-08	5.27054e-11	0	6.67305e-08	3.04706e-10	0	3.81088e-05	7.36987e-08	0	0.00022236	1.57965e-06	2	177372587		2.33669
cg17011953	0	0.114981	0.00466399	0	0.00590374	0.000407029	2.29616	4.5631e-07	7.53629e-09	0	7.58302e-05	2.91956e-06	0	0.00388851	0.000129654	0	0.00796162	0.00036117	2	177373521		2.29616
cg05169160	0	0.173132	0.0112142	2.64407	9.40285e-06	3.269e-08	0	5.15348e-06	1.72742e-07	0	6.05874e-06	1.2408e-07	0	0.00167545	3.60677e-05	0	0.00593764	0.000240188	2	178484487	TTC30A	2.64407
cg07457402	0	0.045329	0.00058619	-2.4976	6.04974e-06	1.49889e-08	0	2.10823e-08	1.09499e-10	0	2.47697e-08	7.7191e-11	0	0.000141348	7.02255e-07	0	1.88947e-05	1.08577e-08	2	179279443	MIR548N	-2.4976
cg05106421	0	0.0599499	0.00108993	3.43691	3.48235e-06	5.99592e-09	2.10943	4.30667e-07	6.96277e-09	0	2.2525e-07	1.65864e-09	0	0.000153104	8.08624e-07	0	4.78895e-05	8.6898e-08	2	179317261	PRKRA	5.54634
cg10658240	0	0.0639546	0.00126445	2.70986	9.12166e-06	3.05028e-08	0	1.00956e-07	1.00832e-09	0	8.88299e-07	1.04447e-08	0	0.0010649	1.78921e-05	0	4.79997e-05	8.78876e-08	2	181925401	UBE2E3	2.70986
cg17380244	0	0.0802298	0.00212485	2.31115	1.7186e-05	8.8313e-08	0	3.67721e-08	2.46581e-10	0	6.7907e-07	7.26568e-09	0	0.000483863	5.26369e-06	0	0.000193767	1.24024e-06	2	183458286		2.31115
cg24617723	0	0.720536	0.331636	0	0.0277825	0.00318339	-2.9749	3.14687e-07	4.62863e-09	0	3.32962e-05	1.05065e-06	0	0.0850225	0.0121848	0	0.278782	0.0622576	2	187714003	ZSWIM2	-2.9749
cg17931661	0	0.829116	0.511508	0	0.0759846	0.012767	-2.12275	1.58142e-06	3.83668e-08	0	0.0010759	7.62245e-05	0	0.332133	0.109109	0	0.535688	0.211871	2	189156549	GULP1	-2.12275
cg04260924	0	0.0400759	0.000442431	-2.73014	1.1706e-06	8.57033e-10	0	3.34486e-09	7.66626e-12	0	2.61949e-09	2.67477e-12	0	6.35943e-06	3.44359e-09	0	0.000229591	1.67555e-06	2	190648283	PMS1	-2.73014
cg08638632	0	0.0623406	0.00119294	2.10036	1.77408e-05	9.32536e-08	0	3.46838e-09	8.13423e-12	0	9.82029e-08	5.23731e-10	0	0.000297525	2.3957e-06	0	0.00026007	2.07101e-06	2	192446259		2.10036
cg09015682	0	0.0263094	0.000147464	2.26222	1.13533e-05	4.54125e-08	0	4.10262e-08	2.85627e-10	0	5.37834e-08	2.25973e-10	0	9.05649e-05	3.38278e-07	0	5.29966e-05	1.08113e-07	2	196363897		2.26222
cg10907912	0	0.05642	0.000962228	0	0.000328131	8.1721e-06	-2.15231	7.50521e-09	2.45666e-11	0	1.68753e-08	4.47569e-11	0	5.88801e-05	1.59416e-07	0	0.000740221	1.13621e-05	2	197024904	STK17B	-2.15231
cg17384124	0	0.0553262	0.000921225	2.04912	1.4916e-05	7.18349e-08	0	7.36225e-10	7.48505e-13	0	3.64713e-10	1.37033e-13	0	9.09384e-06	6.17038e-09	0	3.77619e-05	5.258e-08	2	197940256	ANKRD44	2.04912
cg07065759	0	0.937041	0.774498	0	0.0232818	0.00251613	-2.93391	4.33029e-07	7.01819e-09	0	2.24601e-07	1.65056e-09	0	0.120665	0.0208141	0	0.0701578	0.00743393	2	198017462	ANKRD44	-2.93391
ch.2.3935127R	0	0.0446744	0.000569917	-2.80427	8.03196e-06	2.42493e-08	0	4.56621e-08	3.30719e-10	0	1.09245e-06	1.37071e-08	0	0.000142879	7.14942e-07	0	0.000263451	2.11772e-06	2	198262745	SF3B1	-2.80427
cg20230762	0	0.0245771	0.000121589	2.18969	2.8276e-06	4.13716e-09	0	2.2889e-10	1.04718e-13	0	2.27505e-09	2.22752e-12	0	5.56401e-05	1.39957e-07	0	0.000148653	7.89504e-07	2	201084797		2.18969
cg17159093	0	0.0365112	0.000353994	-2.14019	2.07484e-07	2.84317e-11	0	9.0553e-07	1.85688e-08	0	1.40157e-05	3.58374e-07	0	0.000139548	6.84861e-07	0	0.00039343	4.18688e-06	2	201171255	SPATS2L	-2.14019
cg24764432	0	0.0524821	0.000822169	2.17191	6.41797e-06	1.63625e-08	0	2.02777e-08	1.03349e-10	0	2.58636e-08	8.21173e-11	0	3.89358e-05	7.67521e-08	0	2.67913e-05	2.39288e-08	2	201354474	KCTD18	2.17191
cg14383422	0	0.901963	0.676423	0	0.128677	0.027433	-2.40874	2.28472e-06	6.13227e-08	0	0.000225959	1.11837e-05	0	0.124619	0.0219042	0	0.657549	0.331013	2	201450962	AOX1	-2.40874
cg23457862	0	0.0420314	0.00049506	-2.34417	1.87268e-06	2.04974e-09	0	5.13831e-08	3.91915e-10	0	2.3611e-07	1.76414e-09	0	3.01565e-06	8.79793e-10	0	2.50027e-05	1.97951e-08	2	201982439	CFLAR	-2.34417
cg14692920	0	0.060969	0.00113422	2.02482	8.16725e-06	2.50007e-08	0	1.6921e-07	2.03671e-09	0	1.86845e-07	1.27987e-09	0	0.00110513	1.89864e-05	0	5.19798e-05	1.02738e-07	2	204316100	RAPH1	2.02482
cg08138586	0	0.024246	0.000118322	2.04501	9.69457e-06	3.43899e-08	0	1.40805e-08	6.09024e-11	0	1.08827e-08	2.30948e-11	0	5.56401e-05	1.39991e-07	0	5.20964e-05	1.03513e-07	2	205411786	PARD3B	2.04501
cg15459822	0	0.0227377	9.40567e-05	2.06425	1.80874e-05	9.68189e-08	0	5.0173e-09	1.38946e-11	0	1.72372e-07	1.14825e-09	0	0.000104235	4.25672e-07	0	0.000140982	7.04386e-07	2	205546112	PARD3B	2.06425
cg05971072	0	0.0306507	0.000223938	3.01855	9.12023e-07	5.74483e-10	2.17185	7.41467e-10	7.62604e-13	0	5.18697e-10	2.38453e-13	0	1.73544e-05	1.7805e-08	0	2.52362e-05	2.11092e-08	2	208033865		5.1904
cg24397939	0	0.0418992	0.000488297	3.05863	5.03181e-06	1.11434e-08	2.38947	7.43542e-10	7.75664e-13	0	1.78807e-08	4.88066e-11	0	0.000303355	2.47001e-06	0	9.93759e-05	3.61806e-07	2	208115539		5.4481
cg26512948	0	0.21486	0.0178672	0	0.00668035	0.000479365	2.0455	6.42229e-10	6.14617e-13	0	1.64374e-08	4.29053e-11	0	0.00477142	0.000174847	0	0.0686155	0.00720667	2	208153585		2.0455
cg14039622	0	0.030522	0.000221387	2.00758	1.47476e-05	6.99484e-08	0	5.77466e-09	1.7128e-11	0	5.29847e-08	2.22032e-10	0	0.00020889	1.34442e-06	0	0.000156502	8.67486e-07	2	209275611	PTH2R	2.00758
cg06379340	0	0.0656945	0.00134916	2.06312	1.90183e-06	2.09328e-09	0	4.80624e-10	3.7353e-13	0	9.98979e-09	2.03791e-11	0	0.000131162	6.22107e-07	0	7.22632e-05	2.06201e-07	2	210863849	UNC80	2.06312
cg09288320	0	0.0106483	1.20262e-05	2.31539	9.68582e-07	6.39489e-10	0	1.20245e-10	3.57167e-14	0	7.14397e-10	3.80525e-13	0	4.95104e-06	2.09005e-09	0	7.68363e-06	1.73218e-09	2	210994670	C2orf67	2.31539
cg19079194	0	0.974125	0.8992	0	0.149601	0.0343435	-3.35287	1.52597e-06	3.659e-08	0	0.000481263	2.8314e-05	0	0.300337	0.0917241	0	0.969561	0.904618	2	213403321	ERBB4	-3.35287
cg01774108	0	0.0138883	2.80186e-05	-4.33733	3.03574e-10	2.01286e-15	-2.42324	1.13543e-09	1.45049e-12	0	2.14988e-09	2.02419e-12	0	6.06979e-06	3.02968e-09	0	1.0964e-06	7.51202e-11	2	214016113	IKZF2	-6.76057
cg26166177	0	0.0138883	2.73826e-05	0	2.7276e-05	1.92368e-07	2.34063	4.62878e-10	3.52949e-13	0	2.01684e-09	1.8588e-12	0	0.000108798	4.59523e-07	0	0.000258499	2.04935e-06	2	216260832	FN1	2.34063
cg14640149	0	0.039382	0.00042537	-2.19256	1.61584e-05	8.06038e-08	0	3.37933e-09	7.79007e-12	0	9.68709e-09	1.94832e-11	0	2.42098e-05	3.29609e-08	0	4.85674e-05	8.9953e-08	2	216546226		-2.19256
cg05998850	0	0.0365274	0.000354817	2.44819	5.14435e-06	1.15973e-08	0	2.58088e-08	1.47825e-10	0	1.20057e-08	2.67205e-11	0	6.07174e-05	1.68196e-07	0	8.22411e-05	2.58655e-07	2	216981107	XRCC5	2.44819
cg20885569	0	0.15188	0.0084728	2.03172	7.52073e-06	2.16586e-08	0	4.25417e-10	3.12162e-13	0	7.19806e-09	1.24885e-11	0	0.00088143	1.34013e-05	0	4.43715e-05	7.37592e-08	2	217215556	2004-03-01	2.03172
cg06280965	0	0.0865523	0.00249682	2.03146	1.20982e-05	5.02162e-08	0	3.63163e-08	2.4232e-10	0	4.13244e-07	3.77393e-09	0	0.0015794	3.28166e-05	0	0.000226641	1.637e-06	2	217410850		2.03146
cg20103054	0	0.0202592	7.26495e-05	-2.39725	7.20435e-06	1.97921e-08	0	3.86074e-07	6.03362e-09	0	4.42979e-07	4.1287e-09	0	0.000175163	1.01392e-06	0	0.000438389	5.02383e-06	2	218620242	DIRC3	-2.39725
cg09045787	0	0.0734114	0.00174908	2.48673	4.76627e-06	1.02815e-08	0	3.5442e-08	2.33354e-10	0	9.53432e-08	5.02368e-10	0	0.000251464	1.81962e-06	0	5.43606e-05	1.14139e-07	2	218624515		2.48673
cg02176678	0	0.0587062	0.00104307	0	0.000160492	2.89554e-06	-2.76431	1.86402e-06	4.73901e-08	0	9.36261e-05	3.79385e-06	0	0.00710324	0.000313172	0	0.000932567	1.62287e-05	2	219576539	TTLL4	-2.76431
cg22212691	0	0.459825	0.101742	0	0.0597972	0.0090995	-2.49443	1.25852e-06	2.85526e-08	0	0.00162585	0.000127127	0	0.466252	0.201011	0	0.788963	0.510316	2	220417868	OBSL1	-2.49443
cg09827353	0	0.0378382	0.000387296	2.82419	8.47397e-06	2.67637e-08	2.02333	2.20169e-08	1.17102e-10	0	2.35821e-08	7.13529e-11	0	0.000100299	4.0035e-07	0	0.000102098	3.80572e-07	2	221584360		4.84752
cg02700328	0	0.026563	0.000152541	2.27364	4.94171e-06	1.08019e-08	0	4.80624e-10	3.77484e-13	0	6.4619e-09	1.07745e-11	0	4.11121e-05	8.36866e-08	0	2.75923e-05	2.53119e-08	2	222432475	EPHA4	2.27364
cg18406033	0	0.985501	0.941243	0	0.361413	0.138008	-2.65196	2.7202e-06	7.67445e-08	0	0.000589344	3.62657e-05	0	0.470528	0.204378	0	0.953641	0.859189	2	223159869	PAX3	-2.65196
cg27425700	0	0.0778177	0.00199651	2.01839	1.5176e-06	1.38527e-09	0	5.27927e-08	4.07544e-10	0	1.56295e-07	1.00181e-09	0	0.0003127	2.58756e-06	0	9.1839e-05	3.17461e-07	2	227757200	RHBDD1	2.01839
cg19504888	0	0.0265598	0.000152096	0	5.80781e-05	6.30132e-07	2.32798	7.83874e-09	2.6334e-11	0	1.90797e-08	5.36341e-11	0	0.000235704	1.62587e-06	0	7.26655e-05	2.08463e-07	2	228191306	MFF	2.32798
cg17012555	0	0.0216523	8.39861e-05	2.46874	2.72317e-06	3.87603e-09	0	5.72807e-09	1.68885e-11	0	1.80306e-08	4.94947e-11	0	0.000130559	6.18378e-07	0	2.67913e-05	2.40996e-08	2	232025074	PSMD1	2.46874
cg07823755	0	0.00790114	5.30872e-06	-2.68125	8.87084e-06	2.92217e-08	0	3.0425e-08	1.87411e-10	0	1.69503e-09	1.3908e-12	0	1.22822e-06	2.11738e-10	0	8.15808e-06	1.96535e-09	2	234668355	UGT1A10	-2.68125
cg21426003	0	0.558953	0.164999	0	0.122622	0.0255564	-2.87985	1.18363e-06	2.63696e-08	0	0.000296561	1.5582e-05	0	0.166275	0.0345779	0	0.88388	0.691477	2	237076811	GBX2	-2.87985
cg13613991	0	0.0668967	0.00141201	2.37068	8.22944e-06	2.53911e-08	0	1.00384e-06	2.12526e-08	0	2.21191e-06	3.41334e-08	0	0.000629625	7.97377e-06	0	0.000502363	6.24994e-06	2	237997238	COPS8	2.37068
cg08950375	0	0.0489624	0.000708687	2.60125	1.08087e-06	7.59408e-10	0	2.20841e-10	9.85956e-14	0	4.22132e-10	1.70476e-13	0	2.21816e-06	5.39277e-10	0	3.11885e-05	3.29413e-08	2	238323400	COL6A3	2.60125
cg17493021	0	0.0230555	0.000100095	2.35745	1.24475e-05	5.26497e-08	0	7.37462e-10	7.53878e-13	0	1.08041e-09	7.11592e-13	0	3.47818e-05	6.12684e-08	0	4.98106e-05	9.54482e-08	2	239237348	TRAF3IP1	2.35745
cg02173540	0	0.102399	0.00362369	0	7.97285e-05	1.01327e-06	2.00472	4.75377e-08	3.50242e-10	0	3.53578e-08	1.27457e-10	0	0.000748988	1.04224e-05	0	0.000496243	6.11767e-06	2	240046504	HDAC4	2.00472
cg06117093	0	0.760443	0.389436	0	0.0285562	0.00330331	-2.16475	1.01778e-06	2.16511e-08	0	4.11432e-05	1.36637e-06	0	0.158144	0.031919	0	0.146252	0.0219631	2	240291657	HDAC4	-2.16475
cg01790646	0	0.0200875	7.12766e-05	-2.04875	3.93392e-07	1.2474e-10	0	4.02972e-10	2.83223e-13	0	6.09731e-09	9.85105e-12	0	1.90909e-05	2.10127e-08	0	6.51736e-05	1.68821e-07	2	240321229	HDAC4	-2.04875
cg17249452	0	0.635407	0.232572	0	0.0617834	0.00952151	2.20311	5.31751e-07	9.20124e-09	0	0.000111766	4.7206e-06	0	0.0657902	0.0082737	0	0.158885	0.0249555	2	240531507		2.20311
cg06825448	0	0.897194	0.663999	0	0.0407739	0.00535017	-4.21804	7.12928e-08	6.23818e-10	0	5.26854e-06	1.03623e-07	0	0.0353115	0.00328364	0	0.49433	0.179871	2	240884925		-4.21804
cg12756150	0	0.927392	0.746322	0	0.00388558	0.000234318	2.17252	1.713e-06	4.25094e-08	0	8.20834e-05	3.22399e-06	0	0.0257615	0.00206226	0	0.0103382	0.000518813	2	241140248		2.17252
cg08233654	0	0.68646	0.289191	0	0.00236153	0.000121027	-2.16536	2.58658e-06	7.18371e-08	0	0.000934293	6.40176e-05	0	0.0105451	0.000554962	0	0.423115	0.132144	2	241938436	SNED1	-2.16536
cg23978064	0	0.0381029	0.000395981	2.55951	9.08208e-06	3.02901e-08	0	5.24291e-09	1.49412e-11	0	8.1355e-09	1.51399e-11	0	0.000215018	1.41238e-06	0	9.77516e-06	2.76542e-09	2	242051650	PASK	2.55951
cg18969029	0	0.0522554	0.000815453	-2.25993	1.24475e-05	5.26128e-08	0	1.16827e-07	1.22029e-09	0	2.59835e-08	8.28113e-11	0	4.81824e-06	2.00204e-09	0	0.000156502	8.67917e-07	2	242169895	HDLBP	-2.25993
cg09391371	0	0.0489534	0.000707566	-2.00179	1.45721e-05	6.84842e-08	0	5.35381e-08	4.16516e-10	0	1.3253e-08	3.12644e-11	0	0.000422746	4.21108e-06	0	3.63984e-05	4.72277e-08	2	242790370		-2.00179
cg24231380	0	0.762722	0.393171	0	0.0351545	0.00437282	2.43709	6.12889e-07	1.11204e-08	0	7.81449e-06	1.71229e-07	0	0.283358	0.0829954	0	0.119273	0.0161332	2	242813914	C2orf85	2.43709
cg07023803	0	0.22041	0.0189039	-2.60422	7.81415e-06	2.3229e-08	0	6.39502e-08	5.34552e-10	0	1.43709e-08	3.50885e-11	0	6.52608e-05	1.90682e-07	0	6.02456e-05	1.42407e-07	20	3389329	C20orf194	-2.60422
cg02813644	0	0.0276888	0.00017544	2.04056	8.13183e-06	2.47969e-08	0	8.96983e-06	3.47669e-07	0	9.25534e-06	2.11923e-07	0	0.000689008	9.15829e-06	0	0.0049065	0.000183908	20	4128750	SMOX	2.04056
cg04293085	0	0.754428	0.380179	0	0.0394409	0.00511206	-2.82942	2.50464e-06	6.88427e-08	0	0.000246512	1.24615e-05	0	0.128459	0.0229572	0	0.658559	0.332125	20	4202378	ADRA1D	-2.82942
cg23529754	0	0.0332122	0.000272185	-2.31832	1.29543e-06	1.0794e-09	0	5.43321e-10	4.4671e-13	0	7.35446e-09	1.28899e-11	0	3.75825e-05	7.06825e-08	0	0.000146139	7.61147e-07	20	5988043	CRLS1	-2.31832
cg06944123	0	0.04918	0.000715004	2.23226	8.20161e-06	2.52647e-08	0	1.7843e-08	8.54695e-11	0	8.1355e-09	1.51167e-11	0	4.47117e-05	9.65477e-08	0	2.78258e-05	2.63728e-08	20	5990620	CRLS1	2.23226
cg01068944	0	0.86321	0.583448	0	0.0437604	0.00589303	-3.78431	8.54741e-07	1.72156e-08	0	0.00182625	0.000146906	0	0.0967931	0.0148466	0	0.724942	0.415038	20	9049273		-3.78431
ch.20.221631R	0	0.042129	0.000497572	-2.33938	1.66735e-05	8.45736e-08	0	8.82887e-08	8.39854e-10	0	1.50831e-07	9.55751e-10	0	3.62445e-05	6.61681e-08	0	0.000176035	1.04543e-06	20	10026325	ANKRD5	-2.33938
cg25307902	0	0.0270675	0.000160861	-2.43588	1.687e-05	8.59809e-08	0	4.71968e-05	2.74615e-06	0	0.00168575	0.000133056	0	0.0117884	0.00065307	0	0.00726198	0.000318212	20	10199210	SNAP25	-2.43588
cg14603345	0	0.994775	0.979687	0	0.029843	0.00350476	-5.34781	1.08032e-07	1.10073e-09	0	0.000110097	4.63234e-06	0	0.375796	0.135693	0	0.340973	0.0888613	20	11871375	BTBD3	-5.34781
cg23944804	0	0.90064	0.6729	0	0.0107038	0.000892086	-4.7973	1.10195e-07	1.12909e-09	0	1.88251e-05	5.16101e-07	0	0.0849159	0.0121637	0	0.245199	0.0500936	20	11871384	BTBD3	-4.7973
cg12894649	0	0.966572	0.871179	0	0.0177614	0.00174567	-4.74368	3.11242e-07	4.56352e-09	0	0.000243556	1.22668e-05	0	0.232002	0.0594556	0	0.260369	0.0554831	20	11871396	BTBD3	-4.74368
ch.20.11977104F	0	0.0342579	0.000296072	-2.90214	1.4015e-05	6.44291e-08	-2.23087	5.58222e-09	1.63474e-11	0	1.44174e-09	1.0866e-12	0	4.54678e-05	9.97892e-08	0	4.336e-05	7.05847e-08	20	12029104		-5.13302
cg25796439	0	0.580123	0.182283	0	0.0679785	0.0109147	-2.938	1.55175e-06	3.74245e-08	0	0.000130631	5.73191e-06	0	0.0397628	0.00390718	0	0.972161	0.912156	20	13200939	ISM1	-2.938
cg12664209	0	0.404693	0.0744007	0	0.0332689	0.00406246	-2.76545	1.69302e-06	4.18835e-08	0	0.000148175	6.68804e-06	0	0.0826045	0.0116734	0	0.912743	0.756861	20	13200954	ISM1	-2.76545
cg25557432	0	0.860371	0.577409	0	0.0829539	0.0144579	-3.74854	1.6748e-06	4.12987e-08	0	0.000320591	1.71748e-05	0	0.471215	0.204979	0	0.872618	0.667194	20	13976117	MACROD2	-3.74854
cg06571075	0	0.71009	0.317709	0	0.0555783	0.00821575	-4.11711	8.61206e-07	1.73972e-08	0	0.000134871	5.9588e-06	0	0.0959446	0.0146574	0	0.657741	0.331216	20	13976143	MACROD2	-4.11711
cg26059153	0	0.869436	0.598209	0	0.0177771	0.00174791	-2.33466	2.96911e-06	8.58408e-08	0	0.00037173	2.06079e-05	0	0.177222	0.0383099	0	0.71145	0.397079	20	13976190	MACROD2	-2.33466
cg17502614	0	0.0810782	0.0021742	0	5.87724e-05	6.41952e-07	2.43971	1.46523e-08	6.42176e-11	0	2.35554e-09	2.32195e-12	0	8.16553e-05	2.86365e-07	0	8.9836e-05	3.04978e-07	20	13977717	MACROD2	2.43971
cg22058250	0	0.44545	0.094203	-2.4295	2.23959e-06	2.72798e-09	0	1.12323e-05	4.6185e-07	0	0.0139223	0.00188704	0	0.0274344	0.00226156	0	0.00630065	0.000260728	20	21685842	PAX1	-2.4295
cg01783070	0	0.873607	0.607591	0	0.0974689	0.0182875	-3.10573	3.15325e-06	9.27813e-08	0	0.000675836	4.29166e-05	0	0.370264	0.132158	0	0.551232	0.225311	20	21686293	PAX1	-3.10573
ch.20.532344R	0	0.031774	0.00024221	-2.74294	4.05913e-06	7.81664e-09	0	1.57558e-07	1.84876e-09	0	1.42989e-07	8.90258e-10	0	2.93441e-05	4.49449e-08	0	0.000116167	4.96042e-07	20	24953309	C20orf3	-2.74294
cg03321508	0	0.925472	0.740755	0	0.088495	0.0158815	-3.0649	1.12822e-06	2.47412e-08	0	0.000184267	8.73292e-06	0	0.288232	0.0854255	0	0.628357	0.299212	20	25039707	ACSS1	-3.0649
cg24544594	0	0.0935056	0.00296968	2.84083	1.46027e-06	1.30549e-09	0	1.89656e-08	9.41106e-11	0	1.41402e-08	3.41587e-11	0	0.000126417	5.80754e-07	0	0.000367947	3.73512e-06	20	30074596	NCRNA00028	2.84083
cg07790870	0	0.0208329	7.77933e-05	2.13641	1.0901e-05	4.18075e-08	0	6.59086e-09	2.01315e-11	0	3.16403e-09	3.77136e-12	0	9.93667e-05	3.95312e-07	0	0.000466404	5.52836e-06	20	32150311	CBFA2T2	2.13641
cg16810054	0	0.990147	0.959969	0	0.209334	0.0573052	-2.29051	2.03749e-06	5.30073e-08	0	0.00155063	0.000119932	0	0.228965	0.0581549	0	0.594524	0.264908	20	33298113	TP53INP2	-2.29051
cg13777294	0	0.231719	0.0210433	-2.27802	1.61969e-07	1.7541e-11	0	1.54736e-10	5.88228e-14	0	5.96616e-08	2.59769e-10	0	0.000306656	2.51382e-06	0	0.00108383	2.05649e-05	20	33463803	ACSS2	-2.27802
ch.20.707667F	0	0.0118444	1.69717e-05	-3.62577	6.71222e-06	1.74893e-08	-2.90073	4.00637e-10	2.80016e-13	0	8.08443e-10	4.60995e-13	0	7.28468e-06	4.44372e-09	0	3.69485e-05	4.94875e-08	20	34297200	RBM39	-6.52649
cg04410989	0	0.920389	0.725845	0	0.214964	0.05973	-2.09662	3.24336e-06	9.60924e-08	0	0.000194442	9.32647e-06	0	0.676335	0.412531	0	0.756128	0.459408	20	35578437	SAMHD1	-2.09662
ch.20.772844R	0	0.00485593	1.9855e-06	-2.21946	5.13022e-06	1.1484e-08	0	4.96138e-08	3.72389e-10	0	2.02498e-06	3.0456e-08	0	0.0002243	1.50458e-06	0	8.89875e-05	3.00524e-07	20	36375522	CTNNBL1	-2.21946
cg09955523	0	0.0994362	0.00341546	2.44429	1.60887e-05	8.01495e-08	0	1.28651e-06	2.93811e-08	0	5.86075e-06	1.18639e-07	0	0.000196027	1.21051e-06	0	0.00133513	2.79529e-05	20	39948552		2.44429
cg27440965	0	0.0309684	0.000229385	3.12764	1.52696e-06	1.39718e-09	2.31807	4.05133e-10	2.87428e-13	0	9.65823e-11	1.83714e-14	0	5.77483e-06	2.71983e-09	0	4.81683e-05	8.84685e-08	20	43954866	SDC4	5.44571
cg02509204	0	0.0250596	0.00012882	2.82835	7.44687e-07	4.00401e-10	0	8.60753e-09	3.03716e-11	0	5.86881e-09	9.30027e-12	0	1.76003e-05	1.82768e-08	0	2.78258e-05	2.59267e-08	20	44043235	PIGT	2.82835
cg16836388	0	0.0255584	0.000135234	2.13744	3.01346e-06	4.84203e-09	0	3.41043e-07	5.13314e-09	0	2.17968e-06	3.35007e-08	0	0.000234616	1.61559e-06	0	0.000238663	1.78607e-06	20	45314291	SLC13A3	2.13744
cg08125397	0	0.118879	0.00498344	0	0.000325697	8.08964e-06	2.08597	1.21267e-06	2.72068e-08	0	3.52874e-05	1.12653e-06	0	0.0135601	0.000806136	0	0.0111992	0.000579847	20	47000124		2.08597
ch.20.1062061F	0	0.0103709	1.12927e-05	-3.30572	3.43498e-06	5.89131e-09	-2.39411	4.03048e-09	1.00038e-11	0	1.05519e-08	2.21462e-11	0	0.000249295	1.79668e-06	0	0.000316441	2.89091e-06	20	47778018	STAU1	-5.69983
cg25758545	0	0.0317006	0.000240673	-2.53995	1.58171e-06	1.48573e-09	0	1.32383e-10	4.62292e-14	0	9.74965e-10	6.09488e-13	0	4.00473e-05	8.06339e-08	0	3.21759e-05	3.62486e-08	20	50416258	SALL4	-2.53995
cg25780632	0	0.0571817	0.000985397	2.06506	1.48534e-05	7.10139e-08	0	2.74992e-07	3.86245e-09	0	1.41182e-06	1.91029e-08	0	0.0021127	5.12844e-05	0	0.000477945	5.73901e-06	20	52687924	BCAS1	2.06506
cg14415559	0	0.13044	0.00607782	0	5.33982e-05	5.53156e-07	2.44723	1.28154e-07	1.39392e-09	0	1.40473e-06	1.89821e-08	0	0.00124214	2.266e-05	0	0.000426313	4.77521e-06	20	52836060	PFDN4	2.44723
ch.20.53160609R	0	0.0291107	0.000199003	0	8.0865e-05	1.03827e-06	-2.17847	1.89656e-08	9.41461e-11	0	2.11875e-09	1.98551e-12	0	3.23772e-06	9.9503e-10	0	4.50872e-05	7.78823e-08	20	53727202		-2.17847
cg15747531	0	0.0271955	0.000165122	2.22755	1.25278e-05	5.31593e-08	0	1.40645e-08	6.0696e-11	0	6.34925e-09	1.04405e-11	0	9.62675e-05	3.76294e-07	0	0.000360677	3.59598e-06	20	54971657	CSTF1	2.22755
cg26736540	0	0.677767	0.279176	0	0.0909252	0.0165296	-2.22524	2.8313e-07	4.01492e-09	0	0.000135799	6.00728e-06	0	0.239247	0.0624935	0	0.923322	0.78164	20	55204986	TFAP2C	-2.22524
cg09585269	0	0.106435	0.00394136	2.23951	4.95635e-06	1.0879e-08	0	3.00785e-09	6.49497e-12	0	3.43352e-08	1.21905e-10	0	0.000355591	3.20418e-06	0	9.89959e-05	3.58173e-07	20	56886118	RAB22A	2.23951
cg09631939	0	0.5187	0.136536	0	0.000224724	4.73166e-06	2.21852	5.24661e-08	4.03306e-10	0	4.17186e-06	7.68716e-08	0	0.00158773	3.3078e-05	0	0.0106779	0.000542045	20	60582478	TAF4	2.21852
cg04788221	0	0.0443157	0.000559707	-2.0717	4.25877e-07	1.45896e-10	0	4.85722e-09	1.32871e-11	0	9.33029e-07	1.11851e-08	0	2.99713e-05	4.66342e-08	0	0.00213842	5.59354e-05	20	61427686	C20orf20	-2.0717
cg23352030	0	0.171694	0.0110092	0	6.90663e-05	8.17548e-07	2.0822	1.04292e-07	1.05225e-09	0	1.61033e-08	4.13924e-11	0	2.04546e-05	2.43651e-08	0	3.11885e-05	3.31083e-08	20	62198469	PRIC285	2.0822
cg00759427	0	0.829189	0.51162	0	0.0515426	0.00739944	-2.51339	1.60694e-06	3.91212e-08	0	2.16445e-05	6.14529e-07	0	0.152057	0.0300405	0	0.453147	0.150921	20	62708630	RGS19	-2.51339
cg21572003	0	0.009758	9.38369e-06	2.46359	3.61329e-07	1.07012e-10	0	6.00316e-10	5.43989e-13	0	2.1043e-08	6.12985e-11	0	1.90216e-05	2.08944e-08	0	6.01966e-05	1.41913e-07	20	62899255	PCMTD2	2.46359
cg20975593	0	0.0444175	0.0005634	-3.01397	2.3407e-06	2.96951e-09	0	5.68753e-08	4.52787e-10	0	3.89594e-09	5.08032e-12	0	9.25088e-07	1.41078e-10	0	2.90983e-05	2.89406e-08	21	17104741	USP25	-3.01397
cg23530064	0	0.0270154	0.000159628	2.3662	6.26313e-06	1.57601e-08	0	2.69907e-08	1.57845e-10	0	1.79524e-08	4.90815e-11	0	0.000124707	5.67296e-07	0	0.000158741	8.91496e-07	21	30713266	BACH1	2.3662
cg03524836	0	0.025932	0.000140022	2.24505	5.83719e-06	1.41139e-08	0	3.60935e-08	2.39638e-10	0	2.19477e-07	1.59156e-09	0	0.000190852	1.16252e-06	0	2.82749e-05	2.73092e-08	21	33043626	SFRS15	2.24505
cg24158916	0	0.0358249	0.000333028	2.37638	1.46921e-05	6.95181e-08	0	2.92246e-08	1.77045e-10	0	6.65916e-08	3.0363e-10	0	9.44468e-05	3.63865e-07	0	0.000154717	8.49409e-07	21	33662961	MRAP	2.37638
cg10364942	0	0.219097	0.0186366	-2.35408	8.31278e-06	2.59118e-08	0	6.63013e-08	5.6329e-10	0	2.60007e-06	4.20594e-08	0	0.00223476	5.57642e-05	0	0.000240743	1.81554e-06	21	34401201	OLIG2	-2.35408
cg15893431	0	0.117893	0.00490966	-2.22763	1.76807e-06	1.81319e-09	0	3.9686e-08	2.72437e-10	0	8.00115e-07	9.06479e-09	0	0.00236075	6.06032e-05	0	0.000972148	1.73157e-05	21	34442183	OLIG1	-2.22763
cg27237300	0	0.24717	0.024276	0	0.022028	0.00233131	-2.48927	1.23613e-06	2.79106e-08	0	0.000365041	2.01341e-05	0	0.0320906	0.0028549	0	0.536535	0.21251	21	34442292	OLIG1	-2.48927
cg25794830	0	0.129639	0.00599038	2.35413	1.30597e-05	5.75686e-08	0	1.98144e-08	9.98927e-11	0	2.02653e-08	5.82715e-11	0	6.80531e-05	2.06577e-07	0	0.00101402	1.84224e-05	21	35560030	C21orf82	2.35413
cg10614188	0	0.0924028	0.00288819	2.44466	1.51428e-06	1.37889e-09	0	1.31598e-09	1.81784e-12	0	1.48904e-08	3.71091e-11	0	0.000355103	3.19586e-06	0	0.000106925	4.18049e-07	21	36046610	CLIC6	2.44466
cg16071713	0	0.0059771	2.74777e-06	2.30223	4.00239e-06	7.56489e-09	0	1.99253e-05	9.43083e-07	0	2.9995e-05	9.23411e-07	0	1.02464e-06	1.65319e-10	0	0.000356661	3.52347e-06	21	36412456	C21orf96	2.30223
cg08269941	0	0.0168557	4.3401e-05	2.57467	4.10121e-06	8.00385e-09	0	6.68154e-09	2.05562e-11	0	6.50154e-08	2.94434e-10	0	0.00012969	6.11058e-07	0	0.000184475	1.13102e-06	21	38337048	HLCS	2.57467
cg01128794	0	0.053773	0.00086331	2.01026	1.07178e-05	4.05779e-08	0	7.20975e-08	6.35313e-10	0	2.23789e-07	1.64113e-09	0	0.000618538	7.77183e-06	0	3.65162e-05	4.80062e-08	21	38342168	HLCS	2.01026
cg19469449	0	0.0700434	0.00157931	2.19771	4.65047e-06	9.82611e-09	0	3.9192e-07	6.16136e-09	0	2.32729e-05	6.72028e-07	0	0.0025294	6.74261e-05	0	0.000155721	8.56984e-07	21	41384370	DSCAM	2.19771
cg26312951	0	0.25853	0.0268225	-3.52954	8.51305e-06	2.70188e-08	-2.73795	2.26185e-09	4.13424e-12	0	7.39671e-09	1.31275e-11	0	2.35425e-05	3.13739e-08	0	2.60637e-06	2.60638e-10	21	42797847	MX1	-6.2675
cg21549285	0	0.402453	0.0734925	0	0.000156776	2.78935e-06	-3.42962	8.80607e-08	8.37101e-10	0	4.48034e-07	4.19562e-09	0	0.00118272	2.10846e-05	0	0.000207853	1.40711e-06	21	42799141	MX1	-3.42962
cg22115994	0	0.289685	0.0345452	-2.43819	1.07091e-05	4.04693e-08	0	5.64935e-08	4.47965e-10	0	1.72516e-08	4.63247e-11	0	0.000321039	2.71404e-06	0	0.0130916	0.000719519	21	44834701	SIK1	-2.43819
cg16029659	0	0.231474	0.020999	2.38395	6.71574e-06	1.75444e-08	0	6.85656e-07	1.28705e-08	0	6.68316e-06	1.40501e-07	0	0.00252704	6.73239e-05	0	0.00214736	5.62474e-05	21	46241005		2.38395
cg07553580	0	0.0551315	0.00091363	2.50022	1.29247e-05	5.67317e-08	0	2.97846e-07	4.3118e-09	0	5.60066e-07	5.62114e-09	0	0.000815331	1.18807e-05	0	0.000138847	6.8443e-07	21	47172629		2.50022
cg22217449	0	0.680611	0.28227	0	0.078919	0.0134649	2.09631	1.32872e-07	1.46726e-09	0	8.76016e-07	1.02551e-08	0	0.122005	0.0211927	0	0.0249056	0.00174464	21	47845788	PCNT	2.09631
cg26423234	0	0.380596	0.0644023	2.33686	8.86423e-06	2.91717e-08	0	8.52354e-07	1.716e-08	0	3.20285e-05	1.00152e-06	0	0.0178661	0.00120801	0	0.00133794	2.80508e-05	22	17521855	CECR7	2.33686
cg21545952	0	0.103952	0.00374616	0	4.41332e-05	4.12532e-07	2.09816	2.10117e-10	9.14857e-14	0	5.7636e-09	9.02538e-12	0	0.00220219	5.45449e-05	0	0.00325451	0.000102069	22	18925277	PRODH	2.09816
cg11335969	0	0.937781	0.776513	0	0.00143937	6.27174e-05	2.62285	5.82974e-09	1.74202e-11	0	1.20849e-07	7.01399e-10	0	0.00389384	0.000129883	0	0.0136874	0.000764457	22	22118304	MAPK1	2.62285
cg16598670	0	0.0378382	0.000386695	2.2409	9.40285e-06	3.26847e-08	0	1.21637e-09	1.59421e-12	0	7.01616e-08	3.27197e-10	0	0.00127762	2.36461e-05	0	0.000322687	2.97425e-06	22	23805705		2.2409
ch.22.243204R	0	0.0513492	0.000786459	-2.63425	6.43394e-06	1.64586e-08	0	1.02497e-07	1.02938e-09	0	6.80017e-07	7.28032e-09	0	0.000200798	1.25784e-06	0	0.000258168	2.04559e-06	22	25331023		-2.63425
cg22585269	0	0.0262968	0.000146253	-3.01822	1.00709e-06	6.72203e-10	-2.13966	1.14149e-09	1.4658e-12	0	3.13203e-09	3.655e-12	0	1.0839e-05	8.29994e-09	0	6.68189e-05	1.77218e-07	22	29137759	CHEK2	-5.15788
cg02357416	0	0.0427118	0.000512689	2.44157	1.80495e-05	9.64204e-08	0	4.65693e-08	3.39451e-10	0	3.9233e-07	3.52137e-09	0	0.000200402	1.25303e-06	0	0.000374458	3.84676e-06	22	29668384	EWSR1	2.44157
cg11942221	0	0.041979	0.000492388	0	3.85656e-05	3.34895e-07	2.30527	5.52936e-08	4.35598e-10	0	2.83086e-07	2.27681e-09	0	0.00137464	2.65812e-05	0	0.000347781	3.38713e-06	22	29686496	EWSR1	2.30527
cg24062706	0	0.0893793	0.0026756	-2.26323	4.46751e-06	9.1828e-09	0	1.43301e-09	2.06185e-12	0	4.70661e-09	6.69917e-12	0	4.80162e-05	1.0952e-07	0	0.00179632	4.3311e-05	22	30658924	OSM	-2.26323
cg12273325	0	0.845498	0.545211	0	0.000763735	2.66415e-05	-2.17848	4.74805e-08	3.49556e-10	0	1.3936e-06	1.88071e-08	0	0.00330987	0.000102306	0	0.00304726	9.30196e-05	22	31689831	PIK3IP1	-2.17848
cg24556441	0	0.804731	0.465618	0	0.222812	0.0632206	-3.07248	9.3121e-07	1.92662e-08	0	0.00089211	6.04686e-05	0	0.201653	0.0471379	0	0.62053	0.291038	22	33453994	SYN3	-3.07248
cg21686890	0	0.981724	0.927182	0	0.150581	0.0346834	-3.10048	1.22768e-07	1.30893e-09	0	0.000107518	4.49859e-06	0	0.105975	0.0170661	0	0.527225	0.20505	22	35773089		-3.10048
cg08242574	0	0.0358152	0.000332109	-2.49975	1.01506e-05	3.70621e-08	0	2.62946e-05	1.33162e-06	0	0.000992824	6.90485e-05	0	0.00376709	0.000123773	0	0.00158543	3.60153e-05	22	37099472	CACNG2	-2.49975
cg26651950	0	0.0234973	0.000109489	-2.20961	7.91152e-06	2.37283e-08	0	1.80263e-08	8.70632e-11	0	2.58389e-07	1.99879e-09	0	9.44468e-05	3.63568e-07	0	0.000598365	8.19068e-06	22	37976179	LGALS2	-2.20961
cg06161698	0	0.0193343	6.50384e-05	-3.09459	6.63137e-06	1.70748e-08	-2.21441	1.44945e-08	6.32651e-11	0	3.9707e-08	1.50858e-10	0	2.91395e-05	4.4306e-08	0	9.91695e-05	3.60554e-07	22	38795492	LOC400927	-5.309
cg06022373	0	0.898585	0.667598	-2.27485	1.21965e-05	5.08397e-08	0	0.00110784	0.000134265	0	0.00528874	0.000554664	0	0.00818007	0.000383825	0	0.00180176	4.34937e-05	22	39101656	GTPBP1	-2.27485
cg04870498	0	0.233377	0.0213682	-2.20191	1.98126e-06	2.23809e-09	0	1.09344e-07	1.11821e-09	0	6.72289e-07	7.17421e-09	0	0.000121935	5.49506e-07	0	5.21147e-05	1.04306e-07	22	40573877	TNRC6B	-2.20191
cg27077316	0	0.0254482	0.000134209	2.49424	1.45109e-05	6.7924e-08	0	1.63687e-08	7.58419e-11	0	1.00797e-07	5.42242e-10	0	0.000358178	3.237e-06	0	0.00051528	6.47099e-06	22	41166358	SLC25A17	2.49424
cg08131204	0	0.0966971	0.00320668	-2.3023	9.29158e-06	3.1982e-08	0	9.31999e-07	1.92867e-08	0	0.000105619	4.39772e-06	0	0.00268568	7.37586e-05	0	0.00672209	0.000285537	22	41487073	MIR1281	-2.3023
ch.22.734399R	0	0.0202592	7.26066e-05	-2.87053	8.20995e-06	2.53129e-08	0	5.51356e-07	9.67566e-09	0	1.30974e-06	1.73367e-08	0	0.000475149	5.09223e-06	0	0.00038715	4.06743e-06	22	41522682	EP300	-2.87053
cg10948748	0	0.0453817	0.000589271	-2.41408	2.92027e-06	4.52737e-09	0	0.000540394	5.5532e-05	0	0.00798989	0.000929378	0	0.00906139	0.000444525	0	0.0016168	3.70455e-05	22	46067515	ATXN10	-2.41408
cg12232731	0	0.500385	0.124814	0	0.00950502	0.000762322	2.71851	8.54361e-07	1.72061e-08	0	1.15024e-05	2.79594e-07	0	0.029957	0.00257865	0	0.0475623	0.00428768	22	46451518	LOC150381	2.71851
cg04392554	0	0.99198	0.967854	0	0.000104005	1.51648e-06	5.84821	6.14071e-10	5.73008e-13	0	1.66167e-08	4.36304e-11	0	0.000530946	6.11033e-06	0	0.00017201	1.0104e-06	22	46685472	TTC38	5.84821
cg05653887	0	0.978357	0.914546	0	0.0117417	0.00100771	2.66875	1.53311e-08	6.86802e-11	0	1.22533e-06	1.59242e-08	0	0.00370659	0.000121048	0	0.00626694	0.000258793	22	46767176	CELSR1	2.66875
cg25081912	0	0.0320935	0.000248506	2.30682	1.03246e-05	3.81764e-08	0	6.95363e-08	6.01379e-10	0	1.07762e-07	5.95431e-10	0	6.75444e-05	2.03625e-07	0	0.000349637	3.41362e-06	22	50025086	C22orf34	2.30682
cg05523603	0	0.749234	0.372225	0	0.000272692	6.27408e-06	-2.06451	3.84111e-07	5.99361e-09	0	8.00556e-06	1.76583e-07	0	0.0255144	0.00203363	0	6.5746e-05	1.71737e-07	22	50973101		-2.06451
cg25482786	0	0.901091	0.674082	0	0.138948	0.0307566	-3.69076	1.21008e-06	2.71194e-08	0	0.000497368	2.94978e-05	0	0.131409	0.0237813	0	0.484234	0.172587	3	238496	CHL1	-3.69076
cg07746943	0	0.961588	0.854212	0	0.0234161	0.00253529	-4.62374	7.32993e-07	1.40745e-08	0	0.000964441	6.66437e-05	0	0.229218	0.0582714	0	0.36254	0.0992879	3	238615	CHL1	-4.62374
cg12065366	0	0.877606	0.617078	0	0.00138696	5.96533e-05	-4.59433	1.78174e-07	2.18346e-09	0	9.75239e-05	3.99254e-06	0	0.0509893	0.00564581	0	0.185707	0.0319051	3	238618	CHL1	-4.59433
cg10603275	0	0.940101	0.784196	0	0.0439215	0.00592162	-4.35905	5.86005e-07	1.04637e-08	0	0.00100313	6.99933e-05	0	0.289442	0.0860227	0	0.429713	0.136232	3	239665	CHL1	-4.35905
cg06598836	0	0.812137	0.478378	0	0.0314997	0.00377005	-4.05649	1.6126e-06	3.93053e-08	0	0.000663781	4.19846e-05	0	0.166576	0.0346875	0	0.643072	0.315074	3	2140699		-4.05649
cg19464087	0	0.0396748	0.000433989	2.48697	3.64023e-06	6.43644e-09	0	5.34108e-10	4.35594e-13	0	3.43352e-08	1.2195e-10	0	8.10447e-05	2.81647e-07	0	3.69485e-05	4.94049e-08	3	9442171	SETD5	2.48697
cg23223755	0	0.0671339	0.00142462	0	0.000481605	1.40824e-05	2.0297	3.24336e-06	9.60924e-08	0	5.44652e-06	1.07979e-07	0	0.0030209	8.85799e-05	0	0.00106309	1.9943e-05	3	9596849	LHFPL4	2.0297
cg00657581	0	0.0125466	1.94666e-05	2.04354	8.80042e-06	2.8845e-08	0	1.72643e-09	2.79692e-12	0	7.77374e-08	3.7806e-10	0	0.000103648	4.21279e-07	0	0.000865788	1.44932e-05	3	9973478	IL17RC	2.04354
cg24357890	0	0.193997	0.0143158	0	3.49154e-05	2.8703e-07	2.0148	9.01958e-08	8.64973e-10	0	1.52045e-06	2.10566e-08	0	0.00185413	4.20695e-05	0	0.00195766	4.90966e-05	3	11299312	HRH1	2.0148
cg14224441	0	0.0820357	0.00223728	2.58186	4.05913e-06	7.84705e-09	0	4.16267e-07	6.67937e-09	0	1.44486e-06	1.9649e-08	0	0.000289378	2.27661e-06	0	7.57505e-05	2.25685e-07	3	11743273	VGLL4	2.58186
cg19401752	0	0.0651426	0.00132559	2.5654	4.0407e-07	1.33051e-10	0	6.65098e-08	5.65649e-10	0	5.79306e-07	5.88969e-09	0	0.000432103	4.37401e-06	0	0.000147739	7.7877e-07	3	13860204	WNT7A	2.5654
cg05974788	0	0.112232	0.00443618	-2.0249	9.78006e-06	3.48184e-08	0	1.90877e-08	9.50055e-11	0	3.43443e-07	2.94381e-09	0	0.000118574	5.23223e-07	0	0.000548539	7.14933e-06	3	14692937	C3orf19	-2.0249
cg00067124	0	0.0206055	7.55151e-05	2.04638	5.09424e-06	1.1383e-08	0	2.38484e-08	1.31668e-10	0	2.20318e-07	1.60204e-09	0	0.0001221	5.50787e-07	0	7.40181e-05	2.14961e-07	3	15466687	METTL6	2.04638
cg07460981	0	0.026882	0.000157507	2.69635	2.33764e-06	2.95529e-09	2.00051	7.78456e-10	8.36175e-13	0	5.72975e-09	8.90261e-12	0	2.13134e-05	2.63796e-08	0	1.49977e-05	6.73433e-09	3	16271108	GALNTL2	4.69686
cg03468967	0	0.145374	0.00771358	2.16319	7.03717e-06	1.90529e-08	0	7.98013e-09	2.71012e-11	0	5.58263e-08	2.36284e-10	0	0.000590444	7.245e-06	0	0.000197757	1.28454e-06	3	19673982		2.16319
cg06147651	0	0.0165682	4.15987e-05	2.06448	9.05118e-06	3.01271e-08	0	2.56054e-09	5.13293e-12	0	6.34611e-08	2.84448e-10	0	9.46672e-05	3.65736e-07	0	1.06778e-05	3.53996e-09	3	20115681	KAT2B	2.06448
cg09560953	0	0.0104519	1.15988e-05	2.6886	3.95839e-06	7.45306e-09	0	2.928e-09	6.2283e-12	0	2.24314e-08	6.67805e-11	0	0.000176158	1.02358e-06	0	6.07793e-06	1.1687e-09	3	23846810	UBE2E1	2.6886
cg02333852	0	0.667878	0.267405	0	0.0266196	0.00300753	-2.98086	3.08416e-07	4.5105e-09	0	0.000354895	1.94463e-05	0	0.0496507	0.0054245	0	0.463795	0.158116	3	24536252	THRB	-2.98086
cg13790603	0	0.978553	0.915458	0	0.0115827	0.000989906	-4.9598	1.91961e-06	4.92617e-08	0	0.000940548	6.45626e-05	0	0.0716511	0.00940319	0	0.237872	0.0475714	3	24536478	THRB	-4.9598
cg04928005	0	0.492923	0.120181	0	0.00201185	9.79349e-05	-2.64614	2.20175e-06	5.85799e-08	0	0.000264822	1.36036e-05	0	0.0050429	0.000189978	0	0.253099	0.0528805	3	24536812	THRB	-2.64614
cg25829666	0	0.250818	0.0250481	0	0.00140501	6.07431e-05	-2.57636	1.68393e-06	4.15908e-08	0	0.00025231	1.2812e-05	0	0.000550552	6.51848e-06	0	0.228475	0.0444459	3	24536880	THRB	-2.57636
cg00323305	0	0.653295	0.251044	0	0.0170672	0.00165465	-2.09459	1.09188e-06	2.37006e-08	0	0.000116871	4.99306e-06	0	0.0579329	0.00683846	0	0.422096	0.131523	3	24537182	THRB	-2.09459
cg07405178	0	0.0363347	0.000346441	-2.54189	1.63344e-05	8.18789e-08	0	1.57708e-08	7.18061e-11	0	3.04259e-09	3.42112e-12	0	0.000314628	2.61812e-06	0	0.000508738	6.36077e-06	3	25635650	RARB	-2.54189
ch.3.574787R	0	0.00848779	5.9551e-06	-2.96524	1.7646e-06	1.79056e-09	-2.42004	1.88087e-11	1.95381e-15	0	3.98908e-10	1.56194e-13	0	9.24718e-07	1.32769e-10	0	6.40221e-05	1.64706e-07	3	27578816		-5.38528
cg17248730	0	0.186169	0.0130953	-3.04506	2.36079e-07	3.49667e-11	-2.12632	2.23882e-10	1.01438e-13	0	8.12287e-09	1.50363e-11	0	0.000329389	2.84327e-06	0	0.000393589	4.19056e-06	3	27772201		-5.17139
cg05293299	0	0.169374	0.0106992	0	0.00180556	8.51236e-05	2.17504	2.88351e-07	4.12082e-09	0	9.32322e-07	1.11737e-08	0	0.00268511	7.37365e-05	0	0.0347861	0.00276495	3	29374128	RBMS3	2.17504
cg15907278	0	0.00493425	2.04723e-06	2.07051	1.79702e-06	1.85978e-09	0	1.50626e-06	3.60109e-08	0	2.23747e-06	3.46609e-08	0	1.25799e-05	1.08186e-08	0	0.00171695	4.04994e-05	3	31587250	STT3B	2.07051
cg05073904	0	0.0248035	0.000125044	0	2.32366e-05	1.48781e-07	2.28083	5.32341e-08	4.12975e-10	0	1.14401e-07	6.4779e-10	0	0.000292644	2.32523e-06	0	5.20343e-05	1.03274e-07	3	31975169	OSBPL10	2.28083
cg12833451	0	0.0309253	0.000228096	2.47738	6.08906e-06	1.51132e-08	0	5.25204e-08	4.03956e-10	0	7.42264e-07	8.19446e-09	0	0.000155993	8.40555e-07	0	7.05494e-05	1.96907e-07	3	33729800	CLASP2	2.47738
cg04273811	0	0.523053	0.139438	0	0.0219888	0.00232634	-2.32673	1.56713e-06	3.79233e-08	0	7.70102e-05	2.97775e-06	0	0.0402916	0.00398745	0	0.184773	0.0316589	3	36422059	STAC	-2.32673
cg12841920	0	0.0950796	0.00308379	2.15977	4.86943e-06	1.05793e-08	0	4.19655e-09	1.06756e-11	0	3.26323e-08	1.13377e-10	0	8.23816e-05	2.90778e-07	0	6.23565e-05	1.56149e-07	3	36903038	TRANK1	2.15977
cg03052030	0	0.971347	0.888765	0	0.282562	0.0923084	-2.00797	2.34869e-06	6.34861e-08	0	0.000512392	3.05734e-05	0	0.212948	0.0515452	0	0.926911	0.790101	3	36985516	TRANK1	-2.00797
cg01934787	0	0.0663256	0.00138074	2.34248	4.75456e-06	1.01301e-08	0	7.85599e-09	2.6444e-11	0	6.87278e-09	1.17267e-11	0	5.60168e-05	1.44314e-07	0	0.00010352	3.92387e-07	3	37152029	LRRFIP2	2.34248
cg22917487	0	0.848211	0.550918	0	0.000942441	3.53728e-05	2.16025	4.9106e-07	8.29191e-09	0	2.50648e-05	7.38562e-07	0	0.00599073	0.000244275	0	0.016917	0.00101875	3	39322103	CX3CR1	2.16025
cg20925726	0	0.076396	0.0019136	2.60544	9.78006e-06	3.48228e-08	0	2.59172e-08	1.48817e-10	0	5.33304e-08	2.23834e-10	0	0.000614084	7.67461e-06	0	0.000124797	5.64332e-07	3	41248452	CTNNB1	2.60544
cg01357292	0	0.905972	0.686614	0	0.268616	0.0851777	-2.38268	2.39246e-06	6.49813e-08	0	0.00118105	8.54937e-05	0	0.630606	0.358144	0	0.99864	0.995805	3	42947771	ZNF662	-2.38268
cg23743627	0	0.0343577	0.000299106	-2.22289	3.83875e-06	7.01104e-09	0	4.51268e-08	3.24847e-10	0	7.77591e-07	8.72367e-09	0	2.9523e-05	4.55259e-08	0	0.000215085	1.48447e-06	3	43327699	SNRK	-2.22289
cg09333143	0	0.012983	2.17822e-05	2.42219	8.18071e-06	2.51323e-08	0	2.4027e-09	4.61004e-12	0	3.96997e-09	5.26459e-12	0	3.10675e-05	5.00565e-08	0	8.7688e-05	2.91816e-07	3	43360626	SNRK	2.42219
cg12580752	0	0.0847827	0.00240058	-3.25944	4.76361e-06	1.02296e-08	-2.15826	9.51188e-08	9.29633e-10	0	2.02147e-06	3.0381e-08	0	0.000234127	1.60969e-06	0	5.44672e-05	1.1491e-07	3	44038869		-5.4177
cg07040834	0	0.0271955	0.000165223	-2.41622	4.9993e-06	1.10383e-08	0	1.27334e-07	1.38013e-09	0	5.96992e-06	1.21641e-07	0	0.000439729	4.49296e-06	0	4.11708e-05	6.31137e-08	3	44063541		-2.41622
cg03340649	0	0.820138	0.493649	0	0.0105675	0.000876878	-2.42307	4.33715e-07	7.03794e-09	0	0.000274049	1.41699e-05	0	0.0764321	0.0103665	0	0.395822	0.11652	3	44626453	ZNF660	-2.42307
cg22598028	0	0.901253	0.674464	0	0.0177746	0.00174755	-3.04964	5.48688e-07	9.60819e-09	0	0.000270614	1.39573e-05	0	0.261575	0.0724551	0	0.50325	0.186395	3	44626492	ZNF660	-3.04964
cg04432377	0	0.146787	0.00788934	-2.31412	6.96023e-06	1.86074e-08	0	5.74034e-06	1.97812e-07	0	0.000507661	3.02362e-05	0	0.00416588	0.00014333	0	0.0274704	0.00199416	3	45017297	EXOSC7	-2.31412
cg20193203	0	0.203738	0.0158696	2.51843	1.21065e-05	5.03255e-08	2.22001	6.56074e-11	1.4667e-14	0	4.95462e-10	2.17916e-13	0	0.000535455	6.21419e-06	0	0.000283226	2.39374e-06	3	45379158		4.73844
cg04110105	0	0.437782	0.0899604	0	0.000572059	1.78814e-05	-2.13857	8.58123e-09	3.02129e-11	0	6.33234e-08	2.83551e-10	0	0.00110067	1.88533e-05	0	0.0459849	0.00408816	3	46395356	CCR2	-2.13857
cg15006455	0	0.11117	0.0043416	3.35547	1.38204e-05	6.31374e-08	2.20797	4.78567e-07	8.0175e-09	0	4.71213e-07	4.48662e-09	0	0.0016998	3.68716e-05	0	6.22605e-05	1.55663e-07	3	47656135	SMARCC1	5.56344
cg07739959	0	0.0356264	0.000327562	-2.53873	4.1554e-06	8.25655e-09	0	3.55756e-08	2.34701e-10	0	1.29087e-07	7.7232e-10	0	6.48068e-05	1.8778e-07	0	5.45197e-05	1.1622e-07	3	48754206	IP6K2	-2.53873
cg12622520	0	0.176007	0.011592	2.11414	1.04062e-05	3.86393e-08	0	1.10505e-07	1.13325e-09	0	2.05455e-06	3.10645e-08	0	0.0011169	1.93365e-05	0	0.000460448	5.41992e-06	3	49192768	LAMB2L	2.11414
cg22306344	0	0.818457	0.490879	0	0.00280882	0.000152277	-2.16656	3.82092e-07	5.9545e-09	0	0.000320643	1.71783e-05	0	0.0423875	0.00430008	0	0.320133	0.0794162	3	49966773	MON1A	-2.16656
ch.3.1112380F	0	0.107538	0.00403218	-2.90981	1.08324e-05	4.11313e-08	0	2.6204e-07	3.62435e-09	0	2.48297e-06	3.97755e-08	0	0.00120098	2.15721e-05	0	0.000651738	9.37704e-06	3	51439951	VPRBP	-2.90981
cg02024352	0	0.0105034	1.18162e-05	-2.18713	1.27187e-05	5.47877e-08	0	1.22173e-06	2.74613e-08	0	1.08932e-06	1.36534e-08	0	0.000660737	8.61603e-06	0	0.000757827	1.17429e-05	3	51573586		-2.18713
cg21154426	0	0.136862	0.00675315	2.2516	3.34625e-07	7.97237e-11	0	5.46294e-08	4.28332e-10	0	1.98875e-06	2.97179e-08	0	0.000242984	1.71355e-06	0	9.46782e-05	3.32507e-07	3	53161967	RFT1	2.2516
cg07883600	0	0.704684	0.31098	0	0.129258	0.0276135	-2.41981	9.85184e-07	2.07248e-08	0	5.47964e-05	1.95158e-06	0	0.0401186	0.00396177	0	0.610837	0.281179	3	53528162	CACNA1D	-2.41981
cg01569984	0	0.467404	0.105815	0	0.0241068	0.00263508	2.29903	2.91785e-06	8.38557e-08	0	0.000346067	1.88708e-05	0	0.222388	0.0554205	0	0.00932608	0.000449182	3	54353711	CACNA2D3	2.29903
cg10239071	0	0.0589218	0.0010512	2.08416	1.04906e-05	3.91633e-08	0	4.17936e-06	1.32553e-07	0	2.44199e-05	7.1454e-07	0	0.00314037	9.4251e-05	0	0.000723653	1.09959e-05	3	60574436	FHIT	2.08416
cg18138031	0	0.0387151	0.000408583	0	9.34049e-05	1.29728e-06	2.32872	1.94842e-08	9.76701e-11	0	5.12911e-10	2.30951e-13	0	0.000107499	4.51186e-07	0	0.00063767	9.08898e-06	3	63895733	ATXN7	2.32872
cg21635584	0	0.039063	0.000416889	-3.00229	2.5148e-06	3.34044e-09	0	3.64295e-07	5.57972e-09	0	1.84812e-05	5.04088e-07	0	0.00248654	6.58438e-05	0	0.000293508	2.55384e-06	3	69129729	UBA3	-3.00229
cg05727113	0	0.0337621	0.000285721	2.34274	4.1305e-06	8.10776e-09	0	9.89288e-09	3.67769e-11	0	3.13203e-09	3.64616e-12	0	5.77483e-06	2.76088e-09	0	1.20615e-05	4.53185e-09	3	69390063	FRMD4B	2.34274
cg04058837	0	0.140812	0.00719564	2.00713	7.32946e-06	2.04563e-08	0	4.34868e-08	3.08104e-10	0	5.08973e-08	2.0991e-10	0	0.000157574	8.52903e-07	0	0.000169528	9.86174e-07	3	69732819		2.00713
cg17569413	0	0.120326	0.00511165	0	2.03851e-05	1.18247e-07	2.10948	7.7667e-11	1.83674e-14	0	3.04522e-09	3.44744e-12	0	0.00217297	5.35534e-05	0	0.00102904	1.89135e-05	3	70798885		2.10948
cg21910363	0	0.386029	0.0665438	2.04434	1.19239e-05	4.91499e-08	0	6.47285e-06	2.29985e-07	0	5.29889e-05	1.87138e-06	0	0.00470505	0.000171438	0	0.000494837	6.07975e-06	3	71034420	FOXP1	2.04434
cg18153137	0	0.0536799	0.00086096	-2.16959	5.30851e-06	1.22372e-08	0	2.17991e-09	3.92665e-12	0	1.01124e-09	6.48157e-13	0	1.25799e-05	1.07997e-08	0	0.000119455	5.20902e-07	3	71114771	FOXP1	-2.16959
cg18267131	0	0.0229714	9.79832e-05	2.86211	1.1443e-06	8.20017e-10	0	8.31676e-07	1.65874e-08	0	2.30977e-06	3.62301e-08	0	0.000553943	6.58679e-06	0	5.45938e-05	1.16737e-07	3	71600114	FOXP1	2.86211
cg09429735	0	0.919513	0.723547	0	0.00283049	0.000153913	-2.32472	3.32915e-08	2.12058e-10	0	1.65298e-08	4.32628e-11	0	0.00663505	0.000283497	0	0.0206008	0.00133652	3	71752026	EIF4E3	-2.32472
cg25421917	0	0.063161	0.00122915	2.15946	4.61298e-06	9.70611e-09	0	1.10096e-06	2.39851e-08	0	4.0315e-05	1.33174e-06	0	0.00133175	2.53191e-05	0	6.95223e-05	1.90534e-07	3	72839466	SHQ1	2.15946
cg00735667	0	0.977628	0.912063	0	0.0868321	0.0154516	-4.70173	1.23302e-06	2.77969e-08	0	0.00129572	9.58973e-05	0	0.421693	0.167103	0	0.63617	0.30752	3	74663796		-4.70173
cg27328797	0	0.892756	0.653038	0	0.0255122	0.00283951	-3.04757	7.50592e-07	1.45041e-08	0	0.000401412	2.26553e-05	0	0.257328	0.0705157	0	0.716003	0.403019	3	75668035		-3.04757
cg08062959	0	0.0323321	0.00025243	0	0.000950096	3.5784e-05	-2.18908	3.04591e-08	1.87822e-10	0	2.97377e-06	4.99777e-08	0	0.000460688	4.82627e-06	0	0.00607547	0.000247693	3	81871999		-2.18908
cg19625237	0	0.0505666	0.00076478	0	2.31897e-05	1.48232e-07	2.05996	5.7957e-10	5.00289e-13	0	9.44281e-08	4.96295e-10	0	0.000841533	1.24956e-05	0	0.000213296	1.46355e-06	3	85005177		2.05996
cg13331200	0	0.859976	0.576252	0	0.141338	0.0315594	-3.41839	2.52784e-07	3.44604e-09	0	0.000176803	8.30689e-06	0	0.237353	0.0616904	0	0.701048	0.383617	3	85008587	CADM2	-3.41839
cg10993409	0	0.136378	0.00669631	2.47343	1.09165e-05	4.19333e-08	0	0.00052187	5.3205e-05	0	0.0153506	0.00213892	0	0.0362347	0.00341034	0	0.000151217	8.20501e-07	3	93693147	PROS1	2.47343
ch.3.1904198F	0	0.00458146	1.68089e-06	-2.72372	1.53702e-05	7.5014e-08	-2.0373	1.69563e-08	7.98248e-11	0	8.22997e-07	9.42043e-09	0	0.000164907	9.15304e-07	0	3.11885e-05	3.30425e-08	3	94136090		-4.76102
cg09301294	0	0.338224	0.0493034	0	0.0449469	0.00611084	-2.13673	6.77488e-08	5.8023e-10	0	1.21404e-05	2.989e-07	0	0.0279001	0.00231771	0	0.314848	0.0771182	3	96533520	EPHA6	-2.13673
cg06814136	0	0.0259897	0.000141024	2.52515	1.18237e-06	8.95337e-10	0	1.18328e-10	3.47828e-14	0	8.34036e-11	1.40096e-14	0	1.82772e-06	3.59522e-10	0	4.24871e-05	6.77987e-08	3	97663514	CRYBG3	2.52515
cg03275067	0	0.0586095	0.00103967	-3.70086	3.34625e-07	8.43911e-11	-2.76568	3.03053e-11	4.6886e-15	0	6.90955e-11	1.02318e-14	0	7.28468e-06	4.43191e-09	0	1.58737e-05	7.78257e-09	3	99536401	MIR548G	-6.46654
cg15077343	0	0.0468642	0.000634591	-3.15747	2.60288e-06	3.5725e-09	-2.08119	4.64555e-08	3.38416e-10	0	1.04342e-07	5.69321e-10	0	0.000143607	7.22393e-07	0	5.19798e-05	1.02721e-07	3	99536406	MIR548G	-5.23866
cg02223350	0	0.127122	0.00575127	-2.04081	1.26366e-06	1.03896e-09	0	4.43362e-07	7.25229e-09	0	4.02968e-05	1.33096e-06	0	0.00253916	6.78208e-05	0	0.000123968	5.57023e-07	3	100429064	TFG	-2.04081
cg26149645	0	0.0128964	2.07491e-05	2.21784	1.60133e-05	7.94907e-08	0	1.53311e-08	6.88052e-11	0	2.0658e-07	1.47383e-09	0	9.30196e-05	3.54025e-07	0	8.49947e-05	2.73609e-07	3	100529346	ABI3BP	2.21784
cg13498382	0	0.022713	9.36223e-05	0	0.000150414	2.62395e-06	2.06619	3.91339e-08	2.67657e-10	0	2.22379e-09	2.15767e-12	0	0.000153104	8.08863e-07	0	5.39444e-05	1.11954e-07	3	101039920	IMPG2	2.06619
cg13024275	0	0.00914409	7.61918e-06	3.71798	5.32122e-07	2.39233e-10	2.80594	5.06968e-11	9.97234e-15	0	2.92543e-10	9.50461e-14	0	3.64454e-06	1.23243e-09	0	1.00668e-05	3.07042e-09	3	101579557	NFKBIZ	6.52392
cg00670212	0	0.0475571	0.000658931	2.30137	1.18237e-06	8.93298e-10	0	9.03448e-09	3.24573e-11	0	4.37885e-08	1.71494e-10	0	0.000246996	1.76491e-06	0	2.78258e-05	2.6568e-08	3	101712884	LOC152225	2.30137
cg21223344	0	0.025711	0.000137455	2.05769	8.78305e-06	2.87299e-08	0	3.8424e-10	2.63264e-13	0	7.19672e-09	1.2442e-11	0	0.000542886	6.36892e-06	0	0.000258531	2.0515e-06	3	101876189		2.05769
cg01021682	0	0.0489129	0.000702257	2.81681	2.32021e-06	2.90334e-09	0	7.38371e-09	2.38914e-11	0	4.90946e-08	2.00264e-10	0	0.000122042	5.50258e-07	0	0.000120614	5.30757e-07	3	101926162		2.81681
cg25758137	0	0.0258848	0.000139433	2.13835	1.42685e-05	6.62628e-08	0	6.00316e-10	5.43947e-13	0	5.4632e-10	2.62019e-13	0	0.000159061	8.6306e-07	0	7.99381e-05	2.46995e-07	3	105145478	ALCAM	2.13835
cg19852058	0	0.0347783	0.000307315	2.152	5.23076e-06	1.18962e-08	0	1.09233e-08	4.21768e-11	0	2.08511e-07	1.49544e-09	0	0.000358178	3.23652e-06	0	0.000105466	4.04457e-07	3	105293613	ALCAM	2.152
cg19765196	0	0.0577202	0.00100581	0	3.97578e-05	3.53039e-07	2.02222	3.32915e-08	2.12032e-10	0	7.95925e-08	3.90527e-10	0	3.98379e-05	8.00362e-08	0	7.90524e-05	2.41961e-07	3	105299405		2.02222
cg12021988	0	0.268974	0.0293554	0	0.0396547	0.00515152	2.42689	1.12216e-06	2.45761e-08	0	5.3659e-06	1.05953e-07	0	0.00655443	0.000278661	0	0.00852876	0.000396737	3	105831607		2.42689
cg17643729	0	0.0135111	2.46023e-05	2.80336	4.25877e-07	1.4517e-10	0	5.91022e-10	5.29036e-13	0	3.33343e-09	4.07421e-12	0	7.87088e-05	2.68942e-07	0	2.1572e-05	1.35245e-08	3	106966359	LOC344595	2.80336
cg11489638	0	0.0730729	0.00173439	2.0913	1.48156e-05	7.06311e-08	0	3.27306e-08	2.07235e-10	0	7.30783e-07	8.02087e-09	0	0.000325101	2.77568e-06	0	0.000119661	5.22541e-07	3	107641762	LOC285205	2.0913
cg26301215	0	0.196429	0.0146991	0	2.07313e-05	1.22293e-07	2.0152	1.20872e-10	3.87363e-14	0	2.42382e-08	7.46774e-11	0	0.00480951	0.000176826	0	0.00372197	0.000123838	3	111371676		2.0152
cg11929898	0	0.0966269	0.00320237	2.05702	1.07832e-05	4.09209e-08	0	4.71861e-09	1.26761e-11	0	2.28518e-08	6.85878e-11	0	0.00013874	6.76448e-07	0	0.000166539	9.57376e-07	3	111760010	TMPRSS7	2.05702
cg15128275	0	0.0355963	0.000324988	2.82224	9.82762e-07	6.51623e-10	0	1.09752e-06	2.38932e-08	0	1.01723e-06	1.2525e-08	0	0.000402748	3.91474e-06	0	0.000346013	3.35954e-06	3	111916760	SLC9A10	2.82224
ch.3.2218090R	0	0.00803787	5.48942e-06	-2.5854	5.04753e-06	1.12005e-08	0	4.17371e-09	1.05806e-11	0	2.51615e-08	7.9135e-11	0	1.09272e-05	8.50114e-09	0	5.07116e-05	9.90627e-08	3	112736005	C3orf17	-2.5854
cg21609087	0	0.451236	0.0972529	-2.53444	1.26224e-05	5.39038e-08	0	0.0302212	0.00841813	0	0.000860278	5.78357e-05	0	6.82145e-06	3.88976e-09	0	0.000475902	5.69774e-06	3	112739297	C3orf17	-2.53444
cg04403629	0	0.0732116	0.00174027	-2.92668	1.19114e-06	9.29316e-10	0	1.8275e-06	4.61991e-08	0	4.14965e-05	1.38044e-06	0	0.00121271	2.1882e-05	0	0.000113105	4.69217e-07	3	114867274	ZBTB20	-2.92668
ch.3.2293220R	-2.88467	0.000481717	6.38806e-09	-2.62381	9.07996e-07	5.66402e-10	0	6.11904e-10	5.69289e-13	0	1.67246e-09	1.36768e-12	0	1.82772e-06	3.51923e-10	0	1.23166e-05	4.70188e-09	3	117113872		-5.50848
cg15509235	0	0.111762	0.00439042	0	1.95063e-05	1.08729e-07	-2.09566	1.07416e-08	4.10952e-11	0	8.07405e-07	9.18031e-09	0	0.00438424	0.000154681	0	0.000662436	9.61327e-06	3	117715573		-2.09566
cg04985251	0	0.0852517	0.00242385	-2.33178	8.719e-06	2.81928e-08	0	4.10811e-10	2.9418e-13	0	2.54125e-10	7.80708e-14	0	3.29167e-06	1.04881e-09	0	7.0987e-05	2.00144e-07	3	119188494	KTELC1	-2.33178
cg05875121	0	0.0344766	0.000301516	2.09556	3.10752e-06	5.13052e-09	0	4.41741e-09	1.15402e-11	0	1.59515e-07	1.03598e-09	0	0.000155606	8.35915e-07	0	0.000181635	1.09675e-06	3	121472567		2.09556
cg22930808	0	0.480053	0.112719	-4.67253	3.75461e-06	6.76315e-09	-4.22901	5.80684e-13	1.02673e-17	0	1.30698e-11	9.53256e-16	0	1.84425e-05	1.97692e-08	-2.96534	1.60397e-08	1.77253e-13	3	122281881	PARP9	-11.8669
cg08122652	0	0.349506	0.0529757	-3.2338	1.09786e-05	4.22688e-08	-2.39282	1.65481e-08	7.7062e-11	0	2.62222e-09	2.68334e-12	0	1.97445e-05	2.24927e-08	0	4.57142e-06	7.17358e-10	3	122281939	PARP9	-5.62662
cg00959259	0	0.48943	0.118195	-5.17019	1.7646e-06	1.7972e-09	-3.95201	1.20872e-10	3.92709e-14	0	1.15761e-09	7.82907e-13	0	0.000119706	5.31526e-07	-2.70575	2.71259e-06	2.9377e-10	3	122281975	PARP9	-11.8279
cg05502766	0	0.0939508	0.00299469	2.97559	3.6033e-06	6.32047e-09	2.37769	1.84927e-10	7.60222e-14	0	6.08157e-09	9.81217e-12	0	2.76806e-05	4.01333e-08	0	8.21352e-06	2.119e-09	3	122604506	LOC100129550	5.35328
cg03922175	0	0.0529493	0.000839642	0	9.01721e-05	1.22986e-06	2.17697	8.64299e-07	1.74731e-08	0	5.26392e-07	5.17721e-09	0	0.000440357	4.50331e-06	0	0.000213724	1.46765e-06	3	122992823	SEC22A	2.17697
cg13321688	0	0.0356617	0.000328831	2.22738	1.67161e-05	8.49746e-08	0	7.91082e-09	2.67859e-11	0	9.06842e-08	4.69001e-10	0	0.00043914	4.48115e-06	0	0.000197341	1.27794e-06	3	125120406		2.22738
cg16342439	0	0.67368	0.274302	0	0.123185	0.0257469	-3.40769	6.80713e-07	1.27525e-08	0	0.000109184	4.5821e-06	0	0.157541	0.0317165	0	0.454936	0.152096	3	126006835		-3.40769
cg25736626	0	0.0135274	2.47058e-05	2.65547	3.64023e-06	6.42011e-09	0	4.30684e-09	1.11371e-11	0	4.93019e-09	7.25712e-12	0	6.35997e-05	1.82303e-07	0	0.000581247	7.82099e-06	3	127448074	MGLL	2.65547
cg20172468	0	0.0685706	0.00149895	3.15754	6.38677e-06	1.62615e-08	2.27134	1.20213e-08	4.85449e-11	0	2.25359e-08	6.74403e-11	0	0.000120072	5.35269e-07	0	0.000378622	3.91465e-06	3	127768253		5.42888
cg19547144	0	0.687104	0.289859	0	0.107415	0.0210349	-3.37696	2.02415e-06	5.25661e-08	0	0.000329826	1.77877e-05	0	0.340585	0.114074	0	0.708903	0.393731	3	129147553	C3orf25	-3.37696
cg22502450	0	0.0785599	0.00203895	2.21653	4.38321e-07	1.60815e-10	0	6.39441e-09	1.93902e-11	0	1.29602e-07	7.75973e-10	0	3.65907e-05	6.72294e-08	0	0.000109835	4.39627e-07	3	129261478	H1FOO	2.21653
cg21333217	0	0.514746	0.134046	0	0.00263893	0.00014005	3.81501	6.76535e-08	5.78815e-10	0	3.79282e-06	6.82694e-08	0	0.00446387	0.000158782	0	0.00729229	0.000319992	3	129277321	PLXND1	3.81501
cg15240852	0	0.0965412	0.00319438	2.04708	4.1305e-06	8.14288e-09	0	3.80431e-08	2.57458e-10	0	5.00905e-08	2.05622e-10	0	0.000335139	2.91709e-06	0	0.000117418	5.05276e-07	3	131083585	NUDT16P	2.04708
cg26959303	0	0.0254106	0.000133705	2.33549	1.05511e-05	3.95969e-08	0	1.80263e-08	8.70931e-11	0	4.02904e-08	1.53698e-10	0	0.000360178	3.26794e-06	0	4.37603e-05	7.14745e-08	3	133375668	TOPBP1	2.33549
cg08938727	0	0.0271369	0.000162239	2.71187	2.50176e-06	3.30653e-09	0	3.07477e-09	6.70063e-12	0	7.74153e-09	1.39961e-11	0	0.000179571	1.05372e-06	0	0.000136148	6.54687e-07	3	134074767	AMOTL2	2.71187
cg14495753	0	0.0869386	0.00252062	2.33907	1.15086e-05	4.63564e-08	0	1.83367e-06	4.63997e-08	0	2.35884e-05	6.83171e-07	0	0.00202629	4.81165e-05	0	0.000181635	1.09795e-06	3	134197092	ANAPC13	2.33907
cg22889573	0	0.442571	0.0925923	0	0.00647174	0.000459219	-2.26798	1.14076e-07	1.18248e-09	0	4.16988e-05	1.38971e-06	0	0.0120135	0.000671872	0	0.439055	0.14191	3	134369939	KY	-2.26798
cg04013733	0	0.030201	0.000216335	2.45208	1.66337e-05	8.42494e-08	0	1.13299e-07	1.17017e-09	0	1.73556e-06	2.49362e-08	0	0.00365907	0.000118728	0	9.49989e-05	3.33843e-07	3	135727318	PPP2R3A	2.45208
cg18260919	0	0.0102757	1.0802e-05	3.34169	1.45121e-05	6.80296e-08	2.65382	2.10623e-09	3.73808e-12	0	3.39843e-10	1.2168e-13	0	3.44772e-05	6.03082e-08	0	4.45105e-05	7.46372e-08	3	135869103	MSL2	5.99551
cg03335207	0	0.0461879	0.000611081	-2.97731	1.1802e-06	8.76438e-10	-2.13376	1.43301e-09	2.0609e-12	0	1.41224e-09	1.04252e-12	0	2.53046e-05	3.52343e-08	0	3.44012e-07	1.47238e-11	3	135911783	MSL2	-5.11107
cg09552166	0	0.0979623	0.00330404	-2.3625	1.28651e-05	5.58708e-08	0	8.43781e-07	1.69221e-08	0	1.5285e-06	2.11894e-08	0	0.000742865	1.03043e-05	0	4.56443e-05	7.98631e-08	3	135913383	MSL2	-2.3625
cg22071191	0	0.0689476	0.00151613	2.04591	7.40102e-06	2.07577e-08	0	1.33086e-05	5.71989e-07	0	3.01025e-06	5.07704e-08	0	0.000224184	1.5033e-06	0	9.25358e-05	3.20688e-07	3	135954970		2.04591
cg16240260	0	0.0731526	0.0017379	0	0.000284978	6.68777e-06	2.33676	2.12345e-07	2.74546e-09	0	2.85971e-06	4.76057e-08	0	0.00147586	2.95788e-05	0	0.00144388	3.14264e-05	3	137725933	CLDN18	2.33676
cg12497564	0	0.5647	0.169445	0	0.016292	0.00155368	-3.0268	2.69014e-07	3.7547e-09	0	5.21598e-05	1.83437e-06	0	0.0409636	0.00408555	0	0.138674	0.0202357	3	139258295	RBP1	-3.0268
cg15878317	0	0.246441	0.0240831	0	0.0109435	0.000918985	-2.08249	4.079e-07	6.50725e-09	0	0.000237706	1.19033e-05	0	0.0441467	0.00456237	0	0.0630506	0.00637734	3	139396782	NMNAT3	-2.08249
cg27242726	0	0.132911	0.00633017	0	0.000145213	2.48218e-06	2.00957	1.69826e-11	1.65152e-15	0	2.7084e-10	8.44033e-14	0	0.000295155	2.3576e-06	0	0.000556229	7.31102e-06	3	141122887	ZBTB38	2.00957
cg17343671	0	0.0337621	0.000284424	0	0.000352074	9.02725e-06	2.07213	1.61299e-07	1.91547e-09	0	5.74487e-08	2.45944e-10	0	0.000557185	6.6577e-06	0	0.000349637	3.4126e-06	3	141208908	RASA2	2.07213
cg16271453	0	0.0341051	0.000292814	0	1.84075e-05	9.95534e-08	2.01684	2.39074e-09	4.56317e-12	0	3.13363e-09	3.66857e-12	0	9.9508e-05	3.96314e-07	0	0.000123357	5.51823e-07	3	142027066	XRN1	2.01684
cg26298197	0	0.0502317	0.000752166	0	2.59377e-05	1.78172e-07	2.19755	2.72396e-07	3.81214e-09	0	1.44625e-06	1.96775e-08	0	0.000223458	1.49547e-06	0	0.000569154	7.59286e-06	3	142873975		2.19755
cg05969659	0	0.925226	0.739912	0	0.0317125	0.00380463	-2.20545	2.07995e-07	2.67374e-09	0	1.6564e-06	2.3543e-08	0	0.0740146	0.00988366	0	0.0721576	0.00772972	3	143692785	C3orf58	-2.20545
cg11620984	0	0.0175086	4.72992e-05	-2.19816	1.2083e-05	5.01262e-08	0	4.6794e-08	3.41916e-10	0	2.288e-06	3.57016e-08	0	0.000525226	5.98993e-06	0	1.59468e-05	7.93542e-09	3	145968242	PLSCR4	-2.19816
cg19917720	0	0.0467576	0.000629387	2.60977	5.69733e-06	1.36247e-08	0	1.46468e-07	1.67301e-09	0	1.63855e-06	2.31992e-08	0	0.00066765	8.73864e-06	0	7.31174e-05	2.10959e-07	3	146191384	PLSCR2	2.60977
cg06981309	0	0.663	0.261834	0	0.000313972	7.67212e-06	-2.54452	1.20872e-10	3.82288e-14	0	7.379e-09	1.30581e-11	0	0.00247416	6.53036e-05	0	4.56443e-05	7.98985e-08	3	146260954	PLSCR1	-2.54452
cg18297437	0	0.785092	0.429836	0	0.287648	0.0950385	-2.94681	8.34992e-07	1.66684e-08	0	0.000629692	3.93372e-05	0	0.563615	0.287709	0	0.877193	0.676921	3	147131332	ZIC1	-2.94681
cg26134751	0	0.0689476	0.00151624	2.39586	1.17558e-05	4.78825e-08	0	2.36741e-08	1.30287e-10	0	3.94938e-08	1.49437e-10	0	9.18467e-05	3.46817e-07	0	0.000388676	4.09763e-06	3	150138414	TSC22D2	2.39586
cg13326420	0	0.135493	0.00660764	0	2.72711e-05	1.92213e-07	2.08527	8.33919e-07	1.66396e-08	0	8.79519e-07	1.03113e-08	0	0.000645838	8.32611e-06	0	0.000146098	7.58498e-07	3	150173062	TSC22D2	2.08527
cg05684005	0	0.0298617	0.000210077	2.87857	1.70614e-06	1.70094e-09	2.16041	3.42013e-10	2.10962e-13	0	5.8175e-10	2.89298e-13	0	3.66856e-06	1.25772e-09	0	7.30017e-05	2.09852e-07	3	151035780	MED12L	5.03898
cg07375150	0	0.0147656	3.19818e-05	-2.91321	8.97997e-07	5.55563e-10	-2.18802	1.34696e-10	4.79298e-14	0	4.4953e-11	5.19796e-15	0	5.03767e-07	5.6428e-11	0	1.08423e-05	3.81019e-09	3	151046450	P2RY13	-5.10122
cg03604388	0	0.0691079	0.00152313	0	0.000168987	3.12649e-06	2.1725	5.17539e-07	8.87971e-09	0	3.24131e-07	2.72513e-09	0	0.000386137	3.66462e-06	0	0.000492654	6.03767e-06	3	151150844	MED12L	2.1725
cg06855506	0	0.0734406	0.00175129	2.58491	7.48529e-06	2.14242e-08	0	3.86145e-08	2.62776e-10	0	1.48783e-08	3.69611e-11	0	0.000104465	4.28755e-07	0	7.62294e-05	2.28401e-07	3	151152773		2.58491
cg27199599	0	0.101964	0.00359446	2.36854	1.60601e-05	7.97941e-08	0	6.32876e-08	5.26907e-10	0	6.97826e-08	3.24812e-10	0	0.000221088	1.47081e-06	0	8.26937e-05	2.61175e-07	3	151778395		2.36854
cg25612596	0	0.427283	0.0848686	-2.207	9.87659e-06	3.54423e-08	0	3.8351e-05	2.1311e-06	0	5.35228e-05	1.89626e-06	0	0.00038224	3.59808e-06	0	7.44398e-05	2.17667e-07	3	151987828	MBNL1	-2.207
cg08447525	0	0.826231	0.505587	0	0.0706329	0.0115194	-2.62868	1.48996e-06	3.55223e-08	0	0.000144961	6.50454e-06	0	0.346635	0.117616	0	0.669212	0.34476	3	154146536	GPR149	-2.62868
cg21496658	0	0.852866	0.561043	0	0.00177139	8.289e-05	-3.49496	9.2501e-09	3.35696e-11	0	3.87755e-06	7.02232e-08	0	0.00579515	0.00023256	0	0.162187	0.0257842	3	154797677	MME	-3.49496
cg22174337	0	0.101646	0.00356641	2.6431	2.69831e-06	3.79293e-09	0	7.26736e-07	1.39066e-08	0	1.73344e-05	4.65224e-07	0	0.000623889	7.87078e-06	0	0.000330756	3.11857e-06	3	156005296	KCNAB1	2.6431
cg05711023	0	0.0455953	0.000594362	2.14665	6.95675e-06	1.85584e-08	0	1.43352e-07	1.62342e-09	0	3.09807e-06	5.27048e-08	0	0.00174505	3.84877e-05	0	0.000192615	1.22563e-06	3	156511814		2.14665
cg17893459	0	0.0436837	0.000541348	2.8964	1.80987e-06	1.91606e-09	2.08168	1.72643e-09	2.79597e-12	0	6.16414e-09	1.00271e-11	0	0.000244014	1.72563e-06	0	0.000316135	2.88433e-06	3	157102022	VEPH1	4.97809
cg07654934	0	0.841078	0.535972	0	0.132816	0.028733	-2.0128	6.88943e-07	1.29619e-08	0	0.000107285	4.48555e-06	0	0.00694928	0.000303066	0	0.688747	0.368666	3	158390329	LXN	-2.0128
cg12896421	0	0.828702	0.510748	0	0.040052	0.00522252	-2.0359	8.21011e-08	7.59945e-10	0	0.000582065	3.56878e-05	0	0.0246747	0.00193651	0	0.578701	0.249667	3	158390510	LXN	-2.0359
cg22210627	0	0.984522	0.937227	0	0.117706	0.0240353	-2.23501	3.21394e-06	9.50786e-08	0	0.00379921	0.000364409	0	0.414583	0.162022	0	0.80324	0.534289	3	158390671	LXN	-2.23501
cg05278454	0	0.0395738	0.000430678	2.24047	1.79559e-05	9.56824e-08	0	3.16126e-09	6.98693e-12	0	4.33081e-09	6.03983e-12	0	3.28717e-05	5.52164e-08	0	0.000157735	8.80271e-07	3	158547325	MFSD1	2.24047
cg13027369	0	0.251262	0.0251551	2.73625	9.36985e-06	3.24353e-08	2.19685	7.41467e-10	7.65588e-13	0	3.25165e-08	1.12903e-10	0	0.000149066	7.74896e-07	0	0.000303287	2.68998e-06	3	160279320	KPNA4	4.9331
cg07466892	0	0.023113	0.000104221	2.56769	2.69445e-06	3.76965e-09	0	9.10314e-09	3.28954e-11	0	2.34716e-08	7.09668e-11	0	6.04118e-05	1.66367e-07	0	4.71876e-05	8.44568e-08	3	160471693		2.56769
cg17211349	0	0.5574	0.163958	-2.39341	9.21344e-06	3.11028e-08	0	8.60915e-07	1.73862e-08	0	9.17954e-06	2.09437e-07	0	0.0232463	0.0017754	0	0.00249916	7.02875e-05	3	164915015	SLITRK3	-2.39341
cg26033782	0	0.012983	2.15788e-05	2.934	1.81432e-05	9.7322e-08	2.02649	1.91425e-07	2.4048e-09	0	2.05283e-07	1.46095e-09	0	0.00151501	3.08156e-05	0	9.98676e-05	3.66624e-07	3	166783407		4.96049
cg05656590	0	0.443481	0.0930941	-2.11163	6.11016e-06	1.51813e-08	0	6.011e-07	1.08475e-08	0	6.55568e-06	1.37242e-07	0	0.00132541	2.51166e-05	0	0.00078695	1.24708e-05	3	169381574	MECOM	-2.11163
ch.3.3299193F	0	0.0167493	4.24606e-05	-3.21483	4.71535e-07	1.87256e-10	-2.16998	1.99967e-09	3.50476e-12	0	1.47363e-08	3.64782e-11	0	3.79281e-05	7.23369e-08	0	5.74897e-05	1.31382e-07	3	169846325	PHC3	-5.38481
cg22463444	0	0.0922285	0.00287722	2.40977	5.63727e-06	1.33757e-08	0	6.92079e-09	2.17052e-11	0	2.96968e-08	9.96341e-11	0	0.00023997	1.67705e-06	0	5.05912e-05	9.8062e-08	3	170146757	CLDN11	2.40977
cg11417598	0	0.0453771	0.000589111	2.35959	1.73266e-05	8.96639e-08	0	4.84505e-09	1.31928e-11	0	8.15539e-08	4.06621e-10	0	0.000233386	1.59802e-06	0	0.000190306	1.19495e-06	3	170714485	SLC2A2	2.35959
ch.3.3328721R	0	0.00724548	4.15452e-06	-2.08852	1.73596e-05	9.00874e-08	0	7.86524e-09	2.64925e-11	0	3.31793e-08	1.16744e-10	0	0.000356318	3.21467e-06	0	0.00093951	1.64021e-05	3	171139958	TNIK	-2.08852
cg15268191	0	0.0968553	0.00322813	0	6.88052e-05	8.13092e-07	-2.05185	1.60665e-09	2.49903e-12	0	1.89072e-08	5.29039e-11	0	0.00371364	0.000121385	0	0.0167211	0.00100274	3	171704056		-2.05185
cg05622261	0	0.173724	0.0112967	-3.4427	1.66366e-07	1.89516e-11	0	4.51246e-07	7.42215e-09	0	4.71034e-07	4.48388e-09	0	9.71394e-05	3.81506e-07	0	4.1246e-05	6.36967e-08	3	171757169	FNDC3B	-3.4427
cg27315556	0	0.965028	0.866213	0	0.1761	0.0439163	-2.33387	3.0122e-06	8.74594e-08	0	0.00134069	9.99326e-05	0	0.523451	0.249982	0	0.834737	0.591749	3	173115771	NLGN1	-2.33387
cg07883762	0	0.0565567	0.000968125	-2.99764	8.97997e-07	5.46276e-10	0	1.75685e-07	2.14223e-09	0	2.73737e-06	4.49388e-08	0	0.000355103	3.19401e-06	0	0.000390995	4.14195e-06	3	176914208	TBL1XR1	-2.99764
cg12999932	0	0.0894667	0.00268032	0	3.41188e-05	2.75995e-07	-2.84699	5.4387e-12	3.48594e-16	0	7.36166e-12	3.90493e-16	0	0.000153287	8.11683e-07	0	0.00169387	3.97136e-05	3	177412249		-2.84699
cg13143743	0	0.108533	0.00412377	4.15407	4.05913e-06	7.84357e-09	2.77582	5.31115e-08	4.10917e-10	0	5.93592e-08	2.57667e-10	0	6.77987e-05	2.04691e-07	0	4.78979e-05	8.72308e-08	3	177570694		6.92988
cg18701707	0	0.0647394	0.00130527	2.18295	8.78305e-06	2.87162e-08	0	7.84056e-10	8.5432e-13	0	4.49266e-08	1.77938e-10	0	0.00130414	2.44521e-05	0	0.000519746	6.57143e-06	3	178560988	KCNMB2	2.18295
cg02960488	0	0.0438468	0.000545307	2.06323	1.18772e-05	4.87211e-08	0	5.39831e-09	1.55941e-11	0	1.99015e-08	5.66538e-11	0	4.19871e-05	8.70845e-08	0	0.000137994	6.75971e-07	3	178863507		2.06323
ch.3.3486730F	0	0.00435182	1.37056e-06	-2.6796	3.35915e-06	5.71672e-09	0	1.439e-08	6.25909e-11	0	1.10815e-07	6.18426e-10	0	5.71386e-05	1.5104e-07	0	0.000288206	2.47087e-06	3	179275933		-2.6796
cg04240809	0	0.0429783	0.000519687	0	4.56649e-05	4.35098e-07	2.16895	5.03532e-09	1.39672e-11	0	9.67535e-08	5.13004e-10	0	0.000135372	6.51648e-07	0	3.53302e-05	4.39624e-08	3	181328113	SOX2OT	2.16895
cg17917241	0	0.0685259	0.00149197	2.1271	1.79702e-06	1.86907e-09	0	4.23611e-08	2.97866e-10	0	2.37979e-07	1.79013e-09	0	7.71743e-05	2.59002e-07	0	4.60623e-05	8.0981e-08	3	181404883	SOX2OT	2.1271
cg06314748	0	0.00998213	9.83976e-06	2.30743	1.3022e-05	5.73313e-08	0	1.18351e-08	4.74499e-11	0	4.38949e-08	1.72202e-10	0	5.59711e-05	1.4288e-07	0	0.00021192	1.44818e-06	3	183850769		2.30743
cg12845446	0	0.0453373	0.000586543	2.93446	1.54917e-05	7.5825e-08	2.02702	1.53928e-07	1.78852e-09	0	1.11015e-07	6.19879e-10	0	0.00100131	1.63148e-05	0	3.89413e-05	5.5169e-08	3	184247246		4.96148
cg13428746	0	0.102551	0.0036369	-2.69449	6.82229e-06	1.79886e-08	0	5.07045e-07	8.61449e-09	0	2.25156e-06	3.4948e-08	0	0.000351373	3.14366e-06	0	7.44241e-05	2.16921e-07	3	184430203	MAGEF1	-2.69449
cg22530449	0	0.0430958	0.000523776	2.51127	1.36616e-05	6.15664e-08	2.0212	1.11798e-09	1.40666e-12	0	1.62933e-09	1.3e-12	0	1.52804e-05	1.45559e-08	0	3.84809e-05	5.42616e-08	3	184560962	VPS8	4.53247
cg08414021	0	0.0617825	0.00116957	2.78135	9.23479e-06	3.13301e-08	0	2.47272e-07	3.34193e-09	0	2.16328e-06	3.31434e-08	0	0.000141075	6.98433e-07	0	0.000241334	1.82633e-06	3	184607877	VPS8	2.78135
cg08930952	0	0.0776275	0.00198524	2.64843	1.52954e-05	7.44734e-08	0	1.26785e-06	2.88426e-08	0	1.17531e-06	1.50637e-08	0	0.00377665	0.000124189	0	0.00025379	1.9851e-06	3	184628999	VPS8	2.64843
cg05769975	0	0.0360652	0.000338764	2.38887	7.81299e-06	2.32083e-08	0	2.76714e-09	5.72445e-12	0	1.87907e-09	1.63631e-12	0	2.81851e-05	4.21107e-08	0	0.000319316	2.93034e-06	3	186462194	KNG1	2.38887
cg19443231	0	0.00716492	4.01279e-06	2.11653	2.22692e-06	2.70352e-09	0	2.76714e-09	5.72247e-12	0	6.0674e-08	2.66457e-10	0	0.000300872	2.43183e-06	0	0.000143106	7.26198e-07	3	187824278		2.11653
cg08002883	0	0.319438	0.0433366	0	0.00413734	0.000254475	-3.39829	1.15007e-06	2.53677e-08	0	4.23622e-05	1.41649e-06	0	0.00373158	0.000122169	0	0.415218	0.127475	3	192127457	FGF12	-3.39829
cg01255414	0	0.969001	0.879723	0	0.0161919	0.00154145	-2.08489	2.51458e-06	6.9215e-08	0	0.000244101	1.23024e-05	0	0.194981	0.0445895	0	0.566156	0.238238	3	192127991	FGF12	-2.08489
cg01816482	0	0.0484123	0.000686724	0	7.20102e-05	8.70579e-07	2.03777	8.0417e-07	1.58665e-08	0	8.08708e-07	9.20119e-09	0	0.000983879	1.58829e-05	0	0.00123852	2.50378e-05	3	193313692	OPA1	2.03777
cg15977148	0	0.0581272	0.00102078	2.05641	7.42106e-06	2.10003e-08	0	1.63687e-08	7.59412e-11	0	3.76176e-08	1.4001e-10	0	5.52601e-05	1.3789e-07	0	0.000229642	1.67643e-06	3	194189443	ATP13A3	2.05641
cg03165859	0	0.201581	0.0155457	-2.42706	6.6536e-06	1.71909e-08	0	3.57921e-07	5.4552e-09	0	5.05817e-07	4.92566e-09	0	1.25214e-05	1.06534e-08	0	0.000697915	1.03965e-05	3	194393536	LSG1	-2.42706
cg18762125	0	0.131754	0.0061966	2.06552	8.43178e-06	2.64959e-08	0	2.5218e-09	5.01625e-12	0	3.88326e-09	5.0552e-12	0	0.000611987	7.63541e-06	0	0.000211223	1.44113e-06	3	194646995		2.06552
cg05624196	0	0.0192701	6.46319e-05	2.23597	2.8546e-06	4.27157e-09	0	1.17906e-08	4.71723e-11	0	3.71388e-08	1.36833e-10	0	0.00232642	5.92836e-05	0	2.26646e-05	1.605e-08	3	195310883	APOD	2.23597
cg21084260	0	0.234487	0.0215808	2.03657	4.73245e-06	1.00516e-08	0	0.00176643	0.000238518	0	0.00165925	0.000130378	0	0.000355502	3.20024e-06	0	0.00134194	2.82e-05	3	195311868	APOD	2.03657
cg21643138	0	0.0473023	0.000649014	3.07237	6.91941e-06	1.83645e-08	0	7.41138e-07	1.4287e-08	0	2.84878e-06	4.7367e-08	0	0.00106569	1.79207e-05	0	0.000285142	2.4214e-06	3	196242423	C3orf43	3.07237
cg03306972	0	0.0432126	0.000527333	-2.54343	9.85943e-06	3.53233e-08	0	5.94313e-06	2.06435e-07	0	1.7406e-05	4.67684e-07	0	0.000361824	3.29782e-06	0	0.000275565	2.28742e-06	3	196668498	NCBP2	-2.54343
cg07481360	0	0.153894	0.00871817	0	0.000285781	6.71451e-06	2.32698	1.21104e-07	1.28596e-09	0	2.47306e-08	7.70145e-11	0	0.000203384	1.29015e-06	0	0.000181685	1.1034e-06	3	196902551	DLG1	2.32698
cg04599965	0	0.00458609	1.70286e-06	-2.58257	4.4312e-07	1.65514e-10	0	6.96935e-09	2.19202e-11	0	1.13695e-07	6.40986e-10	0	0.000272708	2.07942e-06	0	0.00208203	5.3784e-05	4	571042		-2.58257
cg21784894	0	0.0257336	0.000137756	2.13968	9.24297e-06	3.14697e-08	0	2.90047e-08	1.75008e-10	0	7.37142e-07	8.11347e-09	0	0.00018656	1.1236e-06	0	0.000586414	7.92033e-06	4	648495	PDE6B	2.13968
cg17431301	0	0.0266947	0.000155524	2.14279	2.53967e-06	3.41839e-09	0	8.33272e-08	7.77188e-10	0	1.12036e-06	1.41589e-08	0	0.00118567	2.1187e-05	0	0.000363923	3.66924e-06	4	910018	GAK	2.14279
cg18973586	0	0.981579	0.926652	0	0.00020636	4.19825e-06	4.34607	1.46671e-09	2.14276e-12	0	1.78301e-07	1.20508e-09	0	0.00148312	2.98655e-05	0	0.00236138	6.46017e-05	4	963968	DGKQ	4.34607
cg12226453	0	0.793086	0.444129	0	0.000122991	1.9504e-06	4.008	3.21351e-09	7.20186e-12	0	6.20448e-08	2.7522e-10	0	0.00283735	8.0426e-05	0	0.000299087	2.63152e-06	4	964011	DGKQ	4.008
cg08075475	0	0.0254218	0.000133949	2.20126	2.50176e-06	3.29639e-09	0	4.32022e-10	3.17963e-13	0	1.87907e-09	1.63276e-12	0	7.82697e-06	5.0167e-09	0	2.50027e-05	1.96198e-08	4	1998053	WHSC2	2.20126
cg26166446	0	0.0306657	0.000224205	2.33399	2.14054e-06	2.51669e-09	0	5.24291e-09	1.49482e-11	0	7.40822e-08	3.54976e-10	0	1.96343e-05	2.22618e-08	0	8.17203e-05	2.55933e-07	4	2954099	NOP14	2.33399
cg24466927	0	0.0247502	0.000124552	2.97459	1.67854e-07	1.96623e-11	2.27622	1.73482e-12	8.43537e-17	0	1.53207e-12	4.06338e-17	0	2.22044e-06	5.4474e-10	0	6.16122e-06	1.21195e-09	4	3315925	RGS12	5.25081
cg24453153	0	0.058377	0.00103296	0	6.94699e-05	8.25349e-07	2.02093	1.80017e-07	2.21117e-09	0	1.36e-08	3.23729e-11	0	0.000113868	4.92006e-07	0	0.000435163	4.97147e-06	4	3416849	RGS12	2.02093
cg21802055	0	0.594295	0.194353	0	0.212189	0.0585266	-3.08135	5.17177e-07	8.87008e-09	0	0.000558813	3.39361e-05	0	0.26732	0.0751804	0	0.788066	0.509003	4	4868794		-3.08135
cg20272423	0	0.0504973	0.000761588	-2.28952	4.1305e-06	8.08914e-09	0	4.12867e-07	6.60747e-09	0	1.19889e-06	1.54667e-08	0	3.32146e-05	5.65991e-08	0	0.00165394	3.83717e-05	4	6643382	MRFAP1	-2.28952
cg16758887	0	0.0724794	0.00170621	-3.03121	7.98662e-08	5.64858e-12	0	2.4027e-09	4.61473e-12	0	3.59198e-08	1.30492e-10	0	3.51489e-06	1.17304e-09	0	3.95736e-05	5.80892e-08	4	6676521	LOC93622	-3.03121
cg07423540	0	0.0221151	8.83522e-05	-2.1353	8.47015e-07	5.0171e-10	0	2.10371e-09	3.72895e-12	0	1.17115e-07	6.7015e-10	0	4.95104e-06	2.08582e-09	0	3.6864e-05	4.88855e-08	4	8442223	ACOX3	-2.1353
cg26296488	0	0.879764	0.622376	0	0.0606398	0.00927798	-3.56878	7.48236e-07	1.44553e-08	0	0.000125411	5.45019e-06	0	0.237465	0.061732	0	0.872698	0.667323	4	9783192	DRD5	-3.56878
cg23847712	0	0.822988	0.498952	0	0.136332	0.0298913	-2.72387	1.25409e-06	2.84244e-08	0	0.00112718	8.07319e-05	0	0.411955	0.160097	0	0.997056	0.989915	4	9783196	DRD5	-2.72387
cg12892666	0	0.186844	0.0131965	2.48024	9.27128e-06	3.18023e-08	0	1.33577e-06	3.08455e-08	0	8.81107e-06	1.992e-07	0	0.00314037	9.4276e-05	0	0.000121676	5.38253e-07	4	10299145		2.48024
cg16328207	0	0.0177611	4.94666e-05	2.88454	2.84743e-06	4.22204e-09	2.15516	8.72291e-10	9.9866e-13	0	5.83549e-10	2.91482e-13	0	1.33323e-05	1.17277e-08	0	1.08423e-05	3.79746e-09	4	17848169	LCORL	5.0397
cg13792823	0	0.335496	0.0484298	-2.33399	6.78961e-06	1.78212e-08	0	6.77572e-08	5.80451e-10	0	8.05807e-06	1.7792e-07	0	0.0045997	0.000165912	0	0.00662176	0.000279987	4	18024445	LCORL	-2.33399
cg17637556	0	0.120281	0.00510445	-2.20791	1.47058e-05	6.96851e-08	0	6.79165e-05	4.32594e-06	0	0.00416374	0.000409064	0	0.0612943	0.00743671	0	0.00257163	7.32409e-05	4	20701575	PACRGL	-2.20791
cg03606215	0	0.676288	0.277416	0	0.00721193	0.000529626	-4.04436	1.10328e-06	2.40527e-08	0	0.000153187	6.96034e-06	0	0.029232	0.00248495	0	0.337336	0.0871498	4	22517623	GPR125	-4.04436
cg23337382	0	0.816169	0.486165	0	0.0386368	0.00496857	-2.01465	2.46106e-06	6.73883e-08	0	0.00169475	0.000133894	0	0.16311	0.0335461	0	0.738569	0.433719	4	22517965	GPR125	-2.01465
cg07744449	0	0.0617825	0.00116969	2.85588	1.47943e-05	7.03979e-08	0	1.78295e-07	2.18548e-09	0	1.14462e-06	1.45565e-08	0	0.00183783	4.15737e-05	0	0.00077809	1.22414e-05	4	23887314	PPARGC1A	2.85588
cg15951897	0	0.0770152	0.00195144	2.57878	1.26409e-05	5.4201e-08	0	2.03427e-08	1.03815e-10	0	7.06559e-08	3.31295e-10	0	0.000644461	8.30124e-06	0	0.000207655	1.4021e-06	4	25316570	ZCCHC4	2.57878
cg08343347	0	0.0335315	0.00027947	3.73358	3.10857e-06	5.13912e-09	2.91491	2.63498e-10	1.32199e-13	0	1.41018e-10	3.27258e-14	0	8.82885e-06	5.93205e-09	0	3.72107e-05	5.02828e-08	4	36076000	ARAP2	6.64849
cg12209861	0	0.057527	0.00099923	2.02545	1.58942e-05	7.86535e-08	0	5.3169e-09	1.52414e-11	0	2.12712e-08	6.21983e-11	0	0.000238129	1.65627e-06	0	0.000256074	2.01264e-06	4	37459077	C4orf19	2.02545
cg18090431	0	0.0814037	0.00219804	2.50069	7.17029e-06	1.9651e-08	0	1.29553e-08	5.42606e-11	0	6.32949e-08	2.8248e-10	0	0.000548809	6.48086e-06	0	0.000180683	1.08781e-06	4	37691603		2.50069
cg02407068	0	0.814004	0.482241	0	0.00543417	0.00036512	3.82979	1.09179e-07	1.11555e-09	0	1.27046e-06	1.66955e-08	0	0.00135565	2.60341e-05	0	0.0097478	0.000478435	4	39771851	UBE2K	3.82979
cg01216467	0	0.194422	0.0143896	2.12825	1.42685e-05	6.62883e-08	0	4.20293e-07	6.76068e-09	0	1.09702e-05	2.63483e-07	0	0.000619895	7.7971e-06	0	0.000197757	1.2841e-06	4	40044263		2.12825
cg00323100	0	0.043396	0.000535222	-2.09619	2.41923e-06	3.12097e-09	0	1.05844e-07	1.07165e-09	0	3.31634e-07	2.80728e-09	0	4.93373e-05	1.14278e-07	0	0.000368531	3.74611e-06	4	40059856	N4BP2	-2.09619
cg18132212	0	0.990539	0.961711	0	0.175197	0.0435683	-2.73513	2.83114e-06	8.07438e-08	0	0.00043858	2.52881e-05	0	0.316421	0.100266	0	0.67115	0.347034	4	40751843	NSUN7	-2.73513
cg08665312	0	0.0228951	9.6802e-05	2.22532	1.37511e-05	6.22544e-08	0	4.87116e-09	1.3393e-11	0	7.27188e-09	1.26792e-11	0	0.000103209	4.18582e-07	0	0.000125886	5.73078e-07	4	41180048	APBB2	2.22532
cg22913249	0	0.427388	0.0849198	0	0.0171959	0.00167101	-3.45942	4.40849e-08	3.14229e-10	0	4.46803e-05	1.51139e-06	0	0.00408015	0.000138776	0	0.360039	0.0980383	4	41215979	APBB2	-3.45942
cg18587806	0	0.274322	0.0306723	0	0.000434149	1.21258e-05	-2.84207	5.18946e-09	1.46688e-11	0	3.17851e-06	5.44582e-08	0	0.00221848	5.51612e-05	0	0.297025	0.0695907	4	41362843	LIMCH1	-2.84207
cg26248284	0	0.566181	0.170762	0	0.00899456	0.000708467	-2.68154	2.14213e-08	1.12352e-10	0	1.98889e-05	5.52507e-07	0	0.0116186	0.000639382	0	0.228021	0.0442892	4	41362853	LIMCH1	-2.68154
cg08817120	0	0.746641	0.368607	0	0.231254	0.0670538	-2.39802	6.15399e-07	1.11817e-08	0	0.000669496	4.24131e-05	0	0.183621	0.0405206	0	0.665737	0.340514	4	41363320	LIMCH1	-2.39802
cg02886077	0	0.901704	0.675597	0	0.0552185	0.00814389	-2.52573	5.63478e-07	9.96432e-09	0	6.8577e-06	1.45247e-07	0	0.198427	0.0459207	0	0.403769	0.121078	4	48779921	FRYL	-2.52573
cg11935592	0	0.0130321	2.20923e-05	0	5.86236e-05	6.38525e-07	2.09843	1.04527e-07	1.05554e-09	0	1.45175e-05	3.74415e-07	0	0.000435846	4.43213e-06	0	0.000206075	1.38324e-06	4	48987024	CWH43	2.09843
cg04267605	0	0.108241	0.00409785	2.02629	7.21146e-06	1.98276e-08	0	2.5558e-08	1.45696e-10	0	2.02943e-06	3.0541e-08	0	0.0043528	0.000152936	0	0.000742387	1.14085e-05	4	52859928	LRRC66	2.02629
cg02376806	0	0.0501923	0.000751243	0	8.28144e-05	1.07496e-06	2.08532	1.23044e-08	5.0093e-11	0	5.7636e-09	9.0135e-12	0	4.80463e-05	1.09801e-07	0	0.000143736	7.35883e-07	4	52883875	LRRC66	2.08532
cg17672050	0	0.0369161	0.000364794	-2.85752	4.52417e-07	1.72986e-10	0	3.74124e-09	9.02125e-12	0	4.24161e-08	1.64338e-10	0	3.71749e-05	6.91812e-08	0	2.4393e-05	1.88155e-08	4	53579353	SNORA26	-2.85752
cg00322121	0	0.198195	0.0149786	2.13324	1.14161e-05	4.57951e-08	0	1.20882e-08	4.89189e-11	0	3.12906e-07	2.59423e-09	0	0.000401757	3.89811e-06	0	0.000118543	5.14717e-07	4	54409724	LNX1	2.13324
cg19371746	0	0.0411813	0.000470147	2.4832	5.41377e-06	1.2587e-08	0	4.06293e-09	1.01561e-11	0	9.21498e-08	4.79025e-10	0	0.00146902	2.93769e-05	0	0.00042875	4.83236e-06	4	54798685		2.4832
cg12630714	0	0.366193	0.0589292	0	0.0229472	0.00246689	-2.38694	1.29836e-07	1.42017e-09	0	0.000156715	7.16669e-06	0	0.133813	0.0244588	0	0.438653	0.141638	4	54975894		-2.38694
cg24783211	0	0.907216	0.689776	0	0.0530349	0.00770049	-3.7706	1.64593e-06	4.03759e-08	0	0.000594198	3.66458e-05	0	0.447447	0.186121	0	0.681448	0.359744	4	55093038		-3.7706
cg06085476	0	0.0165769	4.16939e-05	-2.55605	2.30277e-06	2.87049e-09	0	3.91247e-10	2.70659e-13	0	1.43703e-08	3.50322e-11	0	0.000341291	3.00976e-06	0	7.97464e-05	2.46226e-07	4	56413854	CLOCK	-2.55605
cg03348475	0	0.0506379	0.000766866	-2.59931	1.49234e-06	1.34902e-09	0	2.37829e-09	4.52054e-12	0	3.54994e-08	1.28282e-10	0	2.7297e-06	7.36039e-10	0	0.000103644	3.94459e-07	4	57775757	REST	-2.59931
cg10996532	0	0.0946208	0.00304261	2.44528	4.5924e-06	9.65201e-09	0	1.02739e-06	2.19261e-08	0	0.000177129	8.3261e-06	0	0.000733713	1.01044e-05	0	0.00112694	2.17348e-05	4	57840904	C4orf14	2.44528
cg10738358	0	0.198395	0.015009	2.18064	1.70226e-05	8.73226e-08	0	9.33357e-08	9.04864e-10	0	1.74887e-07	1.17467e-09	0	0.00219852	5.43919e-05	0	0.000271404	2.22667e-06	4	57968182	IGFBP7	2.18064
cg01314555	0	0.0816814	0.00221462	2.99066	1.80194e-06	1.8976e-09	0	4.68733e-07	7.80095e-09	0	9.69539e-07	1.17407e-08	0	8.8706e-05	3.28786e-07	0	0.000193013	1.23456e-06	4	69340916	TMPRSS11E	2.99066
cg04392234	0	0.0331135	0.000270498	0	0.000181263	3.4778e-06	2.0192	2.76997e-11	4.0406e-15	0	6.20945e-09	1.01557e-11	0	0.00313455	9.39405e-05	0	0.00153195	3.42453e-05	4	74608458	IL8	2.0192
cg25806808	0	0.873346	0.606954	0	0.164138	0.0394716	-2.09405	7.87207e-07	1.5441e-08	0	0.000353483	1.93518e-05	0	0.49499	0.224648	0	0.915157	0.762333	4	74734924	CXCL1	-2.09405
cg26002568	0	0.0476582	0.000663035	0	0.000146722	2.5216e-06	2.00432	1.18653e-09	1.54199e-12	0	2.77121e-08	9.03695e-11	0	0.00139545	2.72026e-05	0	0.000653198	9.41389e-06	4	74806905		2.00432
cg05641882	0	0.954253	0.829155	0	0.312276	0.108565	-2.22865	1.44531e-06	3.41832e-08	0	0.000397414	2.23813e-05	0	0.402536	0.153568	0	0.928986	0.795038	4	74904583	CXCL3	-2.22865
cg12684958	0	0.197907	0.0149313	0	0.000536351	1.63874e-05	2.00441	1.09576e-07	1.12179e-09	0	4.16731e-06	7.67602e-08	0	0.0151627	0.000947991	0	0.00419362	0.000146806	4	74921425	PPBPL2	2.00441
cg23244559	0	0.350404	0.0532761	0	0.00175211	8.16713e-05	-2.28719	3.97385e-07	6.2718e-09	0	0.000140158	6.24318e-06	0	0.0755217	0.0101854	0	0.0702999	0.0074549	4	74965262	CXCL2	-2.28719
cg26707407	0	0.103098	0.00368185	2.21494	1.68898e-05	8.61541e-08	0	2.41749e-08	1.34592e-10	0	3.03678e-07	2.49075e-09	0	0.000371324	3.42228e-06	0	0.000312647	2.83052e-06	4	75026843	MTHFD2L	2.21494
cg03334213	0	0.359394	0.0564303	0	0.0701246	0.0114031	2.06875	1.51775e-06	3.63492e-08	0	0.000313414	1.6685e-05	0	0.1244	0.0218438	0	0.152791	0.0234863	4	76481053	C4orf26	2.06875
cg01808053	0	0.0358152	0.000332027	2.02525	4.58054e-06	9.5771e-09	0	1.13476e-08	4.4392e-11	0	4.42979e-07	4.12866e-09	0	0.000867659	1.30575e-05	0	0.000199156	1.30243e-06	4	77603548	SHROOM3	2.02525
cg25034856	0	0.0474058	0.000652889	2.01258	4.01345e-06	7.64631e-09	0	9.33322e-09	3.40775e-11	0	7.27188e-09	1.26809e-11	0	9.88455e-05	3.92365e-07	0	0.000171484	1.00476e-06	4	77959279	2011-09-01	2.01258
ch.4.80657279F	0	0.0162673	3.98715e-05	-2.25442	1.34085e-06	1.13206e-09	0	4.69983e-09	1.26e-11	0	4.68467e-08	1.8782e-10	0	4.55901e-05	1.00762e-07	0	4.63147e-05	8.20955e-08	4	80438255		-2.25442
cg08611402	0	0.0287303	0.000191441	0	2.45304e-05	1.62274e-07	2.41639	1.87245e-09	3.14522e-12	0	1.27191e-08	2.94046e-11	0	5.52123e-05	1.37608e-07	0	1.75418e-05	9.38243e-09	4	80933006	ANTXR2	2.41639
cg11983124	0	0.0619655	0.00117725	-3.34548	4.38321e-07	1.60786e-10	-2.1425	1.05459e-08	4.02163e-11	0	1.22794e-07	7.16759e-10	0	0.000124253	5.64071e-07	0	6.97401e-05	1.91439e-07	4	81124717	PRDM8	-5.48798
cg25994584	0	0.03383	0.000287414	-2.29038	2.52331e-06	3.3629e-09	0	3.06345e-10	1.74945e-13	0	2.84436e-09	3.05526e-12	0	0.000157251	8.49158e-07	0	6.54734e-05	1.70032e-07	4	81256704	C4orf22	-2.29038
cg12134900	0	0.00435182	1.51382e-06	-2.43562	4.3301e-07	1.49296e-10	0	8.92228e-12	6.78433e-16	0	3.11404e-09	3.58582e-12	0	0.000148469	7.6641e-07	0	4.29975e-05	6.93733e-08	4	81256719	C4orf22	-2.43562
cg24375748	0	0.0837812	0.00233945	2.31136	5.27291e-06	1.20386e-08	0	5.3909e-07	9.37816e-09	0	1.60439e-06	2.25737e-08	0	0.000931238	1.45803e-05	0	0.000205713	1.37944e-06	4	81392619	C4orf22	2.31136
ch.4.1580997R	0	0.0118371	1.6661e-05	-2.27608	2.67309e-06	3.72454e-09	0	5.64465e-08	4.47378e-10	0	8.23767e-07	9.43835e-09	0	0.000343488	3.04199e-06	0	3.9317e-05	5.65498e-08	4	82453751		-2.27608
cg21436111	0	0.03259	0.000257803	2.13167	3.02824e-06	4.91262e-09	0	3.16678e-09	7.01661e-12	0	2.9273e-08	9.74359e-11	0	0.000135669	6.53978e-07	0	4.87334e-05	9.09066e-08	4	84212534		2.13167
ch.4.1647744F	0	0.00262912	2.8473e-07	0	0.000163273	2.96694e-06	-2.05756	5.83211e-10	5.10444e-13	0	2.623e-09	2.68994e-12	0	6.25035e-05	1.77929e-07	0	9.14465e-05	3.14204e-07	4	85766242	WDFY3	-2.05756
cg17425014	0	0.163566	0.00988765	2.11013	1.33592e-05	5.9643e-08	0	8.92336e-10	1.03344e-12	0	1.81549e-08	4.99563e-11	0	0.00549137	0.000215275	0	0.000189205	1.18051e-06	4	86673958	ARHGAP24	2.11013
ch.4.1662577R	0	0.0135913	2.51975e-05	-2.07784	8.78305e-06	2.87218e-08	0	3.7106e-10	2.43449e-13	0	1.0608e-07	5.81856e-10	0	2.03688e-05	2.39499e-08	0	0.000369353	3.76249e-06	4	86706228	ARHGAP24	-2.07784
cg25310097	0	0.062854	0.00121629	2.00896	3.82907e-06	6.97344e-09	0	1.60999e-12	7.11672e-17	0	3.15432e-10	1.10151e-13	0	0.000559499	6.69866e-06	0	0.000147408	7.73444e-07	4	86874205	ARHGAP24	2.00896
cg15543566	0	0.778518	0.418311	0	0.0161293	0.00153381	-3.70745	1.50061e-07	1.72862e-09	0	0.000254706	1.29578e-05	0	0.0377825	0.00362432	0	0.440784	0.143006	4	87515467	PTPN13	-3.70745
cg13781843	0	0.429478	0.0859315	0	0.00418262	0.00025836	-3.97744	2.3337e-07	3.09814e-09	0	0.000110773	4.66764e-06	0	0.0252823	0.00200788	0	0.210806	0.0389822	4	87515480	PTPN13	-3.97744
cg19533294	0	0.536917	0.14898	-2.61037	9.53658e-06	3.36186e-08	0	4.55473e-08	3.29585e-10	0	4.89457e-06	9.4191e-08	0	0.000767205	1.08098e-05	0	0.0157444	0.000924823	4	87857667	AFF1	-2.61037
cg23305971	0	0.0878725	0.00257624	2.11794	1.13824e-05	4.55847e-08	0	1.86156e-08	9.17094e-11	0	1.22079e-08	2.77701e-11	0	5.94757e-05	1.61913e-07	0	9.15619e-05	3.16099e-07	4	88379316	NUDT9	2.11794
cg10497345	0	0.0135913	2.52716e-05	2.0166	4.37442e-06	8.96245e-09	0	1.96767e-07	2.48844e-09	0	2.46036e-07	1.87171e-09	0	6.14984e-05	1.71806e-07	0	6.98625e-05	1.92393e-07	4	90172038	GPRIN3	2.0166
cg21092324	0	0.898415	0.667246	0	0.0183049	0.00181866	-2.50552	1.53533e-06	3.68925e-08	0	1.85559e-05	5.06906e-07	0	0.0721532	0.00950337	0	0.0867291	0.0100603	4	90816310	MMRN1	-2.50552
cg17405234	0	0.861404	0.579803	0	0.00856679	0.000664322	-3.13109	8.07061e-07	1.59378e-08	0	0.000164551	7.61195e-06	0	0.0193472	0.00135791	0	0.572512	0.24392	4	91048419	FAM190A	-3.13109
cg00335712	0	0.863919	0.58515	0	0.021483	0.00225313	-4.25877	3.74216e-07	5.78544e-09	0	0.00054728	3.30906e-05	0	0.0650888	0.00813845	0	0.4761	0.166789	4	94749865	ATOH1	-4.25877
cg26124980	0	0.794418	0.446515	0	0.314572	0.109897	-3.0123	1.87433e-06	4.7731e-08	0	0.00112972	8.09465e-05	0	0.238867	0.0623354	0	0.86368	0.648792	4	94749890	ATOH1	-3.0123
cg06109664	0	0.319339	0.0432956	-2.98486	2.27564e-06	2.8065e-09	0	3.15546e-06	9.28704e-08	0	7.50821e-06	1.62675e-07	0	0.000538539	6.27032e-06	0	0.000382155	3.97483e-06	4	99850540	EIF4E	-2.98486
cg06689619	0	0.197029	0.0147993	0	0.000112484	1.70049e-06	2.10309	1.85694e-06	4.7161e-08	0	0.000236527	1.18312e-05	0	0.0223758	0.00167729	0	0.00867572	0.000406795	4	99935464	METAP1	2.10309
cg00973737	0	0.0805875	0.0021443	2.14774	3.91469e-06	7.2952e-09	0	1.00024e-08	3.73829e-11	0	4.63459e-09	6.58641e-12	0	5.71386e-05	1.50724e-07	0	8.49132e-05	2.72501e-07	4	100128186	ADH6	2.14774
cg26808738	0	0.121135	0.0051992	2.00621	2.86942e-06	4.31799e-09	0	2.51689e-07	3.42555e-09	0	2.79027e-07	2.2306e-09	0	0.00129392	2.40965e-05	0	0.000192626	1.22655e-06	4	101180994		2.00621
cg27267820	0	0.0685706	0.00149939	0	3.94484e-05	3.47699e-07	2.08944	1.04634e-08	3.97705e-11	0	4.8128e-07	4.60907e-09	0	0.000777163	1.10282e-05	0	0.000750298	1.15918e-05	4	103111264		2.08944
cg17187287	0	0.959619	0.847859	0	0.0272633	0.00310509	-4.08636	9.96295e-07	2.10224e-08	0	0.000499744	2.96608e-05	0	0.105608	0.0169807	0	0.550975	0.225072	4	115519593	UGT8	-4.08636
cg20118822	0	0.0540447	0.000875436	0	5.21474e-05	5.32938e-07	2.02552	6.78914e-10	6.65584e-13	0	1.22079e-08	2.78449e-11	0	0.00131717	2.48701e-05	0	0.000306768	2.73919e-06	4	119831531	SYNPO2	2.02552
cg01719390	0	0.0516536	0.000796542	2.04006	7.88294e-06	2.35903e-08	0	1.84464e-08	9.04917e-11	0	2.88744e-08	9.55986e-11	0	0.000169854	9.58779e-07	0	6.12429e-05	1.47932e-07	4	119915712	SYNPO2	2.04006
cg07263562	0	0.0633889	0.00123947	2.24471	2.50176e-06	3.30327e-09	0	3.10462e-10	1.80167e-13	0	1.93025e-10	4.99145e-14	0	5.1058e-05	1.20069e-07	0	8.13061e-05	2.53378e-07	4	122741848	CCNA2	2.24471
cg16263025	0	0.0345802	0.000303114	2.50808	1.18289e-05	4.83662e-08	0	2.6721e-08	1.55832e-10	0	1.82867e-08	5.06018e-11	0	0.000114214	4.93757e-07	0	4.50872e-05	7.79918e-08	4	122852779	TRPC3	2.50808
cg06523752	0	0.19065	0.0137951	2.45354	1.8308e-06	1.96558e-09	0	7.34672e-07	1.41169e-08	0	1.85742e-06	2.71561e-08	0	0.00020284	1.28531e-06	0	9.43991e-05	3.30692e-07	4	123299985	ADAD1	2.45354
cg17139861	0	0.00913525	7.57143e-06	3.02252	2.18058e-07	3.18084e-11	2.35669	1.02756e-12	3.86086e-17	0	1.84679e-11	1.71433e-15	0	3.26293e-06	1.01684e-09	0	1.79216e-05	9.82323e-09	4	123304626	ADAD1	5.37921
cg24882829	0	0.0549378	0.000907294	2.45795	9.92437e-06	3.57753e-08	0	1.14787e-09	1.48072e-12	0	8.8791e-10	5.3954e-13	0	4.4592e-05	9.61475e-08	0	6.03152e-05	1.43172e-07	4	123839717	NUDT6	2.45795
cg13578070	0	0.100171	0.00345885	2.31776	3.41529e-06	5.84999e-09	0	9.29759e-07	1.923e-08	0	0.00015382	6.9976e-06	0	0.014976	0.0009299	0	0.000366771	3.71754e-06	4	124311317		2.31776
cg03984344	0	0.227218	0.0202227	2.15221	1.13337e-05	4.50639e-08	0	1.02202e-07	1.02552e-09	0	9.69061e-06	2.25127e-07	0	0.00249518	6.61285e-05	0	0.000784644	1.23943e-05	4	126232432		2.15221
cg12771751	0	0.0504663	0.000760698	2.55541	1.8308e-06	1.95859e-09	2.03164	5.36747e-11	1.09138e-14	0	9.72256e-11	1.91248e-14	0	1.45309e-05	1.36278e-08	0	3.5912e-05	4.6115e-08	4	128647957		4.58705
cg13665890	0	0.0214031	8.21007e-05	-2.22535	1.28651e-05	5.59261e-08	0	4.62027e-07	7.65156e-09	0	2.35644e-07	1.75879e-09	0	0.0003097	2.5511e-06	0	0.000259145	2.05906e-06	4	128654094	SLC25A31	-2.22535
cg01914037	0	0.201698	0.0155586	-2.07438	2.32898e-06	2.92376e-09	0	4.20498e-08	2.94891e-10	0	2.75294e-07	2.18737e-09	0	3.88349e-05	7.63532e-08	0	0.000288712	2.47885e-06	4	129207725	PGRMC2	-2.07438
cg20418769	0	0.0620115	0.00118073	2.06193	2.39431e-06	3.06927e-09	0	1.11798e-09	1.41233e-12	0	8.34486e-08	4.19038e-10	0	0.00010573	4.36284e-07	0	2.18031e-05	1.46975e-08	4	129511700		2.06193
cg09164670	0	0.0135274	2.47256e-05	-2.62757	2.71147e-06	3.8175e-09	0	6.4811e-07	1.19382e-08	0	8.1522e-07	9.31339e-09	0	0.000355103	3.19565e-06	0	0.000307536	2.75346e-06	4	129731835	PHF17	-2.62757
cg11264547	0	0.0171028	4.55114e-05	-2.35318	1.35315e-06	1.15441e-09	0	5.59921e-10	4.64634e-13	0	1.26578e-09	8.84039e-13	0	4.44005e-06	1.68788e-09	0	2.76376e-05	2.5472e-08	4	129731973	PHF17	-2.35318
cg17504999	0	0.701781	0.307622	0	0.00283534	0.000154293	-2.90353	1.80108e-07	2.21407e-09	0	4.11454e-05	1.36671e-06	0	0.0197563	0.00139972	0	0.397376	0.11743	4	134072723	PCDH10	-2.90353
cg07579997	0	0.0104582	1.16728e-05	2.02483	2.55362e-06	3.46538e-09	0	1.16971e-08	4.66898e-11	0	5.70676e-08	2.43304e-10	0	2.23356e-05	2.85378e-08	0	0.000158053	8.82396e-07	4	140187043		2.02483
cg02339519	0	0.0823472	0.00225479	2.36062	1.05007e-05	3.92687e-08	0	3.43058e-07	5.17408e-09	0	1.36555e-06	1.83204e-08	0	0.000818733	1.19827e-05	0	0.000297652	2.60914e-06	4	140378675	RAB33B	2.36062
cg10831683	0	0.0118517	1.71629e-05	2.61491	1.02831e-05	3.78147e-08	2.11864	5.76331e-10	4.90126e-13	0	9.55987e-11	1.79596e-14	0	4.34095e-05	9.24922e-08	0	2.43327e-05	1.86986e-08	4	140616131	MGST2	4.73355
cg08996726	0	0.00867357	6.67491e-06	2.594	2.96126e-06	4.6796e-09	2.01162	2.70297e-10	1.43377e-13	0	1.43792e-10	3.40052e-14	0	1.45309e-05	1.35844e-08	0	1.06778e-05	3.53855e-09	4	141067418	MAML3	4.60562
cg24091982	0	0.277228	0.0313683	2.7093	1.2302e-05	5.15515e-08	0	3.97304e-06	1.24419e-07	0	1.91493e-06	2.83144e-08	0	0.00193797	4.5124e-05	0	0.00052692	6.70801e-06	4	141237092	SCOC	2.7093
cg02749984	0	0.0467856	0.000630249	2.30316	9.07996e-07	5.68462e-10	0	2.00019e-09	3.51009e-12	0	2.29867e-07	1.70043e-09	0	0.00031576	2.64207e-06	0	2.1572e-05	1.40457e-08	4	141418478		2.30316
cg03112087	0	0.212401	0.0174229	0	0.00574368	0.000392134	-2.95548	3.76835e-07	5.84259e-09	0	0.000159512	7.32526e-06	0	0.0521068	0.00583474	0	0.397332	0.117403	4	142053720	RNF150	-2.95548
cg09238520	0	0.0365062	0.000353319	2.35534	4.75463e-06	1.01657e-08	0	7.12836e-09	2.26398e-11	0	6.77058e-09	1.14027e-11	0	2.25146e-05	2.91112e-08	0	9.13347e-05	3.12892e-07	4	143754306	INPP4B	2.35534
cg16587443	0	0.032608	0.000258441	-2.98436	2.83713e-06	4.17694e-09	0	1.23865e-07	1.32662e-09	0	1.28188e-07	7.62976e-10	0	0.00015731	8.50086e-07	0	5.36187e-05	1.1033e-07	4	144434046	SMARCA5	-2.98436
cg25703243	0	0.0333022	0.000274763	-2.98922	6.68854e-06	1.73551e-08	0	6.79491e-07	1.27127e-08	0	4.44497e-07	4.14678e-09	0	0.000821	1.20359e-05	0	8.89875e-05	3.00258e-07	4	145568399	HHIP	-2.98922
cg09400081	0	0.13177	0.0061986	-2.40938	3.85207e-07	1.1634e-10	0	4.99923e-07	8.47692e-09	0	0.00023436	1.16928e-05	0	0.00278553	7.80461e-05	0	6.68189e-05	1.7688e-07	4	146404033	SMAD1	-2.40938
cg17140208	0	0.0221151	8.82211e-05	2.67557	2.27746e-06	2.81881e-09	0	6.78914e-10	6.65837e-13	0	3.15432e-10	1.10043e-13	0	1.08119e-05	8.22028e-09	0	3.02179e-05	3.07636e-08	4	146826739	ZNF827	2.67557
cg17271471	0	0.0266124	0.000154868	-2.03728	6.72202e-06	1.76054e-08	0	5.67065e-06	1.9474e-07	0	2.14523e-05	6.08264e-07	0	0.00120799	2.17727e-05	0	0.00137526	2.92861e-05	4	146859846	ZNF827	-2.03728
cg07562742	0	0.05343	0.000854025	-2.77588	5.73848e-08	3.42442e-12	0	4.71612e-08	3.45446e-10	0	3.08668e-07	2.54396e-09	0	5.3805e-05	1.32713e-07	0	4.87457e-05	9.10413e-08	4	153455963	FBXW7	-2.77588
cg11009257	0	0.0972944	0.00326133	3.64129	9.47314e-06	3.31213e-08	2.49363	9.66928e-08	9.51e-10	0	6.16385e-08	2.726e-10	0	0.000305228	2.49672e-06	0	7.37315e-05	2.13966e-07	4	154190404	TRIM2	6.13491
cg17059263	0	0.101609	0.00356398	-2.31229	1.79298e-05	9.54638e-08	0	0.000544598	5.60531e-05	0	0.00764419	0.000878674	0	0.0180854	0.00123002	0	0.00028532	2.42783e-06	4	154266522	MND1	-2.31229
cg09120959	0	0.0610169	0.0011381	3.4907	4.35053e-06	8.86543e-09	2.45997	1.28016e-08	5.31305e-11	0	1.40298e-07	8.67079e-10	0	0.000207608	1.33283e-06	0	5.78455e-05	1.32963e-07	4	154684504		5.95068
cg11467638	0	0.169672	0.0107442	-2.50418	1.39533e-05	6.39914e-08	0	2.88244e-06	8.26151e-08	0	3.46689e-05	1.1027e-06	0	0.00638236	0.00026796	0	0.00248058	6.95129e-05	4	154707153	SFRP2	-2.50418
cg08358983	0	0.793369	0.444639	0	0.0843758	0.014812	-2.45184	1.1716e-06	2.60083e-08	0	0.000158639	7.27573e-06	0	0.189721	0.0426885	0	0.822927	0.569624	4	156680050	GUCY1B3	-2.45184
cg16700392	0	0.399174	0.0721242	0	0.0140301	0.00127481	-4.44523	2.31975e-08	1.26114e-10	0	1.10878e-05	2.66822e-07	0	0.0127378	0.000734451	0	0.429239	0.13595	4	156680207	GUCY1B3	-4.44523
cg10592446	0	0.00261865	2.77809e-07	-2.13118	1.8308e-06	1.97307e-09	0	4.09572e-09	1.02912e-11	0	3.8413e-08	1.44418e-10	0	0.000125656	5.7516e-07	0	8.69543e-05	2.86058e-07	4	156874415	CTSO	-2.13118
cg20937139	0	0.359667	0.0565496	0	0.013412	0.00120015	-3.34193	2.05281e-08	1.05134e-10	0	4.46592e-06	8.3593e-08	0	0.0719247	0.00945785	0	0.561921	0.234733	4	157892758	PDGFC	-3.34193
cg11163620	0	0.84886	0.552167	0	0.0183973	0.00183025	-3.40813	4.04805e-07	6.44623e-09	0	0.000240753	1.20959e-05	0	0.142925	0.0271738	0	0.594813	0.265183	4	157997554	GLRB	-3.40813
cg13828794	0	0.107575	0.00403691	-2.33379	1.45271e-05	6.81962e-08	0	5.78474e-06	1.99655e-07	0	3.17253e-05	9.89511e-07	0	0.00033286	2.88805e-06	0	0.000350812	3.43223e-06	4	157997880	GLRB	-2.33379
cg11854729	0	0.0893793	0.00267484	0	0.000228983	4.86035e-06	2.27801	1.6264e-08	7.52701e-11	0	2.66394e-08	8.56082e-11	0	0.000300966	2.43352e-06	0	0.00041785	4.61777e-06	4	164257334		2.27801
cg10341154	0	0.578734	0.181003	0	0.139753	0.0310179	-2.20681	2.00081e-06	5.1838e-08	0	0.000385914	2.15648e-05	0	0.138733	0.0258889	0	0.341467	0.0891305	4	164265442	NPY5R	-2.20681
cg04426007	-2.52282	0.000619957	1.78128e-08	0	0.00150857	6.67807e-05	0	3.71425e-07	5.72587e-09	0	1.10572e-07	6.16336e-10	0	6.25035e-05	1.77833e-07	0	0.000496355	6.12082e-06	4	166129241	KLHL2	-2.52282
cg17917529	0	0.070827	0.00162223	2.65888	7.23808e-06	2.0026e-08	0	1.74499e-07	2.12197e-09	0	1.01382e-06	1.24606e-08	0	0.000164097	9.05254e-07	0	9.59726e-05	3.40658e-07	4	169800282	PALLD	2.65888
cg12748491	0	0.0142146	2.98774e-05	2.36377	1.76679e-05	9.26638e-08	0	2.45705e-08	1.38261e-10	0	7.91289e-09	1.44983e-11	0	0.000130166	6.14303e-07	0	8.5852e-05	2.79119e-07	4	169801641	PALLD	2.36377
cg22153181	0	0.866091	0.589871	0	0.0141372	0.00128844	-2.26129	1.32034e-06	3.03813e-08	0	0.00130614	9.68374e-05	0	0.12117	0.0209669	0	0.338245	0.0876014	4	172734431	GALNTL6	-2.26129
cg27268905	0	0.0401884	0.000445183	2.23199	1.0394e-05	3.85707e-08	0	1.25918e-08	5.19307e-11	0	4.02872e-09	5.41373e-12	0	1.30625e-05	1.13393e-08	0	2.4121e-05	1.81133e-08	4	174111999	GALNT7	2.23199
cg20141229	0	0.0509066	0.000773523	2.10632	4.01226e-06	7.63516e-09	0	8.77921e-11	2.21201e-14	0	3.97242e-09	5.30483e-12	0	0.000238129	1.65634e-06	0	5.7251e-06	1.01228e-09	4	184242058	CLDN22	2.10632
cg15401252	0	0.0368625	0.000363066	2.44386	1.64302e-06	1.60506e-09	0	9.89288e-09	3.67729e-11	0	3.19907e-09	3.82515e-12	0	1.0839e-05	8.38306e-09	0	1.17335e-05	4.33083e-09	4	184408755		2.44386
cg15990090	0	0.527233	0.142322	0	0.000343993	8.73643e-06	-2.06296	6.04129e-10	5.55455e-13	0	6.03047e-08	2.64169e-10	0	0.00186933	4.26252e-05	0	0.0286143	0.00211047	4	186306065		-2.06296
cg04928457	0	0.0901006	0.00273349	0	2.25836e-05	1.41152e-07	2.04961	1.28154e-07	1.39358e-09	0	1.57745e-06	2.20835e-08	0	0.00191649	4.43063e-05	0	0.000231593	1.70398e-06	4	186835866	SORBS2	2.04961
cg06498520	0	0.0139408	2.847e-05	-2.21522	8.21955e-07	4.75966e-10	0	6.39799e-09	1.94238e-11	0	3.24469e-09	3.92272e-12	0	1.35536e-05	1.22519e-08	0	8.32291e-06	2.20741e-09	4	186990006	TLR3	-2.21522
cg08915603	0	0.954192	0.828927	0	0.144372	0.0325642	-4.1971	5.12646e-07	8.75778e-09	0	0.000122597	5.29564e-06	0	0.113525	0.0189504	0	0.800095	0.529213	4	187476569	MTNR1A	-4.1971
cg09473510	0	0.869485	0.598283	0	0.0397496	0.00516913	-4.38007	2.62701e-07	3.6393e-09	0	2.74875e-05	8.26168e-07	0	0.0398108	0.00391542	0	0.52425	0.202523	4	187476573	MTNR1A	-4.38007
cg24410535	0	0.819379	0.4922	0	0.0420835	0.00558276	-2.22569	4.49087e-07	7.37373e-09	0	0.000256558	1.30746e-05	0	0.209649	0.050251	0	0.394488	0.115809	4	187645144	FAT1	-2.22569
cg20743623	0	0.00299297	4.88527e-07	2.16543	1.29077e-05	5.6509e-08	0	4.06935e-08	2.81566e-10	0	1.35422e-07	8.25318e-10	0	0.000795926	1.14379e-05	0	8.63541e-05	2.81731e-07	4	187666763		2.16543
cg06697017	0	0.0194736	6.69296e-05	2.80298	7.23808e-06	2.00037e-08	0	2.8805e-08	1.7323e-10	0	2.65369e-07	2.07332e-09	0	0.000321563	2.72202e-06	0	0.000118329	5.12331e-07	5	109961		2.80298
cg11576271	0	0.012717	2.01555e-05	-2.50063	3.09157e-06	5.03585e-09	0	1.1823e-08	4.73753e-11	0	2.47212e-10	7.2794e-14	0	1.03315e-05	7.66412e-09	0	2.1572e-05	1.41603e-08	5	595347		-2.50063
cg07777115	0	0.241715	0.0230874	0	0.00114556	4.61386e-05	2.1127	1.03886e-06	2.22388e-08	0	1.56005e-06	2.17671e-08	0	0.00217992	5.37545e-05	0	0.0257373	0.00182563	5	623756	CEP72	2.1127
cg12192884	0	0.0239981	0.000114725	0	1.86714e-05	1.02384e-07	2.02959	1.27521e-08	5.28738e-11	0	2.86157e-09	3.09904e-12	0	0.00014516	7.38449e-07	0	0.000143658	7.33764e-07	5	1020109	NKD2	2.02959
cg14595930	0	0.0255656	0.00013539	2.09693	2.25733e-06	2.76895e-09	0	7.9188e-08	7.24755e-10	0	9.47823e-06	2.18535e-07	0	0.0017405	3.82778e-05	0	0.000328675	3.09459e-06	5	1260478	TERT	2.09693
cg16272981	0	0.923126	0.733755	0	0.167792	0.0407557	3.98373	2.43996e-06	6.66326e-08	0	0.00123941	9.08437e-05	0	0.606777	0.33186	0	0.764645	0.472365	5	1489889	LPCAT1	3.98373
cg26934362	0	0.865611	0.58887	0	0.0314771	0.00376576	2.709	1.06999e-06	2.31118e-08	0	5.28165e-05	1.8633e-06	0	0.0470364	0.00500342	0	0.0952334	0.0115475	5	1519265	LPCAT1	2.709
cg14507560	0	0.623956	0.221162	0	0.200257	0.0534661	-2.06766	6.66427e-07	1.23872e-08	0	0.000182124	8.60964e-06	0	0.244407	0.0647328	0	0.644317	0.316419	5	1882885	IRX4	-2.06766
cg19010166	0	0.0385548	0.000404888	2.2835	7.62083e-06	2.22164e-08	0	1.60566e-07	1.9019e-09	0	2.66394e-08	8.55027e-11	0	5.54737e-05	1.38913e-07	0	2.50027e-05	1.99378e-08	5	1983799		2.2835
cg02531479	0	0.00734382	4.34467e-06	-2.60897	6.87739e-07	3.58635e-10	0	8.78011e-09	3.11847e-11	0	3.45252e-08	1.23315e-10	0	6.25035e-05	1.77827e-07	0	0.000114476	4.85023e-07	5	2748066	IRX2	-2.60897
cg06890464	0	0.0270154	0.000159655	3.42467	2.62116e-06	3.60918e-09	2.51285	1.49634e-09	2.21668e-12	0	3.24215e-09	3.91248e-12	0	6.49409e-05	1.88953e-07	0	7.7812e-05	2.3647e-07	5	2833124		5.93752
cg10530883	0	0.975626	0.904732	0	0.119477	0.0245656	-3.75757	1.355e-06	3.14092e-08	0	0.000283379	1.47492e-05	0	0.40566	0.155666	0	0.663183	0.337531	5	3596207	IRX1	-3.75757
cg08746900	0	0.0769332	0.00194456	-2.1814	1.10262e-05	4.25998e-08	0	5.71838e-09	1.68094e-11	0	9.39206e-09	1.86408e-11	0	0.0007204	9.84464e-06	0	0.00102506	1.87951e-05	5	3598967	IRX1	-2.1814
cg08466792	0	0.993587	0.974587	0	0.0163036	0.00155536	-2.58058	2.11849e-06	5.57139e-08	0	0.000366682	2.02519e-05	0	0.106541	0.0172051	0	0.655556	0.328813	5	3603227		-2.58058
cg06843687	0	0.0204756	7.44456e-05	-2.10285	8.13904e-07	4.53315e-10	0	3.87128e-11	6.50272e-15	0	1.0768e-10	2.33231e-14	0	2.59045e-06	6.63078e-10	0	1.59468e-05	7.92026e-09	5	5141978	ADAMTS16	-2.10285
cg19431891	0	0.0313798	0.000235351	-2.19143	8.11911e-06	2.47277e-08	0	3.82332e-10	2.60396e-13	0	1.72181e-08	4.61227e-11	0	4.19871e-05	8.7138e-08	0	0.000412564	4.51999e-06	5	5421908	KIAA0947	-2.19143
cg26377875	0	0.0471468	0.00064502	-2.90528	1.24932e-06	1.01155e-09	0	1.33587e-07	1.47861e-09	0	9.05944e-07	1.07403e-08	0	9.74206e-05	3.8434e-07	0	8.87532e-05	2.98752e-07	5	5421933	KIAA0947	-2.90528
cg04907257	0	0.958377	0.843179	0	0.0954232	0.0177428	-2.13102	3.15822e-06	9.29695e-08	0	0.00427531	0.000423255	0	0.537528	0.262922	0	0.704248	0.387867	5	7395318	ADCY2	-2.13102
cg19778582	0	0.159159	0.00933735	2.00617	6.96023e-06	1.86416e-08	0	2.74517e-08	1.61633e-10	0	1.86579e-08	5.20413e-11	0	0.000123567	5.59867e-07	0	2.4948e-05	1.94777e-08	5	7900364	MTRR	2.00617
cg19612004	0	0.0237831	0.000112082	0	0.000170563	3.17223e-06	2.96252	3.0089e-09	6.51054e-12	0	1.62278e-09	1.29114e-12	0	0.000328888	2.83383e-06	0	9.03807e-05	3.07426e-07	5	13395168		2.96252
cg01138673	0	0.0141041	2.92637e-05	2.97446	3.91469e-06	7.31972e-09	2.29772	5.7957e-10	5.02449e-13	0	5.31757e-10	2.46808e-13	0	1.72414e-05	1.72241e-08	0	1.78089e-05	9.68906e-09	5	14159230	TRIO	5.27218
cg16396309	0	0.134786	0.00653566	2.08874	7.23808e-06	2.00253e-08	0	1.06948e-09	1.31299e-12	0	3.43917e-08	1.22298e-10	0	0.000721278	9.86141e-06	0	0.000419412	4.66026e-06	5	14210840	TRIO	2.08874
cg26502057	0	0.049594	0.000732132	0	0.00048946	1.44225e-05	2.07762	1.3413e-08	5.68684e-11	0	2.7709e-07	2.21021e-09	0	0.00847459	0.000403545	0	0.00236604	6.48076e-05	5	14278582	TRIO	2.07762
cg17712694	0	0.980737	0.923851	0	0.0318558	0.00382859	-2.64978	3.11189e-06	9.12274e-08	0	0.000561047	3.41065e-05	0	0.299181	0.0911246	0	0.571839	0.243303	5	16180068	2011-03-01	-2.64978
cg21901718	0	0.697782	0.30254	0	0.00761097	0.000568603	-2.27712	6.43355e-07	1.18205e-08	0	0.000222095	1.09444e-05	0	0.0406653	0.00403927	0	0.424274	0.132851	5	16180076	2011-03-01	-2.27712
cg07862358	0	0.982885	0.931217	0	0.0335899	0.00411458	-2.07957	9.07572e-07	1.86228e-08	0	0.000312937	1.66528e-05	0	0.0283243	0.00237091	0	0.219034	0.0414523	5	16935888	MYO10	-2.07957
cg26422488	0	0.916087	0.713691	0	0.0904294	0.0163994	-4.82938	3.9325e-07	6.19357e-09	0	0.000457406	2.66233e-05	0	0.0701268	0.00910612	0	0.609611	0.279968	5	16935950	MYO10	-4.82938
cg18485193	0	0.897026	0.663531	0	0.00343578	0.000199015	-4.00737	1.79476e-07	2.20233e-09	0	5.3048e-05	1.87417e-06	0	0.00931646	0.000462716	0	0.365414	0.100646	5	16936369	MYO10	-4.00737
cg19078576	0	0.977561	0.911859	0	0.041842	0.00554046	-5.68289	3.6591e-07	5.61497e-09	0	0.000299929	1.5804e-05	0	0.084232	0.0120212	0	0.204385	0.0370582	5	17217877	BASP1	-5.68289
cg25207627	0	0.252731	0.025459	2.48403	7.54635e-06	2.17825e-08	0	1.7715e-07	2.16713e-09	0	3.56473e-06	6.3116e-08	0	0.0064453	0.000272141	0	0.000207799	1.40573e-06	5	17220477	BASP1	2.48403
cg11661375	0	0.0612562	0.00114794	0	2.14941e-05	1.29358e-07	2.04215	1.23507e-06	2.78677e-08	0	1.24025e-05	3.07286e-07	0	0.0021519	5.26188e-05	0	0.000844796	1.39513e-05	5	17275997	BASP1	2.04215
cg04844516	0	0.220525	0.018931	2.68972	1.45108e-05	6.78312e-08	0	1.0913e-06	2.36806e-08	0	6.875e-06	1.45735e-07	0	0.00319305	9.66474e-05	0	0.00042715	4.79709e-06	5	19887438	CDH18	2.68972
ch.5.673290R	0	0.0411988	0.00047067	-3.03876	6.11016e-06	1.51926e-08	-2.24672	5.0903e-09	1.41868e-11	0	2.31269e-08	6.95675e-11	0	0.000265425	1.98752e-06	0	6.04514e-05	1.43629e-07	5	31408223	RNASEN	-5.28547
cg18303847	0	0.0522033	0.000813576	2.41795	1.60723e-05	8.00322e-08	0	1.68725e-08	7.92435e-11	0	1.32826e-08	3.14413e-11	0	6.98888e-05	2.15724e-07	0	8.51311e-05	2.74329e-07	5	31414530	RNASEN	2.41795
cg05839235	0	0.904249	0.682016	0	0.0626492	0.00970701	-2.4001	1.41366e-06	3.31815e-08	0	0.0011015	7.84763e-05	0	0.401917	0.153136	0	0.677902	0.355417	5	32712237	NPR3	-2.4001
cg17630392	0	0.686216	0.288866	0	0.0915437	0.0166938	-2.30192	5.70215e-07	1.01263e-08	0	0.00387868	0.000374395	0	0.722562	0.472725	0	0.762271	0.468665	5	32712623	NPR3	-2.30192
cg25996586	0	0.0639608	0.00126634	0	1.97942e-05	1.12006e-07	2.05413	3.06345e-10	1.75362e-13	0	1.38828e-09	1.01869e-12	0	6.58147e-05	1.94919e-07	0	0.000392888	4.17685e-06	5	32786671	NPR3	2.05413
ch.5.748880F	0	0.0118371	1.65934e-05	-2.99981	7.34133e-06	2.05272e-08	-2.30566	1.70401e-09	2.74929e-12	0	6.68529e-08	3.05808e-10	0	5.12221e-05	1.20795e-07	0	0.000307092	2.74477e-06	5	34649774		-5.30547
cg26526853	0	0.0177112	4.87332e-05	0	0.000257877	5.78103e-06	2.28532	6.9494e-07	1.312e-08	0	4.27064e-07	3.9431e-09	0	0.000530713	6.09709e-06	0	0.000486403	5.89764e-06	5	36340133		2.28532
cg11283983	0	0.102285	0.00361346	0	0.0003838	1.01894e-05	-2.16093	2.67702e-10	1.3579e-13	0	2.0292e-09	1.88365e-12	0	0.000128575	6.00463e-07	0	0.00185842	4.55267e-05	5	36606293	SLC1A3	-2.16093
cg05095466	0	0.0185753	5.75806e-05	2.17545	1.47596e-05	7.00746e-08	0	2.42247e-08	1.35297e-10	0	1.03716e-08	2.15476e-11	0	3.78372e-05	7.17518e-08	0	0.000355745	3.50559e-06	5	37207622	C5orf42	2.17545
ch.5.37985537F	0	0.011618	1.52138e-05	-2.18855	1.19898e-05	4.95011e-08	0	4.9067e-08	3.66356e-10	0	1.01927e-07	5.50116e-10	0	9.15385e-05	3.4414e-07	0	0.000139543	6.89e-07	5	37949780		-2.18855
cg18393905	0	0.0308906	0.000227215	2.03592	9.49097e-06	3.3269e-08	0	8.47022e-09	2.96348e-11	0	3.13104e-08	1.07816e-10	0	0.000153347	8.13713e-07	0	0.000123413	5.52348e-07	5	39062214	RICTOR	2.03592
cg05839875	0	0.0206605	7.65089e-05	-2.85439	5.95948e-06	1.45545e-08	-2.18474	2.17129e-09	3.90633e-12	0	3.13363e-09	3.67252e-12	0	6.82709e-05	2.08229e-07	0	0.000113247	4.70304e-07	5	39203190	FYB	-5.03913
cg05981038	0	0.432473	0.0873423	0	0.00231009	0.000117615	-2.21184	1.25802e-09	1.6766e-12	0	5.13774e-09	7.71024e-12	0	0.00111546	1.92889e-05	0	0.0030354	9.24735e-05	5	40841590	CARD6	-2.21184
cg24382521	0	0.0363394	0.000347469	2.53146	1.79501e-05	9.56117e-08	0	3.7011e-08	2.48429e-10	0	1.71668e-07	1.14167e-09	0	0.000673963	8.87341e-06	0	0.000125797	5.72194e-07	5	40908228	C7	2.53146
cg22819135	0	0.0271955	0.000165345	2.59951	5.7108e-06	1.36695e-08	0	2.25353e-08	1.2074e-10	0	4.85949e-08	1.97837e-10	0	0.000136029	6.56914e-07	0	4.78486e-05	8.66123e-08	5	41920822	C5orf51	2.59951
cg02741305	0	0.0401438	0.000443997	2.0417	4.58463e-06	9.60375e-09	0	2.37801e-10	1.11113e-13	0	8.87808e-10	5.32504e-13	0	4.67622e-05	1.03973e-07	0	4.46829e-05	7.61416e-08	5	42755556	CCDC152	2.0417
cg05201970	0	0.840474	0.534459	0	0.240175	0.0711649	-3.46728	1.24695e-06	2.82291e-08	0	0.00256951	0.00022392	0	0.4253	0.16977	0	0.859827	0.640819	5	45696206	HCN1	-3.46728
cg07753366	0	0.0746062	0.00182093	2.11752	3.78584e-06	6.87797e-09	0	3.37127e-08	2.16401e-10	0	5.89811e-07	6.03038e-09	0	0.00265243	7.23118e-05	0	0.00548973	0.000215293	5	52598132		2.11752
cg04705866	0	0.130164	0.00604744	0	7.61848e-05	9.49818e-07	3.09746	6.31605e-08	5.25299e-10	0	1.65314e-06	2.34769e-08	0	0.000314863	2.62309e-06	0	0.000705249	1.05777e-05	5	54320790	GZMK	3.09746
cg13566919	0	0.0217341	8.48799e-05	-3.15448	5.05377e-07	2.18565e-10	0	2.10727e-08	1.0931e-10	0	2.46588e-07	1.87808e-09	0	6.54991e-05	1.93384e-07	0	0.000100868	3.71368e-07	5	54397821	GZMA	-3.15448
cg06058187	0	0.00916576	7.71567e-06	-3.28537	3.31318e-08	1.53777e-12	-2.03043	1.30745e-09	1.80028e-12	0	3.56407e-10	1.30762e-13	0	1.86258e-06	3.74617e-10	0	1.58637e-06	1.22715e-10	5	54398290	GZMA	-5.3158
cg24729879	0	0.268418	0.0292241	-2.67388	7.51037e-06	2.16047e-08	0	1.67832e-05	7.62241e-07	0	1.17123e-07	6.70453e-10	0	5.02306e-07	5.4399e-11	0	0.00044737	5.17125e-06	5	55288892	IL6ST	-2.67388
cg01866434	0	0.220367	0.0188933	2.09868	9.21344e-06	3.11236e-08	0	2.80789e-07	3.97613e-09	0	1.00974e-06	1.23868e-08	0	0.00109639	1.87289e-05	0	0.00029277	2.54364e-06	5	55479377	ANKRD55	2.09868
cg23155293	0	0.0354573	0.000321811	0	0.000318944	7.84579e-06	2.08102	2.95482e-08	1.79855e-10	0	3.15716e-07	2.62315e-09	0	0.000783134	1.11511e-05	0	0.000962839	1.70243e-05	5	57112737		2.08102
cg09892459	0	0.293553	0.0355979	2.10583	9.79396e-06	3.50238e-08	0	5.46062e-08	4.27905e-10	0	4.56498e-07	4.29304e-09	0	0.0021411	5.22358e-05	0	0.000246667	1.89562e-06	5	58384884	PDE4D	2.10583
cg22678191	0	0.0270154	0.000159504	2.02539	1.18692e-05	4.85652e-08	0	7.59931e-11	1.78036e-14	0	1.31521e-09	9.37198e-13	0	0.00012052	5.39933e-07	0	0.000154191	8.45839e-07	5	59186581	PDE4D	2.02539
cg18611813	0	0.0503322	0.000755674	2.49768	1.0313e-05	3.80423e-08	0	7.36144e-08	6.53669e-10	0	7.272e-07	7.97512e-09	0	0.00163267	3.46486e-05	0	0.000289991	2.49963e-06	5	59782121	PDE4D	2.49768
cg19768229	0	0.176216	0.0116186	-2.91533	1.26409e-05	5.40682e-08	-2.34582	1.57924e-09	2.43979e-12	0	1.30635e-08	3.05184e-11	0	8.38295e-05	3.00891e-07	0	0.000207799	1.40435e-06	5	60615309		-5.26115
cg27335855	0	0.232728	0.0212672	2.80206	1.08953e-05	4.16833e-08	0	3.82296e-06	1.18743e-07	0	3.91327e-06	7.10343e-08	0	0.00147831	2.96885e-05	0	0.000288103	2.46616e-06	5	60787422	ZSWIM6	2.80206
cg13676759	0	0.0229933	9.88815e-05	3.14982	3.38134e-06	5.7769e-09	2.37261	1.06948e-09	1.3166e-12	0	3.60235e-10	1.33525e-13	0	4.80591e-05	1.10187e-07	0	4.16863e-05	6.50467e-08	5	61844855	IPO11	5.52243
cg01019082	0	0.0262968	0.000145536	2.34644	1.36855e-05	6.17869e-08	0	1.14961e-07	1.1947e-09	0	1.20794e-07	7.00812e-10	0	7.34634e-05	2.32679e-07	0	2.54451e-05	2.18555e-08	5	62073161	ISCA1L	2.34644
cg16485558	0	0.775422	0.41338	0	0.0350167	0.00434971	-2.43916	1.56925e-06	3.79815e-08	0	0.00049161	2.90813e-05	0	0.0612375	0.00742762	0	0.688745	0.368657	5	63461566	RNF180	-2.43916
cg17370163	0	0.874273	0.609062	0	0.201175	0.0538363	-4.15997	1.2616e-06	2.86587e-08	0	0.0066167	0.000734054	0	0.56516	0.289224	0	0.631232	0.302243	5	63461654	RNF180	-4.15997
cg09839635	0	0.852316	0.559665	0	0.0128849	0.00113792	-3.79604	5.13955e-07	8.79411e-09	0	0.00028553	1.48899e-05	0	0.0591673	0.00706093	0	0.343723	0.0901802	5	63461803	RNF180	-3.79604
cg25613559	0	0.0818502	0.00222477	2.40108	9.29158e-06	3.19951e-08	0	1.11798e-09	1.4124e-12	0	7.75816e-09	1.40468e-11	0	6.24995e-05	1.76812e-07	0	0.000136029	6.51506e-07	5	65088458	NLN	2.40108
cg19476445	0	0.151092	0.00838556	2.52009	1.65547e-05	8.34223e-08	0	8.90874e-07	1.81816e-08	0	4.68977e-06	8.93688e-08	0	0.00129875	2.42497e-05	0	0.00136545	2.89567e-05	5	68617614	CCDC125	2.52009
cg21046148	0	0.444131	0.0934177	-2.03173	4.05913e-06	7.85893e-09	0	4.6129e-08	3.35426e-10	0	1.34508e-05	3.40215e-07	0	0.0147088	0.000906392	0	0.0105498	0.000533493	5	72731905		-2.03173
cg11781564	0	0.0759436	0.001894	2.08099	3.37571e-06	5.75982e-09	0	1.12025e-09	1.42119e-12	0	4.34273e-09	6.07565e-12	0	0.000126943	5.86102e-07	0	5.5033e-05	1.18537e-07	5	73016764	RGNEF	2.08099
cg24835458	0	0.112217	0.00443482	-2.33616	3.34625e-07	8.52397e-11	0	1.95125e-08	9.79875e-11	0	2.88525e-08	9.54623e-11	0	6.06983e-06	3.05254e-09	0	5.92263e-05	1.38493e-07	5	74806504	POLK	-2.33616
cg07729440	0	0.033581	0.000280032	2.54459	1.13354e-05	4.5121e-08	0	1.44773e-07	1.64435e-09	0	4.47571e-07	4.18733e-09	0	0.000401743	3.8962e-06	0	0.000204051	1.35733e-06	5	75696047		2.54459
cg18793322	0	0.0892461	0.00266634	0	6.04006e-05	6.67613e-07	2.25796	7.39559e-09	2.40061e-11	0	2.28951e-08	6.87685e-11	0	0.000285347	2.21654e-06	0	0.000132307	6.2169e-07	5	76003762	IQGAP2	2.25796
cg06573795	0	0.112086	0.00442395	2.32737	7.24386e-06	2.00608e-08	0	6.73941e-09	2.09171e-11	0	9.77325e-08	5.19494e-10	0	0.000831239	1.22522e-05	0	0.000339225	3.24811e-06	5	76328997	AGGF1	2.32737
cg19829058	0	0.0287303	0.000191321	2.59976	7.70296e-06	2.26261e-08	0	4.49142e-09	1.17732e-11	0	5.51313e-09	8.48074e-12	0	0.000206325	1.31879e-06	0	7.60159e-05	2.2699e-07	5	76549927	PDE8B	2.59976
cg18107960	0	0.100823	0.00350212	-2.9577	2.0582e-06	2.3726e-09	-2.11556	2.84929e-09	5.97626e-12	0	1.01556e-08	2.10157e-11	0	3.92807e-05	7.7875e-08	0	7.63525e-05	2.28997e-07	5	76787392	WDR41	-5.07326
cg06709766	0	0.316867	0.0424496	-2.14191	3.76286e-06	6.80296e-09	0	0.000105365	7.42787e-06	0	0.000221401	1.09039e-05	0	0.000531461	6.11743e-06	0	0.00109281	2.08029e-05	5	79950976	MSH3	-2.14191
cg15170644	0	0.150204	0.00828918	2.36279	1.26267e-06	1.03257e-09	0	8.67989e-08	8.22229e-10	0	2.8705e-06	4.78292e-08	0	0.00408248	0.0001389	0	0.000195988	1.26398e-06	5	80901358	SSBP2	2.36279
cg12438044	0	0.0255968	0.000136033	2.56781	8.16005e-07	4.56289e-10	0	5.05153e-09	1.40564e-11	0	3.29635e-09	4.00703e-12	0	5.9937e-06	2.95411e-09	0	3.21759e-05	3.63154e-08	5	81276552	ATG10	2.56781
cg15676060	0	0.428353	0.0853935	-2.03338	9.95639e-06	3.59127e-08	0	1.73574e-08	8.24419e-11	0	3.45252e-08	1.23437e-10	0	0.000134746	6.47148e-07	0	3.49411e-05	4.29376e-08	5	82372786	XRCC4	-2.03338
cg08217409	0	0.374738	0.0621545	2.1876	3.82939e-06	6.98248e-09	0	1.24794e-09	1.65215e-12	0	5.81271e-07	5.91866e-09	0	0.00107034	1.80324e-05	0	0.000102824	3.87071e-07	5	86423923		2.1876
cg19460391	0	0.05765	0.00100379	2.56417	9.35826e-07	6.12105e-10	0	2.06946e-09	3.65566e-12	0	3.16066e-08	1.09115e-10	0	0.000144659	7.33665e-07	0	3.21759e-05	3.65509e-08	5	86709603	CCNH	2.56417
cg06958563	0	0.173739	0.0113014	-2.42581	9.78416e-06	3.4909e-08	0	1.54e-06	3.70489e-08	0	0.00017673	8.30308e-06	0	0.0222031	0.0016593	0	0.00159618	3.63967e-05	5	87980911	LOC645323	-2.42581
cg12907969	0	0.0739975	0.00179215	2.45525	9.18287e-06	3.08495e-08	0	3.21324e-06	9.50322e-08	0	1.96319e-05	5.4385e-07	0	0.00100466	1.63959e-05	0	0.000174542	1.03155e-06	5	89815060	LYSMD3	2.45525
ch.5.92182126F	0	0.0101225	1.0329e-05	-2.7735	2.36079e-07	3.58464e-11	0	5.30463e-10	4.28572e-13	0	1.42504e-09	1.05746e-12	0	7.24984e-06	4.37091e-09	0	1.43157e-05	6.01164e-09	5	92156370		-2.7735
cg04854328	0	0.901964	0.676436	0	0.0591095	0.00895304	-2.27389	1.65049e-07	1.97131e-09	0	0.000221067	1.08833e-05	0	0.412495	0.160489	0	0.73638	0.430818	5	92914828	FLJ42709	-2.27389
cg01434672	0	0.0330063	0.000268309	3.06053	9.24853e-07	5.89283e-10	2.01557	1.10245e-08	4.26163e-11	0	2.84156e-09	3.04596e-12	0	3.79281e-05	7.24941e-08	0	2.13088e-06	1.88385e-10	5	92955518	FAM172A	5.0761
cg03977394	0	0.0179294	5.07064e-05	-3.84698	8.09218e-08	6.09858e-12	-2.58862	1.78961e-10	7.3174e-14	0	1.08041e-09	7.102e-13	0	6.19344e-05	1.73845e-07	0	1.00938e-05	3.10095e-09	5	94891623	ARSK	-6.4356
cg11133730	0	0.136678	0.00672978	2.42807	4.47523e-06	9.23822e-09	0	1.19908e-07	1.26626e-09	0	3.91862e-07	3.51543e-09	0	0.00146812	2.93452e-05	0	0.000202745	1.33893e-06	5	95070389	RHOBTB3	2.42807
cg11192787	0	0.0644829	0.00129249	0	2.04039e-05	1.18534e-07	2.304	2.28148e-08	1.22923e-10	0	3.03084e-08	1.02691e-10	0	0.000209906	1.35514e-06	0	0.000243109	1.85079e-06	5	95580517		2.304
cg14110031	0	0.0514234	0.000788423	2.38688	3.93392e-07	1.25203e-10	0	4.06293e-09	1.01382e-11	0	2.69679e-07	2.12607e-09	0	0.00019561	1.2055e-06	0	6.24882e-05	1.57721e-07	5	96372731		2.38688
cg00275090	0	0.0326936	0.000259906	2.50565	7.73217e-06	2.28976e-08	0	4.60797e-07	7.62515e-09	0	2.03973e-05	5.70508e-07	0	0.0076221	0.000346829	0	0.00083526	1.36905e-05	5	98102397		2.50565
cg12949466	0	0.0168344	4.3309e-05	-2.1311	7.30316e-06	2.03541e-08	0	1.19417e-07	1.25896e-09	0	3.70428e-07	3.26092e-09	0	5.62278e-05	1.45704e-07	0	1.72818e-05	9.09059e-09	5	98107521	RGMB	-2.1311
cg00220905	0	0.0212726	8.11844e-05	-2.8047	1.47644e-07	1.49804e-11	0	2.56432e-10	1.25228e-13	0	2.05484e-11	2.00036e-15	0	1.18259e-06	1.98643e-10	0	1.54635e-06	1.16202e-10	5	98110545	RGMB	-2.8047
cg01860063	0	0.0145448	3.10429e-05	-2.49232	8.73537e-06	2.83229e-08	0	1.10195e-07	1.12901e-09	0	5.21681e-08	2.16996e-10	0	2.81433e-05	4.17405e-08	0	4.09445e-05	6.18388e-08	5	100237986	ST8SIA4	-2.49232
cg01993169	0	0.0372455	0.00037193	2.99366	1.04647e-06	7.13463e-10	2.21982	3.1292e-10	1.86992e-13	0	7.46775e-09	1.33196e-11	0	5.85173e-05	1.57737e-07	0	3.4207e-05	4.15819e-08	5	102159266		5.21348
cg26545167	0	0.0246657	0.000123189	3.22483	1.19065e-06	9.25678e-10	2.26408	1.87245e-09	3.14318e-12	0	3.13203e-09	3.62187e-12	0	3.05231e-05	4.79444e-08	0	3.68812e-05	4.90477e-08	5	106606747		5.48891
cg08314161	0	0.0476582	0.000662675	2.62206	1.28651e-05	5.58844e-08	0	6.09499e-08	4.98023e-10	0	5.70936e-08	2.43892e-10	0	0.000159061	8.63411e-07	0	0.000190301	1.1924e-06	5	108505130	FER	2.62206
cg06017028	0	0.0735773	0.00176052	-2.52535	7.8776e-06	2.3525e-08	0	2.15069e-05	1.03843e-06	0	1.61288e-05	4.2645e-07	0	0.000119829	5.33128e-07	0	0.000514098	6.44824e-06	5	114598768	PGGT1B	-2.52535
cg05674354	0	0.158214	0.00922676	2.69554	9.68582e-07	6.36408e-10	0	2.56015e-07	3.5105e-09	0	4.58958e-06	8.65974e-08	0	0.000630492	7.99032e-06	0	0.000141517	7.08755e-07	5	114884044		2.69554
cg00426518	0	0.026467	0.000150456	2.26125	6.82393e-06	1.8008e-08	0	2.35879e-09	4.4574e-12	0	3.30159e-08	1.15156e-10	0	0.000246752	1.76041e-06	0	0.00116181	2.26969e-05	5	115693708		2.26125
cg24026146	0	0.257039	0.0264801	0	0.000104553	1.5309e-06	2.3349	5.57076e-08	4.4029e-10	0	8.48941e-08	4.28736e-10	0	0.000500211	5.55208e-06	0	0.000101037	3.72257e-07	5	115786403	SEMA6A	2.3349
cg16362014	0	0.0589545	0.0010523	0	4.03908e-05	3.61547e-07	2.25435	8.60901e-09	3.04248e-11	0	2.38843e-08	7.28286e-11	0	0.00042084	4.1828e-06	0	0.000191982	1.2182e-06	5	118321556	DTWD2	2.25435
ch.5.2164252F	0	0.0853297	0.00242925	-2.63656	1.66279e-05	8.40484e-08	0	4.88557e-06	1.6116e-07	0	5.95254e-05	2.16326e-06	0	0.00170859	3.71888e-05	0	0.00042715	4.79891e-06	5	118459569	DMXL1	-2.63656
cg03210210	0	0.0109228	1.32536e-05	2.99655	1.28819e-05	5.61386e-08	2.31963	5.56771e-09	1.6268e-11	0	4.77093e-09	6.86452e-12	0	0.000833697	1.23068e-05	0	0.000216289	1.50725e-06	5	118690955	TNFAIP8	5.31618
cg08790036	0	0.114933	0.00466039	3.13679	8.31163e-06	2.58101e-08	2.31003	9.52883e-09	3.51287e-11	0	1.06295e-07	5.8333e-10	0	0.000107499	4.50932e-07	0	0.00228708	6.15225e-05	5	118732897		5.44682
cg11084113	0	0.104952	0.00383014	2.79668	1.23949e-05	5.21874e-08	0	1.19356e-07	1.25786e-09	0	8.70015e-07	1.01528e-08	0	0.000937225	1.47245e-05	0	0.00157301	3.55491e-05	5	123646053		2.79668
cg13904970	0	0.972139	0.891861	0	0.0114072	0.000970358	-5.98253	3.81489e-08	2.58849e-10	0	7.84161e-06	1.72013e-07	0	0.0323304	0.00288493	0	0.237974	0.047606	5	123987667	ZNF608	-5.98253
cg25770698	0	0.168641	0.0105954	-2.19725	5.7213e-06	1.37325e-08	0	2.88211e-06	8.25993e-08	0	9.20856e-05	3.71698e-06	0	0.00137959	2.67214e-05	0	0.00423696	0.000148969	5	124082630		-2.19725
cg02970218	0	0.0131257	2.24294e-05	-2.51214	4.07925e-07	1.35238e-10	-2.04655	1.02353e-12	2.71462e-17	0	3.69897e-11	4.00593e-15	0	3.29167e-06	1.05478e-09	0	0.000169987	9.9037e-07	5	126365232	2003-03-01	-4.5587
ch.5.2320326F	0	0.0316395	0.000239367	-3.20771	1.15086e-05	4.63699e-08	-2.01254	1.24074e-06	2.8045e-08	0	3.67009e-06	6.54326e-08	0	0.000307944	2.52912e-06	0	0.000365841	3.69922e-06	5	126871056	PRRC1	-5.22025
cg14795690	0	0.195908	0.014613	2.19815	2.91998e-06	4.51756e-09	0	3.50694e-09	8.27027e-12	0	2.99291e-07	2.44683e-09	0	0.00131483	2.47962e-05	0	0.000567188	7.55075e-06	5	127594942	FBN2	2.19815
cg05209584	0	0.899626	0.670232	0	0.0641676	0.0100471	-2.1566	3.26683e-06	9.69755e-08	0	0.00238082	0.000203572	0	0.280737	0.0816977	0	0.751251	0.452268	5	127873283	FBN2	-2.1566
cg12940822	0	0.69903	0.304136	0	0.0895784	0.0161713	-3.37817	2.54914e-06	7.05214e-08	0	0.0016804	0.000132522	0	0.608065	0.333285	0	0.624496	0.294983	5	127873397	FBN2	-3.37817
cg14441976	0	0.946911	0.804863	0	0.0569367	0.00849974	-2.75655	1.9697e-06	5.08648e-08	0	0.000204517	9.9105e-06	0	0.202293	0.0473705	0	0.853458	0.628337	5	128301083	SLC27A6	-2.75655
cg12468553	0	0.158271	0.00923766	2.06174	8.73537e-06	2.8294e-08	0	5.31106e-10	4.30798e-13	0	2.58636e-08	8.21199e-11	0	0.00100772	1.64838e-05	0	0.00122102	2.45148e-05	5	131679590	SLC22A4	2.06174
cg11714972	0	0.127061	0.0057432	-3.07963	6.27846e-06	1.58608e-08	-2.1804	1.80272e-08	8.71751e-11	0	1.09893e-08	2.35353e-11	0	2.0512e-05	2.45369e-08	0	7.00164e-05	1.93742e-07	5	132148706	ANKRD43	-5.26003
cg24908814	0	0.978317	0.914415	0	0.0497682	0.00704175	-2.9413	6.4811e-07	1.19393e-08	0	3.21047e-05	1.00447e-06	0	0.0372999	0.00355503	0	0.447985	0.147584	5	132947725	FSTL4	-2.9413
cg00946942	0	0.0368731	0.000363389	2.47522	4.89769e-06	1.06732e-08	0	1.30239e-09	1.79044e-12	0	3.49672e-09	4.38198e-12	0	5.25172e-05	1.27099e-07	0	4.40588e-05	7.21568e-08	5	133703539	CDKL3	2.47522
cg25916993	0	0.98522	0.939881	0	0.0189738	0.00190752	-2.6775	1.81998e-07	2.24647e-09	0	1.00065e-05	2.34652e-07	0	0.00508321	0.000192171	0	0.336325	0.0866917	5	134880580		-2.6775
cg07557560	0	0.566917	0.171401	0	0.173083	0.042734	-2.41133	2.7595e-06	7.82085e-08	0	0.00152922	0.000117872	0	0.33115	0.108529	0	0.770075	0.480686	5	134914642	CXCL14	-2.41133
cg15146621	0	0.518869	0.136641	0	0.054505	0.00799771	-3.04327	1.93436e-06	4.97428e-08	0	0.000686291	4.37391e-05	0	0.0694188	0.00896984	0	0.881628	0.686598	5	135364568	TGFBI	-3.04327
cg26903996	0	0.0601181	0.00109558	2.1775	1.1727e-05	4.75868e-08	0	7.06887e-09	2.23103e-11	0	3.83451e-09	4.96631e-12	0	0.000181652	1.07316e-06	0	2.57494e-05	2.23659e-08	5	137072746	KLHL3	2.1775
cg06995966	0	0.0101732	1.06127e-05	2.43895	1.35093e-05	6.05815e-08	2.09254	1.20245e-10	3.65553e-14	0	1.78891e-10	4.54687e-14	0	2.59045e-06	6.7559e-10	0	1.49977e-05	6.83579e-09	5	137204467	MYOT	4.53149
ch.5.2559743R	0	0.0138883	2.69608e-05	-2.83195	1.23233e-05	5.17495e-08	-2.27917	1.11798e-09	1.41337e-12	0	9.26833e-09	1.82313e-11	0	0.000357059	3.22294e-06	0	0.000772911	1.21031e-05	5	138146102	CTNNA1	-5.11113
cg18712348	0	0.0288142	0.000193522	2.94034	2.9377e-06	4.60456e-09	2.11508	3.76234e-09	9.08875e-12	0	8.57924e-09	1.63449e-11	0	3.3052e-05	5.59569e-08	0	8.72459e-05	2.88664e-07	5	138211703	CTNNA1	5.05541
cg04025739	0	0.0103331	1.09434e-05	2.43323	8.7539e-06	2.85259e-08	0	1.06948e-09	1.31118e-12	0	1.10108e-08	2.36544e-11	0	0.000241478	1.69488e-06	0	0.000305075	2.7146e-06	5	138398087	SIL1	2.43323
cg22733073	0	0.0456717	0.000597175	-2.81392	1.32968e-05	5.90114e-08	0	1.2494e-07	1.34121e-09	0	8.40345e-07	9.68401e-09	0	0.000439729	4.49377e-06	0	0.00421595	0.000147923	5	138677077	PAIP2	-2.81392
cg17333036	0	0.0169069	4.36449e-05	-2.78354	3.95839e-06	7.4535e-09	-2.20118	2.15182e-10	9.51178e-14	0	8.0762e-11	1.31609e-14	0	2.17019e-07	1.58285e-11	0	1.08423e-05	3.73434e-09	5	138942208	UBE2D2	-4.98472
cg24105744	0	0.0644597	0.00128873	2.65187	4.08445e-06	7.94407e-09	0	2.50503e-09	4.93307e-12	0	6.39855e-09	1.06206e-11	0	0.000348104	3.10518e-06	0	3.72107e-05	5.06276e-08	5	138993362	UBE2D2	2.65187
cg13331011	0	0.0234749	0.00010859	3.01694	1.0901e-05	4.18255e-08	2.22101	1.34141e-08	5.6991e-11	0	9.56573e-08	5.05081e-10	0	0.000103907	4.23019e-07	0	0.00146625	3.21183e-05	5	139054289	CXXC5	5.23795
cg11173332	0	0.0429609	0.000519002	2.32113	8.18071e-06	2.51087e-08	0	2.60671e-06	7.25345e-08	0	5.83884e-06	1.18092e-07	0	0.000644009	8.2826e-06	0	0.000143152	7.26904e-07	5	139117580		2.32113
cg11217865	0	0.521924	0.138557	-2.48921	1.48534e-05	7.12491e-08	0	5.14482e-06	1.72268e-07	0	0.00422848	0.000417303	0	0.0517135	0.00576628	0	0.0461665	0.00411175	5	139227318	NRG2	-2.48921
cg05620710	0	0.313915	0.0416153	0	0.00136048	5.81667e-05	2.59072	1.68454e-07	2.0257e-09	0	4.11526e-06	7.56013e-08	0	0.00320415	9.72226e-05	0	0.00652773	0.000274395	5	140010064		2.59072
cg07408835	0	0.646353	0.243972	0	0.0444155	0.00601415	-2.39448	8.13947e-07	1.61043e-08	0	0.000181965	8.60131e-06	0	0.19801	0.0457672	0	0.250328	0.0518657	5	140306377	PCDHAC1	-2.39448
cg06428620	0	0.070798	0.00162015	-2.32204	1.75763e-05	9.19286e-08	0	5.4306e-07	9.47003e-09	0	1.70961e-05	4.57429e-07	0	0.00790612	0.000365912	0	0.000250419	1.94436e-06	5	140864276	PCDHGA4	-2.32204
cg00076195	0	0.423931	0.0833213	0	0.000641965	2.09891e-05	-2.31901	2.4166e-06	6.58451e-08	0	0.000267883	1.37934e-05	0	0.0349252	0.00323005	0	0.0768974	0.00845415	5	140892677		-2.31901
cg08860070	0	0.429129	0.0857379	0	0.000255587	5.70146e-06	-2.15341	1.58035e-06	3.83341e-08	0	1.86588e-05	5.10706e-07	0	0.0214262	0.0015741	0	0.0614856	0.0061583	5	140892822		-2.15341
cg27122725	0	0.0261545	0.000142979	-2.46147	2.71147e-06	3.82342e-09	0	7.13622e-10	7.14977e-13	0	5.60044e-10	2.76028e-13	0	6.92582e-06	3.96458e-09	0	5.50683e-05	1.20474e-07	5	142781723	NR3C1	-2.46147
cg22781921	0	0.201426	0.0155129	2.15382	9.45585e-06	3.29369e-08	0	1.85728e-07	2.31189e-09	0	3.01025e-06	5.07677e-08	0	0.0002888	2.26468e-06	0	0.000276714	2.30263e-06	5	143568793	KCTD16	2.15382
cg26636193	0	0.888065	0.641677	0	0.0430922	0.00576467	-3.19832	1.80274e-06	4.54298e-08	0	3.98607e-05	1.31356e-06	0	0.127283	0.0226423	0	0.599935	0.270213	5	146889265		-3.19832
cg02010196	0	0.664905	0.263863	0	0.0917454	0.0167464	-4.00461	1.39957e-06	3.27952e-08	0	0.000127146	5.54667e-06	0	0.196104	0.0450125	0	0.741368	0.437648	5	146889275		-4.00461
cg12461281	0	0.0383864	0.000402144	2.64767	1.73313e-05	8.99023e-08	0	3.59294e-08	2.37783e-10	0	8.99345e-07	1.06323e-08	0	0.00264033	7.18653e-05	0	0.000564099	7.47556e-06	5	148288661		2.64767
cg26638444	0	0.924915	0.738814	0	0.0593891	0.00901154	-2.85719	2.95765e-06	8.54115e-08	0	0.000638222	3.99829e-05	0	0.140712	0.0264924	0	0.512869	0.193686	5	150400180	GPX3	-2.85719
cg11257935	0	0.0172963	4.6332e-05	0	7.53098e-05	9.32487e-07	2.00516	6.61771e-08	5.61726e-10	0	1.99205e-07	1.3966e-09	0	0.000295997	2.37411e-06	0	0.00231706	6.27899e-05	5	154255229	CNOT8	2.00516
cg27144719	0	0.488885	0.117859	0	0.000403649	1.09179e-05	2.07116	1.54775e-08	6.98529e-11	0	1.76907e-06	2.55594e-08	0	0.0347006	0.00319824	0	0.00188569	4.64796e-05	5	156340946		2.07116
cg05482306	0	0.181906	0.0124505	2.109	7.4085e-06	2.09145e-08	0	3.43583e-05	1.85557e-06	0	0.000126651	5.51865e-06	0	0.0001282	5.95592e-07	0	0.00581738	0.000233272	5	156351055	LOC100286948	2.109
cg07257747	0	0.061146	0.00114424	2.01482	5.52148e-06	1.29601e-08	0	6.73941e-09	2.08547e-11	0	9.35766e-08	4.89544e-10	0	0.000119829	5.33732e-07	0	0.000288407	2.47387e-06	5	156944020	ADAM19	2.01482
cg14126863	0	0.740539	0.359679	-2.35922	1.77526e-05	9.36817e-08	0	3.38417e-06	1.01483e-07	0	7.35068e-06	1.58466e-07	0	0.00406049	0.000137794	0	0.00284918	8.44641e-05	5	157171503	LSM11	-2.35922
cg21191843	0	0.0403358	0.000450147	2.35317	7.02928e-06	1.8983e-08	0	6.20241e-08	5.11049e-10	0	2.86366e-07	2.31268e-09	0	0.000398592	3.84361e-06	0	6.16122e-06	1.20679e-09	5	158153361	EBF1	2.35317
cg07730924	0	0.205183	0.0160885	2.86051	1.66787e-05	8.4637e-08	0	2.37166e-05	1.17335e-06	0	4.17119e-05	1.39033e-06	0	0.00225493	5.65909e-05	0	4.49739e-05	7.73334e-08	5	158406603	EBF1	2.86051
cg05530568	0	0.0101608	1.04509e-05	-2.89631	1.18214e-07	9.9284e-12	0	3.78438e-10	2.55942e-13	0	2.97483e-09	3.305e-12	0	5.09396e-06	2.21749e-09	0	3.93184e-05	5.74413e-08	5	158526614	EBF1	-2.89631
cg26362852	0	0.00896326	7.25059e-06	-3.86571	6.09366e-07	2.93603e-10	-2.86669	1.20245e-10	3.64832e-14	0	1.33527e-11	1.06242e-15	0	1.24338e-06	2.17099e-10	0	1.43015e-05	5.97405e-09	5	158634905	RNF145	-6.73239
cg06635624	0	0.530101	0.144326	-2.29942	1.77428e-05	9.34127e-08	0	1.201e-05	5.02402e-07	0	6.67081e-05	2.48829e-06	0	0.00512268	0.000194354	0	0.000500624	6.22276e-06	5	158635143	RNF145	-2.29942
cg11860616	0	0.0271955	0.000164394	2.39651	4.0465e-06	7.73611e-09	0	1.67926e-09	2.6871e-12	0	3.35925e-09	4.12804e-12	0	1.24326e-05	1.03868e-08	0	2.19195e-05	1.48729e-08	5	158712539	UBLCP1	2.39651
cg10640362	0	0.00435182	1.53175e-06	-2.95526	1.4567e-07	1.38441e-11	-2.3772	3.5269e-13	5.45654e-18	0	6.01928e-15	2.66073e-20	0	4.67978e-07	4.75784e-11	0	2.6041e-06	2.47487e-10	5	168027050		-5.33246
cg15907287	0	0.00934889	8.10119e-06	2.65455	6.42138e-07	3.1649e-10	0	1.68153e-10	6.68967e-14	0	1.30476e-09	9.19918e-13	0	1.0783e-05	8.11545e-09	0	3.24236e-05	3.78374e-08	5	169127853	DOCK2	2.65455
cg23873669	0	0.906628	0.688458	0	0.0976749	0.0183475	-2.48751	4.50114e-07	7.39656e-09	0	0.000313218	1.66712e-05	0	0.34138	0.114516	0	0.742096	0.438735	5	170289421	RANBP17	-2.48751
cg02125316	0	0.883149	0.630122	0	0.274095	0.0879602	-3.80734	2.19603e-06	5.83791e-08	0	7.13823e-05	2.70808e-06	0	0.147039	0.0284279	0	0.715834	0.402806	5	170878209	FGF18	-3.80734
[truncated: 628 more rows]
